# Supplementary material for: Decreasing the carbon footprint of food through public procurement—A case study from the municipality of Härnösand
Source: Front Nutr. 2024 Nov 6;11:1330892. doi: 10.3389/fnut.2024.1330892 (PMC11576571; doi:10.3389/fnut.2024.1330892)
Supplement: Supplementary file 2 [file Table_1.XLSX]

## Sheet: Hantera livs - 1
Organisation	Ansvarsområde	Enhetstyp	Enhet	Varuområde	Huvudgrupp	Varugrupp	Leverantör	Lev. Artnr	Artikelnamn	Producent	Märke	Innehåll	Fsgenhet	Kronor	Kilo	kr/kg	Färdigmängd kr/kg	% Utanför avtal	Ekologisk	MSC	Kravmärkt	Etisk	Fairtrade	Produktens Tillverkningsland	Råvarans ursprungsland
Härnösand Kommun	-	Café	Villa Fridhem/Trappan	Djupfryst	Baktillbehör	Tårtbotten	Martin & Servera AB	338061	Anslagsbotten 3-delad 24cm 350g	Martin & Servera AB	Martin & Servera	12 x 0.35 KG	KRT	919.95	12.6	73	73	100	Nej	Nej	Nej	Nej	Nej	SVERIGE	EUROPEISKA UNIONEN
Härnösand Kommun	-	Café	Villa Fridhem/Trappan	Djupfryst	Baktillbehör	Tårtbotten	Martin & Servera AB	376053	Anslagskapsel 57x25cm 1.2kg	Martin & Servera AB	Martin & Servera	4 x 1.2 KG	KRT	1135.91	14.4	78.9	78.9	100	Nej	Nej	Nej	Nej	Nej	SVERIGE	Uppgift saknas
Härnösand Kommun	-	Café	Villa Fridhem/Trappan	Djupfryst	Baktillbehör	Tårtbotten	Martin & Servera AB	429447	Anslagsbotten 3-delad 24cm 350g	Martin & Servera AB	Martin & Servera	10 x 0.35 KG	KRT	2988.9	35	85.4	85.4	100	Nej	Nej	Nej	Nej	Nej	SVERIGE	Uppgift saknas
Härnösand Kommun	-	Kultur & fritid	SIMHALLEN HÄRNÖSAND	Djupfryst	Desserter/mellanmål	Blåbärspaj	Martin & Servera AB	319842	Blåbärspaj 1.35kg	Switsbake Int AB	Cakes4u	1 x 1.35 KG	ST	487.2	2.7	180.4	180.4	100	Nej	Nej	Nej	Nej	Nej	SVERIGE	Uppgift saknas
Härnösand Kommun	-	Övrigt	Prod.köket Navet	Djupfryst	Desserter/mellanmål	Ostkaka	Martin & Servera AB	971275	Ostkaka 1kg	Frödinge Mejeri AB	Frödinge	1 x 1. KG	ST	3384.24	55	61.5	0	0	Nej	Nej	Nej	Nej	Nej	SVERIGE	SVERIGE
Härnösand Kommun	-	Kultur & fritid	SIMHALLEN HÄRNÖSAND	Djupfryst	Desserter/mellanmål	Paj dessert	Martin & Servera AB	603472	Pecanpaj Precut 1.2kg	Gray's Bakery AB	Gray's Bakery	1 x 1.2 KG	ST	1487.88	4.8	310	310	100	Nej	Nej	Nej	Nej	Nej	SVERIGE	Uppgift saknas
Härnösand Kommun	-	Kultur & fritid	SIMHALLEN HÄRNÖSAND	Djupfryst	Desserter/mellanmål	Paj dessert	Martin & Servera AB	858316	Key Lime Paj 14Bit 2.24kg	Danora Sweden AB	Danora	4 x 2.24 KG	KRT	1590	8.96	177.5	0	100	Nej	Nej	Nej	Nej	Nej	USA	Uppgift saknas
Härnösand Kommun	-	Kultur & fritid	SIMHALLEN HÄRNÖSAND	Djupfryst	Fast food bröd	Hamburgerbröd	Martin & Servera AB	269191	Hamburgerbröd Glf 8p	Tårtbiten	Tårtbiten	6 x 0.576 KG	KRT	910.6	6.91	131.7	131.7	100	Nej	Nej	Nej	Nej	Nej	SVERIGE	Uppgift saknas
Härnösand Kommun	-	Grundskola	Älandsbro Skola	Djupfryst	Fast food bröd	Hamburgerbröd	Martin & Servera AB	289330	Hamburgerbröd Surdeg 8p	Polarbröd AB	Mobacken	6 x 0.54 KG	KRT	104.39	3.24	32.2	0	0	Nej	Nej	Nej	Nej	Nej	SVERIGE	Uppgift saknas
Härnösand Kommun	-	Övrigt	Prod.köket Navet	Djupfryst	Fast food bröd	Hamburgerbröd	Martin & Servera AB	289330	Hamburgerbröd Surdeg 8p	Polarbröd AB	Mobacken	6 x 0.54 KG	KRT	11602.4	372.6	31.1	0	0	Nej	Nej	Nej	Nej	Nej	SVERIGE	Uppgift saknas
Härnösand Kommun	-	Grundskola	Brunne Skola	Djupfryst	Fast food bröd	Hamburgerbröd	Martin & Servera AB	448829	Hamburgerbröd Fiberrikt U Sesam	Polarbröd AB	Mobacken	3 x 0.9 KG	KRT	1140.3	37.8	30.2	0	0	Nej	Nej	Nej	Nej	Nej	SVERIGE	SVERIGE
Härnösand Kommun	-	Grundskola	Gerestaskolan	Djupfryst	Fast food bröd	Hamburgerbröd	Martin & Servera AB	448829	Hamburgerbröd Fiberrikt U Sesam	Polarbröd AB	Mobacken	3 x 0.9 KG	KRT	159.76	5.4	29.6	0	0	Nej	Nej	Nej	Nej	Nej	SVERIGE	SVERIGE
Härnösand Kommun	-	Grundskola	Hedda Wisingskolan	Djupfryst	Fast food bröd	Hamburgerbröd	Martin & Servera AB	448829	Hamburgerbröd Fiberrikt U Sesam	Polarbröd AB	Mobacken	3 x 0.9 KG	KRT	79.88	2.7	29.6	0	0	Nej	Nej	Nej	Nej	Nej	SVERIGE	SVERIGE
Härnösand Kommun	-	Grundskola	Häggdångers Skola	Djupfryst	Fast food bröd	Hamburgerbröd	Martin & Servera AB	448829	Hamburgerbröd Fiberrikt U Sesam	Polarbröd AB	Mobacken	3 x 0.9 KG	KRT	571.72	18.9	30.2	0	0	Nej	Nej	Nej	Nej	Nej	SVERIGE	SVERIGE
Härnösand Kommun	-	Grundskola	Älandsbro Skola	Djupfryst	Fast food bröd	Hamburgerbröd	Martin & Servera AB	448829	Hamburgerbröd Fiberrikt U Sesam	Polarbröd AB	Mobacken	3 x 0.9 KG	KRT	79.88	2.7	29.6	0	0	Nej	Nej	Nej	Nej	Nej	SVERIGE	SVERIGE
Härnösand Kommun	-	Gymnasieskola	Härnösands gymnasium 1 aktuell	Djupfryst	Fast food bröd	Hamburgerbröd	Martin & Servera AB	448829	Hamburgerbröd Fiberrikt U Sesam	Polarbröd AB	Mobacken	3 x 0.9 KG	KRT	332.08	10.8	30.7	0	0	Nej	Nej	Nej	Nej	Nej	SVERIGE	SVERIGE
Härnösand Kommun	-	Övrigt	Prod.köket Navet	Djupfryst	Fast food bröd	Hamburgerbröd	Martin & Servera AB	448829	Hamburgerbröd Fiberrikt U Sesam	Polarbröd AB	Mobacken	3 x 0.9 KG	KRT	41872.6	1379.7	30.3	0	0	Nej	Nej	Nej	Nej	Nej	SVERIGE	SVERIGE
Härnösand Kommun	-	Café	Villa Fridhem/Trappan	Djupfryst	Fast food bröd	Hamburgerbröd	Martin & Servera AB	457895	Hamburgerbröd Sesam	Martin & Servera AB	Martin & Servera	1 x 2.55 KG	KRT	277.1	10.2	27.2	27.2	0	Nej	Nej	Nej	Nej	Nej	SVERIGE	Uppgift saknas
Härnösand Kommun	-	Grundskola	Hedda Wisingskolan	Djupfryst	Fast food bröd	Hamburgerbröd	Martin & Servera AB	457895	Hamburgerbröd Sesam	Martin & Servera AB	Martin & Servera	1 x 2.55 KG	KRT	137.08	5.1	26.9	26.9	0	Nej	Nej	Nej	Nej	Nej	SVERIGE	Uppgift saknas
Härnösand Kommun	-	Social & omsorg	Gula Villan	Djupfryst	Fast food bröd	Hamburgerbröd	Martin & Servera AB	457895	Hamburgerbröd Sesam	Martin & Servera AB	Martin & Servera	1 x 2.55 KG	KRT	137.08	5.1	26.9	26.9	0	Nej	Nej	Nej	Nej	Nej	SVERIGE	Uppgift saknas
Härnösand Kommun	-	Övrigt	Prod.köket Navet	Djupfryst	Fast food bröd	Hamburgerbröd	Martin & Servera AB	457895	Hamburgerbröd Sesam	Martin & Servera AB	Martin & Servera	1 x 2.55 KG	KRT	274.16	10.2	26.9	26.9	0	Nej	Nej	Nej	Nej	Nej	SVERIGE	Uppgift saknas
Härnösand Kommun	-	Gymnasieskola	Härnösands gymnasium 1 aktuell	Djupfryst	Fast food bröd	Hamburgerbröd	Martin & Servera AB	457929	Hamburgerbröd Grova	Martin & Servera AB	Martin & Servera	1 x 2.16 KG	KRT	156.38	2.16	72.4	72.4	100	Nej	Nej	Nej	Nej	Nej	SVERIGE	Uppgift saknas
Härnösand Kommun	-	Övrigt	Prod.köket Navet	Djupfryst	Fast food bröd	Hamburgerbröd	Martin & Servera AB	458398	Hamburgerbröd U Sesam	Martin & Servera AB	Martin & Servera	1 x 2.16 KG	KRT	464.94	15.12	30.8	30.8	100	Nej	Nej	Nej	Nej	Nej	SVERIGE	Uppgift saknas
Härnösand Kommun	-	Grundskola	Hedda Wisingskolan	Djupfryst	Fast food bröd	Hamburgerbröd	Martin & Servera AB	459495	Fria Hamburgerbröd Glf 4p	Fria Bröd AB	Fria Bröd	8 x 0.28 KG	KRT	211.71	2.24	94.5	94.5	0	Nej	Nej	Nej	Nej	Nej	SVERIGE	EUROPEISKA UNIONEN
Härnösand Kommun	-	Övrigt	Prod.köket Navet	Djupfryst	Fast food bröd	Hamburgerbröd	Martin & Servera AB	459495	Fria Hamburgerbröd Glf 4p	Fria Bröd AB	Fria Bröd	8 x 0.28 KG	KRT	4885.79	53.76	90.9	90.9	0	Nej	Nej	Nej	Nej	Nej	SVERIGE	EUROPEISKA UNIONEN
Härnösand Kommun	-	Kultur & fritid	SIMHALLEN HÄRNÖSAND	Djupfryst	Fast food bröd	Hamburgerbröd	Martin & Servera AB	581900	Hamburgerbröd Bistro Brioche	Lantmännen Unibake AB	Korvbrödsbagarn	2 x 1.4 KG	KRT	824.16	5.6	147.2	147.2	100	Nej	Nej	Nej	Nej	Nej	SVERIGE	Uppgift saknas
Härnösand Kommun	-	Grundskola	Brännaskolan	Djupfryst	Fast food bröd	Hamburgerbröd	Martin & Servera AB	621466	Hamburgerbröd Soft Buns	Lantmännen Unibake AB	Korvbrödsbagarn	2 x 1.335 KG	KRT	932.25	29.37	31.7	31.7	0	Nej	Nej	Nej	Nej	Nej	SVERIGE	Uppgift saknas
Härnösand Kommun	-	Gymnasieskola	Härnösands gymnasium 1 aktuell	Djupfryst	Fast food bröd	Hamburgerbröd	Martin & Servera AB	621466	Hamburgerbröd Soft Buns	Lantmännen Unibake AB	Korvbrödsbagarn	2 x 1.335 KG	KRT	649.28	21.36	30.4	30.4	0	Nej	Nej	Nej	Nej	Nej	SVERIGE	Uppgift saknas
Härnösand Kommun	-	Social & omsorg	Gula Villan	Djupfryst	Fast food bröd	Hamburgerbröd	Martin & Servera AB	621466	Hamburgerbröd Soft Buns	Lantmännen Unibake AB	Korvbrödsbagarn	2 x 1.335 KG	KRT	271.23	8.01	33.9	33.9	0	Nej	Nej	Nej	Nej	Nej	SVERIGE	Uppgift saknas
Härnösand Kommun	-	Övrigt	Prod.köket Navet	Djupfryst	Fast food bröd	Hamburgerbröd	Martin & Servera AB	621466	Hamburgerbröd Soft Buns	Lantmännen Unibake AB	Korvbrödsbagarn	2 x 1.335 KG	KRT	25690.9	795.66	32.3	32.3	0	Nej	Nej	Nej	Nej	Nej	SVERIGE	Uppgift saknas
Härnösand Kommun	-	Övrigt	Prod.köket Navet	Djupfryst	Fast food bröd	Hamburgerbröd	Martin & Servera AB	621474	Hamburgerbröd Soft Bun	Lantmännen Unibake AB	Korvbrödsbagarn	2 x 1.35 KG	KRT	143.96	5.4	26.7	26.7	100	Nej	Nej	Nej	Nej	Nej	SVERIGE	Uppgift saknas
Härnösand Kommun	-	Gymnasieskola	Härnösands gymnasium 1 aktuell	Djupfryst	Fast food bröd	Hamburgerbröd	Martin & Servera AB	994673	Hamburgerbröd Soft Buns	Lantmännen Unibake AB	Korvbrödsbagarn	3 x 1.32 KG	KRT	311.74	3.96	78.7	78.7	100	Nej	Nej	Nej	Nej	Nej	SVERIGE	Uppgift saknas
Härnösand Kommun	-	Kultur & fritid	SIMHALLEN HÄRNÖSAND	Djupfryst	Fast food bröd	Korvbröd	Martin & Servera AB	295287	Korvbröd	Lantmännen Unibake AB	Korvbrödsbagarn	1 x 4.8 KG	KRT	441.69	4.8	92	92	100	Nej	Nej	Nej	Nej	Nej	SVERIGE	Uppgift saknas
Härnösand Kommun	-	Kultur & fritid	SIMHALLEN HÄRNÖSAND	Djupfryst	Fast food bröd	Korvbröd	Martin & Servera AB	379313	Korvbröd Glf Mjölkfri 5p	Friends Of Adam AB	Friends Of Adam	10 x 0.25 KG	KRT	907.28	5	181.5	181.5	100	Nej	Nej	Nej	Nej	Nej	SVERIGE	Uppgift saknas
Härnösand Kommun	-	Grundskola	Bondsjöhöjdens Skola	Djupfryst	Fast food bröd	Korvbröd	Martin & Servera AB	452262	Korvbröd 16p	Martin & Servera AB	Martin & Servera	6 x 0.448 KG	KRT	206.22	5.38	38.4	38.4	0	Nej	Nej	Nej	Nej	Nej	SVERIGE	SVERIGE
Härnösand Kommun	-	Grundskola	Gerestaskolan	Djupfryst	Fast food bröd	Korvbröd	Martin & Servera AB	452262	Korvbröd 16p	Martin & Servera AB	Martin & Servera	6 x 0.448 KG	KRT	412.44	10.75	38.4	38.4	0	Nej	Nej	Nej	Nej	Nej	SVERIGE	SVERIGE
Härnösand Kommun	-	Grundskola	Murbergsskolan	Djupfryst	Fast food bröd	Korvbröd	Martin & Servera AB	452262	Korvbröd 16p	Martin & Servera AB	Martin & Servera	6 x 0.448 KG	KRT	103.11	2.69	38.4	38.4	0	Nej	Nej	Nej	Nej	Nej	SVERIGE	SVERIGE
Härnösand Kommun	-	Grundskola	Solenskolan	Djupfryst	Fast food bröd	Korvbröd	Martin & Servera AB	452262	Korvbröd 16p	Martin & Servera AB	Martin & Servera	6 x 0.448 KG	KRT	206.22	5.38	38.4	38.4	0	Nej	Nej	Nej	Nej	Nej	SVERIGE	SVERIGE
Härnösand Kommun	-	Grundskola	Wendela Hellman skola	Djupfryst	Fast food bröd	Korvbröd	Martin & Servera AB	452262	Korvbröd 16p	Martin & Servera AB	Martin & Servera	6 x 0.448 KG	KRT	1031.1	26.88	38.4	38.4	0	Nej	Nej	Nej	Nej	Nej	SVERIGE	SVERIGE
Härnösand Kommun	-	Övrigt	Prod.köket Navet	Djupfryst	Fast food bröd	Korvbröd	Martin & Servera AB	452262	Korvbröd 16p	Martin & Servera AB	Martin & Servera	6 x 0.448 KG	KRT	2680.86	69.89	38.4	38.4	0	Nej	Nej	Nej	Nej	Nej	SVERIGE	SVERIGE
Härnösand Kommun	-	Grundskola	Brännaskolan	Djupfryst	Fast food bröd	Korvbröd	Martin & Servera AB	459545	Korvbröd Glf 5p	Fria Bröd AB	Fria Bröd	8 x 0.22 KG	KRT	166.27	1.76	94.5	0	0	Nej	Nej	Nej	Nej	Nej	SVERIGE	EUROPEISKA UNIONEN
Härnösand Kommun	-	Övrigt	Prod.köket Navet	Djupfryst	Fast food bröd	Korvbröd	Martin & Servera AB	459545	Korvbröd Glf 5p	Fria Bröd AB	Fria Bröd	8 x 0.22 KG	KRT	692.74	7.04	98.4	0	0	Nej	Nej	Nej	Nej	Nej	SVERIGE	EUROPEISKA UNIONEN
Härnösand Kommun	-	Grundskola	Brunne Skola	Djupfryst	Fast food bröd	Korvbröd	Martin & Servera AB	513333	Korvbröd Grova 14p	Lantmännen Unibake AB	Korvbrödsbagarn	12 x 0.42 KG	KRT	361.16	10.08	35.8	35.8	0	Nej	Nej	Nej	Nej	Nej	SVERIGE	SVERIGE
Härnösand Kommun	-	Grundskola	Brännaskolan	Djupfryst	Fast food bröd	Korvbröd	Martin & Servera AB	513333	Korvbröd Grova 14p	Lantmännen Unibake AB	Korvbrödsbagarn	12 x 0.42 KG	KRT	349	10.08	34.6	34.6	0	Nej	Nej	Nej	Nej	Nej	SVERIGE	SVERIGE
Härnösand Kommun	-	Grundskola	Gerestaskolan	Djupfryst	Fast food bröd	Korvbröd	Martin & Servera AB	513333	Korvbröd Grova 14p	Lantmännen Unibake AB	Korvbrödsbagarn	12 x 0.42 KG	KRT	1400.45	40.32	34.7	34.7	0	Nej	Nej	Nej	Nej	Nej	SVERIGE	SVERIGE
Härnösand Kommun	-	Café	Villa Fridhem/Trappan	Djupfryst	Fast food bröd	Korvbröd	Martin & Servera AB	622035	Korvbröd 14p	Lantmännen Unibake AB	Korvbrödsbagarn	12 x 0.378 KG	KRT	278.96	9.07	30.7	61.5	50	Nej	Nej	Nej	Nej	Nej	SVERIGE	Uppgift saknas
Härnösand Kommun	-	Grundskola	Bondsjöhöjdens Skola	Djupfryst	Fast food bröd	Korvbröd	Martin & Servera AB	622035	Korvbröd 14p	Lantmännen Unibake AB	Korvbrödsbagarn	12 x 0.378 KG	KRT	139.48	4.54	30.7	0	0	Nej	Nej	Nej	Nej	Nej	SVERIGE	Uppgift saknas
Härnösand Kommun	-	Grundskola	Brännaskolan	Djupfryst	Fast food bröd	Korvbröd	Martin & Servera AB	622035	Korvbröd 14p	Lantmännen Unibake AB	Korvbrödsbagarn	12 x 0.378 KG	KRT	278.96	9.07	30.7	30.7	0	Nej	Nej	Nej	Nej	Nej	SVERIGE	Uppgift saknas
Härnösand Kommun	-	Grundskola	Gerestaskolan	Djupfryst	Fast food bröd	Korvbröd	Martin & Servera AB	622035	Korvbröd 14p	Lantmännen Unibake AB	Korvbrödsbagarn	12 x 0.378 KG	KRT	418.44	13.61	30.7	92.2	33.33	Nej	Nej	Nej	Nej	Nej	SVERIGE	Uppgift saknas
Härnösand Kommun	-	Grundskola	Hedda Wisingskolan	Djupfryst	Fast food bröd	Korvbröd	Martin & Servera AB	622035	Korvbröd 14p	Lantmännen Unibake AB	Korvbrödsbagarn	12 x 0.378 KG	KRT	263.54	9.07	29	29	100	Nej	Nej	Nej	Nej	Nej	SVERIGE	Uppgift saknas
Härnösand Kommun	-	Grundskola	Wendela Hellman skola	Djupfryst	Fast food bröd	Korvbröd	Martin & Servera AB	622035	Korvbröd 14p	Lantmännen Unibake AB	Korvbrödsbagarn	12 x 0.378 KG	KRT	418.44	13.61	30.7	30.7	33.33	Nej	Nej	Nej	Nej	Nej	SVERIGE	Uppgift saknas
Härnösand Kommun	-	Grundskola	Älandsbro Skola	Djupfryst	Fast food bröd	Korvbröd	Martin & Servera AB	622035	Korvbröd 14p	Lantmännen Unibake AB	Korvbrödsbagarn	12 x 0.378 KG	KRT	139.48	4.54	30.7	0	0	Nej	Nej	Nej	Nej	Nej	SVERIGE	Uppgift saknas
Härnösand Kommun	-	Kultur & fritid	SIMHALLEN HÄRNÖSAND	Djupfryst	Fast food bröd	Korvbröd	Martin & Servera AB	622035	Korvbröd 14p	Lantmännen Unibake AB	Korvbrödsbagarn	12 x 0.378 KG	KRT	555.43	4.54	122.4	0	0	Nej	Nej	Nej	Nej	Nej	SVERIGE	Uppgift saknas
Härnösand Kommun	-	Övrigt	Prod.köket Navet	Djupfryst	Fast food bröd	Korvbröd	Martin & Servera AB	622035	Korvbröd 14p	Lantmännen Unibake AB	Korvbrödsbagarn	12 x 0.378 KG	KRT	3735.12	122.47	30.5	54.9	29.05	Nej	Nej	Nej	Nej	Nej	SVERIGE	Uppgift saknas
Härnösand Kommun	-	Grundskola	Brunne Skola	Djupfryst	Fisk oberedd	Alaska pollock	Martin & Servera AB	484550	Alaska Pollockfilé Msc 120-170g/4.5kg	Fiskeriet Sverige AB	Lobster	1 x 4.5 KG	KRT	1905.12	40.5	47	47	0	Ja	Ja	Nej	Nej	Nej	KINA	Uppgift saknas
Härnösand Kommun	-	Social & omsorg	Gula Villan	Djupfryst	Fisk oberedd	Alaska pollock	Martin & Servera AB	484550	Alaska Pollockfilé Msc 120-170g/4.5kg	Fiskeriet Sverige AB	Lobster	1 x 4.5 KG	KRT	635.04	13.5	47	47	0	Ja	Ja	Nej	Nej	Nej	KINA	Uppgift saknas
Härnösand Kommun	-	Övrigt	Prod.köket Navet	Djupfryst	Fisk oberedd	Alaska pollock	Martin & Servera AB	484550	Alaska Pollockfilé Msc 120-170g/4.5kg	Fiskeriet Sverige AB	Lobster	1 x 4.5 KG	KRT	75781.4	1611	47	47	0	Ja	Ja	Nej	Nej	Nej	KINA	Uppgift saknas
Härnösand Kommun	-	Övrigt	Villa Fridhem	Djupfryst	Fisk oberedd	Alaska pollock	Martin & Servera AB	484550	Alaska Pollockfilé Msc 120-170g/4.5kg	Fiskeriet Sverige AB	Lobster	1 x 4.5 KG	KRT	635.04	13.5	47	47	0	Ja	Ja	Nej	Nej	Nej	KINA	Uppgift saknas
Härnösand Kommun	-	Övrigt	Prod.köket Navet	Djupfryst	Fisk oberedd	Fisktärningar	Martin & Servera AB	388132	Fisktärningar Lax/Sej/Torsk 7-10g	Feldts Fisk & Skaldjur AB	Feldts	1 x 5. KG	KRT	2658.48	30	88.6	88.6	0	Nej	Nej	Nej	Nej	Nej	POLEN	Uppgift saknas
Härnösand Kommun	-	Grundskola	Brunne Skola	Djupfryst	Fisk oberedd	Hoki	Martin & Servera AB	219253	Hokifilé Msc 110-170g/5kg	Feldts Fisk & Skaldjur AB	Feldts	1 x 5. KG	KRT	4919.66	65	75.7	75.7	0	Ja	Ja	Nej	Nej	Nej	KINA	Uppgift saknas
Härnösand Kommun	-	Social & omsorg	Gula Villan	Djupfryst	Fisk oberedd	Hoki	Martin & Servera AB	219253	Hokifilé Msc 110-170g/5kg	Feldts Fisk & Skaldjur AB	Feldts	1 x 5. KG	KRT	373.82	5	74.8	74.8	0	Ja	Ja	Nej	Nej	Nej	KINA	Uppgift saknas
Härnösand Kommun	-	Övrigt	Prod.köket Navet	Djupfryst	Fisk oberedd	Hoki	Martin & Servera AB	219253	Hokifilé Msc 110-170g/5kg	Feldts Fisk & Skaldjur AB	Feldts	1 x 5. KG	KRT	336997	4545	74.1	74.1	0	Ja	Ja	Nej	Nej	Nej	KINA	Uppgift saknas
Härnösand Kommun	-	Övrigt	Villa Fridhem	Djupfryst	Fisk oberedd	Hoki	Martin & Servera AB	219253	Hokifilé Msc 110-170g/5kg	Feldts Fisk & Skaldjur AB	Feldts	1 x 5. KG	KRT	396.32	5	79.3	79.3	0	Ja	Ja	Nej	Nej	Nej	KINA	Uppgift saknas
Härnösand Kommun	-	Övrigt	Prod.köket Navet	Djupfryst	Fisk oberedd	Kolja	Martin & Servera AB	270639	Koljafilé Blue Msc 125-250g/5kg	Feldts Fisk & Skaldjur AB	Feldts	1 x 5. KG	KRT	0.1	5	0	0	100	Ja	Ja	Nej	Nej	Nej	KINA	Uppgift saknas
Härnösand Kommun	-	Grundskola	Brunne Skola	Djupfryst	Fisk oberedd	Kummel	Martin & Servera AB	453647	Kapkummelfilé Msc 110-170g/7kg	Jo Food AB	Jo Food	1 x 7. KG	KRT	10870.8	161	67.5	67.5	0	Ja	Ja	Nej	Nej	Nej	SYDAFRIKA	Uppgift saknas
Härnösand Kommun	-	Grundskola	Häggdångers Skola	Djupfryst	Fisk oberedd	Kummel	Martin & Servera AB	453647	Kapkummelfilé Msc 110-170g/7kg	Jo Food AB	Jo Food	1 x 7. KG	KRT	6102.18	91	67.1	67.1	0	Ja	Ja	Nej	Nej	Nej	SYDAFRIKA	Uppgift saknas
Härnösand Kommun	-	Övrigt	Prod.köket Navet	Djupfryst	Fisk oberedd	Kummel	Martin & Servera AB	453647	Kapkummelfilé Msc 110-170g/7kg	Jo Food AB	Jo Food	1 x 7. KG	KRT	205533	3024	68	68	0	Ja	Ja	Nej	Nej	Nej	SYDAFRIKA	Uppgift saknas
Härnösand Kommun	-	Övrigt	Villa Fridhem	Djupfryst	Fisk oberedd	Kummel	Martin & Servera AB	K102877	Kapkummelfilé Formade Msc 90-110g/5kg	Fiskano B.V	Fiskano	1 x 5. KG	KRT	395	5	79	79	100	Ja	Ja	Nej	Nej	Nej	SYDAFRIKA	Uppgift saknas
Härnösand Kommun	-	Övrigt	Villa Fridhem	Djupfryst	Fisk oberedd	Kummel	Martin & Servera AB	M387098	Kummelfilé Msk Msc 120-180g/5kg	Feldts Fisk & Skaldjur AB	Feldts	1 x 5. KG	KRT	350	5	70	70	100	Ja	Ja	Nej	Nej	Nej	KINA	Uppgift saknas
Härnösand Kommun	-	Övrigt	Prod.köket Navet	Djupfryst	Fisk oberedd	Lax	Martin & Servera AB	213157	Laxfilé Portion Usk Asc 120g/5kg	Martin & Servera AB	Martin & Servera	1 x 5. KG	KRT	13563.3	70	193.8	193.8	0	Nej	Nej	Nej	Nej	Nej	NORGE	NORGE
Härnösand Kommun	-	Övrigt	Villa Fridhem	Djupfryst	Fisk oberedd	Lax	Martin & Servera AB	213157	Laxfilé Portion Usk Asc 120g/5kg	Martin & Servera AB	Martin & Servera	1 x 5. KG	KRT	2869.29	15	191.3	191.3	0	Nej	Nej	Nej	Nej	Nej	NORGE	NORGE
Härnösand Kommun	-	Övrigt	Prod.köket Navet	Djupfryst	Fisk oberedd	Lax	Martin & Servera AB	213215	Laxfilé Portion Usk 125g/5kg	Martin & Servera AB	Martin & Servera	1 x 5. KG	KRT	14752.2	75	196.7	196.7	100	Nej	Nej	Nej	Nej	Nej	NORGE	NORGE
Härnösand Kommun	-	Gymnasieskola	H-sand Gymn.kock.skola Hr-prog	Djupfryst	Fisk oberedd	Lax	Martin & Servera AB	265957	Vildlaxfile 1.5-2kg	BD Fisk AB	BD Fisk	1 x 2. KG	KG	1117.25	10.25	109	109	100	Nej	Nej	Nej	Nej	Nej	SVERIGE	Uppgift saknas
Härnösand Kommun	-	Gymnasieskola	H-sand Gymn.kock.skola Hr-prog	Djupfryst	Fisk oberedd	Lax	Martin & Servera AB	510842	Laxfilé C-trim 1.3-2kg	Martin & Servera AB	Martin & Servera	1 x 2. KG	KG	486.5	3.5	139	139	100	Nej	Nej	Nej	Nej	Nej	SVERIGE	Uppgift saknas
Härnösand Kommun	-	Övrigt	Prod.köket Navet	Djupfryst	Fisk oberedd	Lax	Martin & Servera AB	510842	Laxfilé C-trim 1.3-2kg	Martin & Servera AB	Martin & Servera	1 x 2. KG	KG	91847	660.77	139	139	100	Nej	Nej	Nej	Nej	Nej	SVERIGE	Uppgift saknas
Härnösand Kommun	-	Övrigt	Villa Fridhem	Djupfryst	Fisk oberedd	Lax	Martin & Servera AB	510842	Laxfilé C-trim 1.3-2kg	Martin & Servera AB	Martin & Servera	1 x 2. KG	KG	666.25	5.33	125	125	100	Nej	Nej	Nej	Nej	Nej	SVERIGE	Uppgift saknas
Härnösand Kommun	-	Gymnasieskola	H-sand Gymn.kock.skola Hr-prog	Djupfryst	Fisk oberedd	Regnbåge	Martin & Servera AB	595264	Regnbågsfilé Bfr Vac 700-1.1kg	Guldhaven Pelagiska AB	Guldhaven	1 x 1.1 KG	KG	1159.15	11.95	97	0	100	Nej	Nej	Nej	Nej	Nej	SVERIGE	SVERIGE
Härnösand Kommun	-	Övrigt	Prod.köket Navet	Djupfryst	Fisk oberedd	Regnbåge	Martin & Servera AB	595264	Regnbågsfilé Bfr Vac 700-1.1kg	Guldhaven Pelagiska AB	Guldhaven	1 x 1.1 KG	KG	6524.22	67.26	97	0	100	Nej	Nej	Nej	Nej	Nej	SVERIGE	SVERIGE
Härnösand Kommun	-	Gymnasieskola	H-sand Gymn.kock.skola Hr-prog	Djupfryst	Fisk oberedd	Rödspätta	Martin & Servera AB	224477	Rödspättafilé Msc 55-80g	Feldts Fisk & Skaldjur AB	Feldts	1 x 5. KG	KRT	1238.98	10	123.9	123.9	0	Ja	Ja	Nej	Nej	Nej	NEDERLÄNDERNA	Uppgift saknas
Härnösand Kommun	-	Övrigt	Prod.köket Navet	Djupfryst	Fisk oberedd	Sej	Martin & Servera AB	298048	Sejfilé Blue Msc 125-250g/5kg	Feldts Fisk & Skaldjur AB	Feldts	1 x 5. KG	KRT	0.1	5	0	0	100	Ja	Ja	Nej	Nej	Nej	KINA	Uppgift saknas
Härnösand Kommun	-	Grundskola	Häggdångers Skola	Djupfryst	Fisk oberedd	Sej	Martin & Servera AB	429837	Sej Ryggfilé Msc 100-160g	Feldts Fisk & Skaldjur AB	Feldts	1 x 5. KG	KRT	1252.26	15	83.5	83.5	0	Ja	Ja	Nej	Nej	Nej	KINA	Uppgift saknas
Härnösand Kommun	-	Gymnasieskola	H-sand Gymn.kock.skola Hr-prog	Djupfryst	Fisk oberedd	Sej	Martin & Servera AB	429837	Sej Ryggfilé Msc 100-160g	Feldts Fisk & Skaldjur AB	Feldts	1 x 5. KG	KRT	727.84	10	72.8	72.8	0	Ja	Ja	Nej	Nej	Nej	KINA	Uppgift saknas
Härnösand Kommun	-	Övrigt	Prod.köket Navet	Djupfryst	Fisk oberedd	Sej	Martin & Servera AB	429837	Sej Ryggfilé Msc 100-160g	Feldts Fisk & Skaldjur AB	Feldts	1 x 5. KG	KRT	24480	360	68	68	0	Ja	Ja	Nej	Nej	Nej	KINA	Uppgift saknas
Härnösand Kommun	-	Övrigt	Villa Fridhem	Djupfryst	Fisk oberedd	Sej	Martin & Servera AB	429837	Sej Ryggfilé Msc 100-160g	Feldts Fisk & Skaldjur AB	Feldts	1 x 5. KG	KRT	1218.76	15	81.3	81.3	0	Ja	Ja	Nej	Nej	Nej	KINA	Uppgift saknas
Härnösand Kommun	-	Övrigt	Villa Fridhem	Djupfryst	Fisk oberedd	Sej	Martin & Servera AB	503276	Sejfilé Msc 125-250g	Martin & Servera AB	Martin & Servera	1 x 5. KG	KRT	650	10	65	65	100	Ja	Ja	Nej	Nej	Nej	KINA	Uppgift saknas
Härnösand Kommun	-	Övrigt	Prod.köket Navet	Djupfryst	Fisk oberedd	Sill/strömmingsfilé	Martin & Servera AB	483206	Sillfilé Msc 40-80g/5kg	Feldts Fisk & Skaldjur AB	Feldts	1 x 5. KG	KRT	6935.35	145	47.8	0	0	Ja	Ja	Nej	Nej	Nej	POLEN	Uppgift saknas
Härnösand Kommun	-	Övrigt	Prod.köket Navet	Djupfryst	Fisk oberedd	Sill/strömmingsfilé	Martin & Servera AB	483362	Sill/Strömmingsfilé Rullad Msc 40-80g/5kg	Feldts Fisk & Skaldjur AB	Feldts	1 x 5. KG	KRT	3472	35	99.2	0	100	Ja	Ja	Nej	Nej	Nej	POLEN	Uppgift saknas
Härnösand Kommun	-	Övrigt	Prod.köket Navet	Djupfryst	Fisk oberedd	Sill/strömmingsfilé	Martin & Servera AB	501841	Sillflundra Rullad Msc 50-85g/5kg	Marenor AB	Merhav	1 x 5. KG	KRT	8874	145	61.2	0	0	Ja	Ja	Nej	Nej	Nej	SVERIGE	Uppgift saknas
Härnösand Kommun	-	Gymnasieskola	H-sand Gymn.kock.skola Hr-prog	Djupfryst	Fisk oberedd	Tonfisk	Martin & Servera AB	480392	Tonfisk Loins Msc Premium 2kg+	Martin & Servera AB	Martin & Servera Premium	1 x 2. KG	KG	1014.3	4.14	245	245	100	Ja	Ja	Nej	Nej	Nej	VIETNAM	Uppgift saknas
Härnösand Kommun	-	Övrigt	Prod.köket Navet	Djupfryst	Fisk oberedd	Torsk	Martin & Servera AB	156364	Torskfilé Msc 125-250g/5kg	Feldts Fisk & Skaldjur AB	Feldts	1 x 5. KG	KRT	9435	105	89.9	89.9	100	Ja	Ja	Nej	Nej	Nej	KINA	Uppgift saknas
Härnösand Kommun	-	Gymnasieskola	H-sand Gymn.kock.skola Hr-prog	Djupfryst	Fisk oberedd	Torsk	Martin & Servera AB	210559	Torskfilé Msc/Krav 130-160g/5kg	Marenor AB	Merhav	1 x 5. KG	KRT	1875	15	125	125	100	Ja	Ja	Ja	Nej	Nej	LITAUEN	Uppgift saknas
Härnösand Kommun	-	Övrigt	Prod.köket Navet	Djupfryst	Fisk oberedd	Torsk	Martin & Servera AB	298107	Torskfilé Blue Msc 125-250g	Feldts Fisk & Skaldjur AB	Feldts	1 x 5. KG	KRT	0.1	5	0	0	100	Ja	Ja	Nej	Nej	Nej	KINA	Uppgift saknas
Härnösand Kommun	-	Övrigt	Prod.köket Navet	Djupfryst	Fisk oberedd	Torsk	Martin & Servera AB	485680	Torskryggfilé Msc 120-160g	Martin & Servera AB	Martin & Servera	1 x 5. KG	KRT	9171.24	65	141.1	141.1	100	Ja	Ja	Nej	Nej	Nej	KINA	Uppgift saknas
Härnösand Kommun	-	Övrigt	Prod.köket Navet	Djupfryst	Fisk oberedd	Torsk	Martin & Servera AB	503359	Torskryggfilé Msc 110-130g	Martin & Servera AB	Martin & Servera	1 x 5. KG	KRT	11011.2	60	183.5	183.5	100	Ja	Ja	Nej	Nej	Nej	KINA	Uppgift saknas
Härnösand Kommun	-	Grundskola	Häggdångers Skola	Djupfryst	Fisk oberedd	Torsk	Martin & Servera AB	503425	Torskfilé Msc 125-250g/5kg	Martin & Servera AB	Martin & Servera	1 x 5. KG	KRT	3560	40	89	89	0	Ja	Ja	Nej	Nej	Nej	KINA	Uppgift saknas
Härnösand Kommun	-	Gymnasieskola	H-sand Gymn.kock.skola Hr-prog	Djupfryst	Fisk oberedd	Torsk	Martin & Servera AB	503425	Torskfilé Msc 125-250g/5kg	Martin & Servera AB	Martin & Servera	1 x 5. KG	KRT	2660	30	88.7	88.7	0	Ja	Ja	Nej	Nej	Nej	KINA	Uppgift saknas
Härnösand Kommun	-	Social & omsorg	Gula Villan	Djupfryst	Fisk oberedd	Torsk	Martin & Servera AB	503425	Torskfilé Msc 125-250g/5kg	Martin & Servera AB	Martin & Servera	1 x 5. KG	KRT	440	5	88	88	0	Ja	Ja	Nej	Nej	Nej	KINA	Uppgift saknas
Härnösand Kommun	-	Övrigt	Prod.köket Navet	Djupfryst	Fisk oberedd	Torsk	Martin & Servera AB	503425	Torskfilé Msc 125-250g/5kg	Martin & Servera AB	Martin & Servera	1 x 5. KG	KRT	59542	635	93.8	93.8	0	Ja	Ja	Nej	Nej	Nej	KINA	Uppgift saknas
Härnösand Kommun	-	Övrigt	Prod.köket Navet	Djupfryst	Fisk oberedd	Torsk	Martin & Servera AB	534032	Torskloin Msc 200-250g/5kg	Marenor AB	Merhav	1 x 5. KG	KRT	8689.56	55	158	0	0	Ja	Ja	Nej	Nej	Nej	LITAUEN	Uppgift saknas
Härnösand Kommun	-	Grundskola	Brunne Skola	Djupfryst	Fiskprodukter	Fisk, panerad, förstekt	Martin & Servera AB	491373	Västerhavsfisk Fri Från Msc 95g/5kg	Atria Foodservice AB	Dagens Rätt Fisk	1 x 5. KG	KRT	642.87	10	64.3	64.3	0	Nej	Ja	Nej	Nej	Nej	SVERIGE	Uppgift saknas
Härnösand Kommun	-	Grundskola	Hedda Wisingskolan	Djupfryst	Fiskprodukter	Fisk, panerad, förstekt	Martin & Servera AB	491373	Västerhavsfisk Fri Från Msc 95g/5kg	Atria Foodservice AB	Dagens Rätt Fisk	1 x 5. KG	KRT	647.93	10	64.8	64.8	0	Nej	Ja	Nej	Nej	Nej	SVERIGE	Uppgift saknas
Härnösand Kommun	-	Övrigt	Prod.köket Navet	Djupfryst	Fiskprodukter	Fisk, panerad, förstekt	Martin & Servera AB	491373	Västerhavsfisk Fri Från Msc 95g/5kg	Atria Foodservice AB	Dagens Rätt Fisk	1 x 5. KG	KRT	4807.68	75	64.1	64.1	0	Nej	Ja	Nej	Nej	Nej	SVERIGE	Uppgift saknas
Härnösand Kommun	-	Grundskola	Brunne Skola	Djupfryst	Fiskprodukter	Fiskburgare	Martin & Servera AB	271320	Torskburgare Rund Msc/Krav 70-75g/5kg	Marenor AB	Merhav	1 x 5. KG	KRT	4140.5	70	59.2	59.2	0	Ja	Ja	Ja	Nej	Nej	SVERIGE	Uppgift saknas
Härnösand Kommun	-	Grundskola	Hedda Wisingskolan	Djupfryst	Fiskprodukter	Fiskburgare	Martin & Servera AB	271320	Torskburgare Rund Msc/Krav 70-75g/5kg	Marenor AB	Merhav	1 x 5. KG	KRT	591.5	10	59.2	59.2	0	Ja	Ja	Ja	Nej	Nej	SVERIGE	Uppgift saknas
Härnösand Kommun	-	Övrigt	Prod.köket Navet	Djupfryst	Fiskprodukter	Fiskburgare	Martin & Servera AB	271320	Torskburgare Rund Msc/Krav 70-75g/5kg	Marenor AB	Merhav	1 x 5. KG	KRT	22181.2	375	59.2	59.2	0	Ja	Ja	Ja	Nej	Nej	SVERIGE	Uppgift saknas
Härnösand Kommun	-	Övrigt	Prod.köket Navet	Djupfryst	Fiskprodukter	Fiskburgare	Martin & Servera AB	426478	Braxa Fiskbiff Från Kalix Förstekt 100g/7kg	Guldhaven Pelagiska AB	Guldhaven	1 x 7. KG	KRT	27596.8	308	89.6	0	0	Nej	Nej	Nej	Nej	Nej	SVERIGE	Uppgift saknas
Härnösand Kommun	-	Övrigt	Prod.köket Navet	Djupfryst	Fiskprodukter	Fiskburgare	Martin & Servera AB	593715	Fiskburgare Msc 70-75g	Marenor AB	Merhav	1 x 5. KG	KRT	2382.28	20	119.1	119.1	100	Nej	Ja	Nej	Nej	Nej	SVERIGE	Uppgift saknas
Härnösand Kommun	-	Grundskola	Hedda Wisingskolan	Djupfryst	Fiskprodukter	Guldlax, panerad, förstekt	Martin & Servera AB	976779	Guldlaxfriletter Msc 50g	Marenor AB	Merhav	1 x 5. KG	KRT	743.79	15	49.6	49.6	0	Nej	Ja	Nej	Nej	Nej	SVERIGE	Uppgift saknas
Härnösand Kommun	-	Övrigt	Prod.köket Navet	Djupfryst	Fiskprodukter	Guldlax, panerad, förstekt	Martin & Servera AB	976779	Guldlaxfriletter Msc 50g	Marenor AB	Merhav	1 x 5. KG	KRT	30010.8	605	49.6	49.6	0	Nej	Ja	Nej	Nej	Nej	SVERIGE	Uppgift saknas
Härnösand Kommun	-	Övrigt	Prod.köket Navet	Djupfryst	Fiskprodukter	Lax, gravad	Martin & Servera AB	254557	Lax Skivspill Gravad Lax/Regnbåge 2.5kg	Fiskano B.V	Fiskano	2 x 2.5 KG	KRT	4235	55	77	0	0	Nej	Nej	Nej	Nej	Nej	NORGE	NORGE
Härnösand Kommun	-	Café	Villa Fridhem/Trappan	Djupfryst	Fiskprodukter	Lax, gravad	Martin & Servera AB	292391	Laxfilé Gravad Skivad Asc 1kg	Martin & Servera AB	Martin & Servera	1 x 1. KG	KG	318.4	1.6	199	199	0	Nej	Nej	Nej	Nej	Nej	NORGE	NORGE
Härnösand Kommun	-	Grundskola	Brunne Skola	Djupfryst	Fiskprodukter	Lax, gravad	Martin & Servera AB	292391	Laxfilé Gravad Skivad Asc 1kg	Martin & Servera AB	Martin & Servera	1 x 1. KG	KG	274.62	1.38	199	199	0	Nej	Nej	Nej	Nej	Nej	NORGE	NORGE
Härnösand Kommun	-	Grundskola	Brännaskolan	Djupfryst	Fiskprodukter	Lax, gravad	Martin & Servera AB	292391	Laxfilé Gravad Skivad Asc 1kg	Martin & Servera AB	Martin & Servera	1 x 1. KG	KG	521.38	2.62	199	199	0	Nej	Nej	Nej	Nej	Nej	NORGE	NORGE
Härnösand Kommun	-	Grundskola	Murbergsskolan	Djupfryst	Fiskprodukter	Lax, gravad	Martin & Servera AB	292391	Laxfilé Gravad Skivad Asc 1kg	Martin & Servera AB	Martin & Servera	1 x 1. KG	KG	784.06	3.94	199	199	0	Nej	Nej	Nej	Nej	Nej	NORGE	NORGE
Härnösand Kommun	-	Grundskola	Wendela Hellman skola	Djupfryst	Fiskprodukter	Lax, gravad	Martin & Servera AB	292391	Laxfilé Gravad Skivad Asc 1kg	Martin & Servera AB	Martin & Servera	1 x 1. KG	KG	1492.5	7.5	199	199	0	Nej	Nej	Nej	Nej	Nej	NORGE	NORGE
Härnösand Kommun	-	Grundskola	Älandsbro Skola	Djupfryst	Fiskprodukter	Lax, gravad	Martin & Servera AB	292391	Laxfilé Gravad Skivad Asc 1kg	Martin & Servera AB	Martin & Servera	1 x 1. KG	KG	260.69	1.31	199	199	0	Nej	Nej	Nej	Nej	Nej	NORGE	NORGE
Härnösand Kommun	-	Övrigt	Prod.köket Navet	Djupfryst	Fiskprodukter	Lax, gravad	Martin & Servera AB	292391	Laxfilé Gravad Skivad Asc 1kg	Martin & Servera AB	Martin & Servera	1 x 1. KG	KG	34280.9	164.79	208	208	0	Nej	Nej	Nej	Nej	Nej	NORGE	NORGE
Härnösand Kommun	-	Grundskola	Brunne Skola	Djupfryst	Fiskprodukter	Lax, panerad, förstekt	Martin & Servera AB	560870	Laxpanett 50g	Feldts Fisk & Skaldjur AB	Feldts	1 x 5. KG	KRT	881.6	20	44.1	44.1	0	Nej	Nej	Nej	Nej	Nej	POLEN	NORGE
Härnösand Kommun	-	Social & omsorg	Gula Villan	Djupfryst	Fiskprodukter	Lax, rökt	Martin & Servera AB	233056	Laxfilé Jägerkryddad Varmrökt	BD Fisk AB	BD Fisk	1 x 1.5 KG	KG	778.5	3.46	225	0	100	Nej	Nej	Nej	Nej	Nej	SVERIGE	NORGE
Härnösand Kommun	-	Övrigt	Prod.köket Navet	Djupfryst	Fiskprodukter	Lax, rökt	Martin & Servera AB	252427	Lax Kallrökt Skivad 900g-1.5kg	Martin & Servera AB	BAS	1 x 1.5 KG	KG	2480.85	13.41	185	185	100	Nej	Nej	Nej	Nej	Nej	SVERIGE	NORGE
Härnösand Kommun	-	Övrigt	Prod.köket Navet	Djupfryst	Fiskprodukter	Lax, rökt	Martin & Servera AB	254490	Lax Skivspill Kallrökt Lax/Regnbåge	Fiskano B.V	Fiskano	2 x 2.5 KG	KRT	6640	70	94.9	0	0	Nej	Nej	Nej	Nej	Nej	NORGE	NORGE
Härnösand Kommun	-	Grundskola	Brunne Skola	Djupfryst	Fiskprodukter	Lax, rökt	Martin & Servera AB	292367	Lax Kallrökt Skivad Asc 1-1.7kg	Martin & Servera AB	Martin & Servera	1 x 1.7 KG	KG	228.69	1.21	189	189	0	Nej	Nej	Nej	Nej	Nej	NORGE	NORGE
Härnösand Kommun	-	Grundskola	Brännaskolan	Djupfryst	Fiskprodukter	Lax, rökt	Martin & Servera AB	292367	Lax Kallrökt Skivad Asc 1-1.7kg	Martin & Servera AB	Martin & Servera	1 x 1.7 KG	KG	440.37	2.33	189	189	0	Nej	Nej	Nej	Nej	Nej	NORGE	NORGE
Härnösand Kommun	-	Grundskola	Murbergsskolan	Djupfryst	Fiskprodukter	Lax, rökt	Martin & Servera AB	292367	Lax Kallrökt Skivad Asc 1-1.7kg	Martin & Servera AB	Martin & Servera	1 x 1.7 KG	KG	786.24	4.16	189	189	0	Nej	Nej	Nej	Nej	Nej	NORGE	NORGE
Härnösand Kommun	-	Grundskola	Älandsbro Skola	Djupfryst	Fiskprodukter	Lax, rökt	Martin & Servera AB	292367	Lax Kallrökt Skivad Asc 1-1.7kg	Martin & Servera AB	Martin & Servera	1 x 1.7 KG	KG	234.36	1.24	189	189	0	Nej	Nej	Nej	Nej	Nej	NORGE	NORGE
Härnösand Kommun	-	Gymnasieskola	H-sand Gymn.kock.skola Hr-prog	Djupfryst	Fiskprodukter	Lax, rökt	Martin & Servera AB	292367	Lax Kallrökt Skivad Asc 1-1.7kg	Martin & Servera AB	Martin & Servera	1 x 1.7 KG	KG	1580.04	8.36	189	189	0	Nej	Nej	Nej	Nej	Nej	NORGE	NORGE
Härnösand Kommun	-	Övrigt	Prod.köket Navet	Djupfryst	Fiskprodukter	Lax, rökt	Martin & Servera AB	292367	Lax Kallrökt Skivad Asc 1-1.7kg	Martin & Servera AB	Martin & Servera	1 x 1.7 KG	KG	496.25	2.26	219.6	219.6	0	Nej	Nej	Nej	Nej	Nej	NORGE	NORGE
Härnösand Kommun	-	Social & omsorg	Gula Villan	Djupfryst	Fiskprodukter	Lax, rökt	Martin & Servera AB	498352	Citronpepparlaxfilé Varmrökt Portionsskuren 1-1.8kg	Feldts Fisk & Skaldjur AB	Feldts	1 x 1.8 KG	KG	535.31	2.69	199	298.5	100	Nej	Nej	Nej	Nej	Nej	SVERIGE	Uppgift saknas
Härnösand Kommun	-	Övrigt	Prod.köket Navet	Djupfryst	Fiskprodukter	Rödspätta, panerad, förstekt	Martin & Servera AB	354589	Rödspättafilé Panerad Fst Msc 130-160g/5kg	Royal Greenland Sverige	Royal Greenland	1 x 5. KG	KRT	5750	60	95.8	95.8	100	Nej	Ja	Nej	Nej	Nej	POLEN	Uppgift saknas
Härnösand Kommun	-	Övrigt	Prod.köket Navet	Djupfryst	Fiskprodukter	Rödspätta, panerad, förstekt	Martin & Servera AB	605568	Rödspättafilé Msc Fst Dubbel 100-130g/2.5kg	Royal Greenland Sverige	Royal Greenland	2 x 2.5 KG	KRT	31459.6	305	103.1	0	0	Nej	Ja	Nej	Nej	Nej	POLEN	Uppgift saknas
Härnösand Kommun	-	Grundskola	Brunne Skola	Djupfryst	Fiskprodukter	Sej, panerad, förstekt	Martin & Servera AB	237578	Sejcrispie Msc 50g/5kg	Feldts Fisk & Skaldjur AB	Feldts	1 x 5. KG	KRT	7338.87	185	39.7	39.7	0	Nej	Ja	Nej	Nej	Nej	POLEN	Uppgift saknas
Härnösand Kommun	-	Grundskola	Häggdångers Skola	Djupfryst	Fiskprodukter	Sej, panerad, förstekt	Martin & Servera AB	237578	Sejcrispie Msc 50g/5kg	Feldts Fisk & Skaldjur AB	Feldts	1 x 5. KG	KRT	4150.71	105	39.5	39.5	0	Nej	Ja	Nej	Nej	Nej	POLEN	Uppgift saknas
Härnösand Kommun	-	Övrigt	Prod.köket Navet	Djupfryst	Fiskprodukter	Sej, panerad, förstekt	Martin & Servera AB	237578	Sejcrispie Msc 50g/5kg	Feldts Fisk & Skaldjur AB	Feldts	1 x 5. KG	KRT	148549	3720	39.9	39.9	0	Nej	Ja	Nej	Nej	Nej	POLEN	Uppgift saknas
Härnösand Kommun	-	Övrigt	Prod.köket Navet	Djupfryst	Fiskprodukter	Surimi (crabfish/seafood)	Martin & Servera AB	327888	Crabfish Gourmetstrimlor Msc 1.5kg	F W Holst International AB	Crabfish	1 x 1.5 KG	ST	3465	52.5	66	66	100	Nej	Ja	Nej	Nej	Nej	USA	Uppgift saknas
Härnösand Kommun	-	Café	Villa Fridhem/Trappan	Djupfryst	Fiskprodukter	Surimi (crabfish/seafood)	Martin & Servera AB	500710	Crabfish Salladsbit Msc 1.5kg	F W Holst International AB	Crabfish	1 x 1.5 KG	ST	443.16	9	49.2	49.2	0	Nej	Ja	Nej	Nej	Nej	THAILAND	Uppgift saknas
Härnösand Kommun	-	Övrigt	Prod.köket Navet	Djupfryst	Fiskprodukter	Surimi (crabfish/seafood)	Martin & Servera AB	500710	Crabfish Salladsbit Msc 1.5kg	F W Holst International AB	Crabfish	1 x 1.5 KG	ST	9084.78	184.5	49.2	49.2	0	Nej	Ja	Nej	Nej	Nej	THAILAND	Uppgift saknas
Härnösand Kommun	-	Grundskola	Brunne Skola	Djupfryst	Fiskprodukter	Torsk, panerad, förstekt	Martin & Servera AB	250472	Torskfiskett Msc/Ekopanad 50g	Feldts Fisk & Skaldjur AB	Feldts	1 x 5. KG	KRT	3129.85	55	56.9	0	0	Ja	Ja	Nej	Nej	Nej	POLEN	Uppgift saknas
Härnösand Kommun	-	Grundskola	Hedda Wisingskolan	Djupfryst	Fiskprodukter	Torsk, panerad, förstekt	Martin & Servera AB	250472	Torskfiskett Msc/Ekopanad 50g	Feldts Fisk & Skaldjur AB	Feldts	1 x 5. KG	KRT	281.35	5	56.3	0	0	Ja	Ja	Nej	Nej	Nej	POLEN	Uppgift saknas
Härnösand Kommun	-	Grundskola	Häggdångers Skola	Djupfryst	Fiskprodukter	Torsk, panerad, förstekt	Martin & Servera AB	250472	Torskfiskett Msc/Ekopanad 50g	Feldts Fisk & Skaldjur AB	Feldts	1 x 5. KG	KRT	1984.45	35	56.7	0	0	Ja	Ja	Nej	Nej	Nej	POLEN	Uppgift saknas
Härnösand Kommun	-	Övrigt	Prod.köket Navet	Djupfryst	Fiskprodukter	Torsk, panerad, förstekt	Martin & Servera AB	250472	Torskfiskett Msc/Ekopanad 50g	Feldts Fisk & Skaldjur AB	Feldts	1 x 5. KG	KRT	200458	3550	56.5	0	0	Ja	Ja	Nej	Nej	Nej	POLEN	Uppgift saknas
Härnösand Kommun	-	Café	Villa Fridhem/Trappan	Djupfryst	Frukt/bär	Blåbär	Martin & Servera AB	328476	Blåbär Lösfrysta 2.5kg	Martin & Servera AB	Martin & Servera	2 x 2.5 KG	KRT	1450.97	25	58	58	0	Nej	Nej	Nej	Nej	Nej	SVERIGE	Uppgift saknas
Härnösand Kommun	-	Grundskola	Brunne Skola	Djupfryst	Frukt/bär	Blåbär	Martin & Servera AB	328476	Blåbär Lösfrysta 2.5kg	Martin & Servera AB	Martin & Servera	2 x 2.5 KG	KRT	295.84	5	59.2	59.2	0	Nej	Nej	Nej	Nej	Nej	SVERIGE	Uppgift saknas
Härnösand Kommun	-	Grundskola	Älandsbro Skola	Djupfryst	Frukt/bär	Blåbär	Martin & Servera AB	328476	Blåbär Lösfrysta 2.5kg	Martin & Servera AB	Martin & Servera	2 x 2.5 KG	KRT	591.68	10	59.2	59.2	0	Nej	Nej	Nej	Nej	Nej	SVERIGE	Uppgift saknas
Härnösand Kommun	-	Gymnasieskola	H-sand Gymn.kock.skola Hr-prog	Djupfryst	Frukt/bär	Blåbär	Martin & Servera AB	328476	Blåbär Lösfrysta 2.5kg	Martin & Servera AB	Martin & Servera	2 x 2.5 KG	KRT	295.84	5	59.2	59.2	0	Nej	Nej	Nej	Nej	Nej	SVERIGE	Uppgift saknas
Härnösand Kommun	-	Övrigt	Prod.köket Navet	Djupfryst	Frukt/bär	Blåbär	Martin & Servera AB	328476	Blåbär Lösfrysta 2.5kg	Martin & Servera AB	Martin & Servera	2 x 2.5 KG	KRT	18099.1	305	59.3	59.3	0	Nej	Nej	Nej	Nej	Nej	SVERIGE	Uppgift saknas
Härnösand Kommun	-	Övrigt	Villa Fridhem	Djupfryst	Frukt/bär	Blåbär	Martin & Servera AB	328476	Blåbär Lösfrysta 2.5kg	Martin & Servera AB	Martin & Servera	2 x 2.5 KG	KRT	562.62	10	56.3	56.3	0	Nej	Nej	Nej	Nej	Nej	SVERIGE	Uppgift saknas
Härnösand Kommun	-	Grundskola	Solenskolan	Djupfryst	Frukt/bär	Bär/frukt blandade	Martin & Servera AB	583187	Exotisk Fruktsallad 2.5kg	Martin & Servera AB	Martin & Servera	2 x 2.5 KG	KRT	831.85	25	33.3	33.3	0	Nej	Nej	Nej	Nej	Nej	STORBRITANNIEN	Import
Härnösand Kommun	-	Gymnasieskola	Härnösands gymnasium 1 aktuell	Djupfryst	Frukt/bär	Bär/frukt blandade	Martin & Servera AB	583187	Exotisk Fruktsallad 2.5kg	Martin & Servera AB	Martin & Servera	2 x 2.5 KG	KRT	4991.1	150	33.3	33.3	0	Nej	Nej	Nej	Nej	Nej	STORBRITANNIEN	Import
Härnösand Kommun	-	Grundskola	Solenskolan	Djupfryst	Frukt/bär	Bär/frukt blandade	Martin & Servera AB	583195	Bärblandning 2.5kg	Martin & Servera AB	Martin & Servera	2 x 2.5 KG	KRT	157.78	5	31.6	31.6	0	Nej	Nej	Nej	Nej	Nej	POLEN	POLEN
Härnösand Kommun	-	Grundskola	Älandsbro Skola	Djupfryst	Frukt/bär	Bär/frukt blandade	Martin & Servera AB	583195	Bärblandning 2.5kg	Martin & Servera AB	Martin & Servera	2 x 2.5 KG	KRT	152.64	5	30.5	30.5	0	Nej	Nej	Nej	Nej	Nej	POLEN	POLEN
Härnösand Kommun	-	Övrigt	Prod.köket Navet	Djupfryst	Frukt/bär	Bär/frukt blandade	Martin & Servera AB	583195	Bärblandning 2.5kg	Martin & Servera AB	Martin & Servera	2 x 2.5 KG	KRT	3603.14	115	31.3	31.3	0	Nej	Nej	Nej	Nej	Nej	POLEN	POLEN
Härnösand Kommun	-	Café	Villa Fridhem/Trappan	Djupfryst	Frukt/bär	Hallon	Martin & Servera AB	328484	Hallon Os Hela	Martin & Servera AB	Martin & Servera	2 x 2.5 KG	KRT	851.67	15	56.8	56.8	0	Nej	Nej	Nej	Nej	Nej	SERBIEN	SERBIEN
Härnösand Kommun	-	Grundskola	Brännaskolan	Djupfryst	Frukt/bär	Hallon	Martin & Servera AB	328484	Hallon Os Hela	Martin & Servera AB	Martin & Servera	2 x 2.5 KG	KRT	326.45	5	65.3	65.3	0	Nej	Nej	Nej	Nej	Nej	SERBIEN	SERBIEN
Härnösand Kommun	-	Social & omsorg	Gula Villan	Djupfryst	Frukt/bär	Hallon	Martin & Servera AB	328484	Hallon Os Hela	Martin & Servera AB	Martin & Servera	2 x 2.5 KG	KRT	333.95	5	66.8	66.8	0	Nej	Nej	Nej	Nej	Nej	SERBIEN	SERBIEN
Härnösand Kommun	-	Övrigt	Prod.köket Navet	Djupfryst	Frukt/bär	Hallon	Martin & Servera AB	328484	Hallon Os Hela	Martin & Servera AB	Martin & Servera	2 x 2.5 KG	KRT	23940.2	395	60.6	60.6	0	Nej	Nej	Nej	Nej	Nej	SERBIEN	SERBIEN
Härnösand Kommun	-	Gymnasieskola	H-sand Gymn.kock.skola Hr-prog	Djupfryst	Frukt/bär	Hjortron	Martin & Servera AB	059493	Hjortron 1kg	Polarica AB	Polarica	1 x 1. KG	BURK	998.9	2	499.5	0	100	Nej	Nej	Nej	Nej	Nej	SVERIGE	Import
Härnösand Kommun	-	Gymnasieskola	H-sand Gymn.kock.skola Hr-prog	Djupfryst	Frukt/bär	Hjortron	Martin & Servera AB	434100	Hjortron Svenska 1kg	Martin & Servera AB	Martin & Servera	1 x 1. KG	BURK	656.7	3	218.9	218.9	100	Nej	Nej	Nej	Nej	Nej	SVERIGE	SVERIGE
Härnösand Kommun	-	Café	Villa Fridhem/Trappan	Djupfryst	Frukt/bär	Jordgubbar	Martin & Servera AB	328468	Jordgubbar Hela	Martin & Servera AB	Martin & Servera	2 x 2.5 KG	KRT	148.15	5	29.6	29.6	0	Nej	Nej	Nej	Nej	Nej	POLEN	POLEN
Härnösand Kommun	-	Grundskola	Bondsjöhöjdens Skola	Djupfryst	Frukt/bär	Jordgubbar	Martin & Servera AB	328468	Jordgubbar Hela	Martin & Servera AB	Martin & Servera	2 x 2.5 KG	KRT	153.57	5	30.7	30.7	0	Nej	Nej	Nej	Nej	Nej	POLEN	POLEN
Härnösand Kommun	-	Gymnasieskola	H-sand Gymn.kock.skola Hr-prog	Djupfryst	Frukt/bär	Jordgubbar	Martin & Servera AB	328468	Jordgubbar Hela	Martin & Servera AB	Martin & Servera	2 x 2.5 KG	KRT	149.6	5	29.9	29.9	0	Nej	Nej	Nej	Nej	Nej	POLEN	POLEN
Härnösand Kommun	-	Övrigt	Prod.köket Navet	Djupfryst	Frukt/bär	Jordgubbar	Martin & Servera AB	328468	Jordgubbar Hela	Martin & Servera AB	Martin & Servera	2 x 2.5 KG	KRT	6196.58	195	31.8	31.8	0	Nej	Nej	Nej	Nej	Nej	POLEN	POLEN
Härnösand Kommun	-	Café	Villa Fridhem/Trappan	Djupfryst	Frukt/bär	Lingon	Martin & Servera AB	525485	Lingon 2.5kg	Martin & Servera AB	Martin & Servera	2 x 2.5 KG	KRT	275	5	55	55	0	Nej	Nej	Nej	Nej	Nej	SVERIGE	SVERIGE
Härnösand Kommun	-	Grundskola	Häggdångers Skola	Djupfryst	Frukt/bär	Lingon	Martin & Servera AB	525485	Lingon 2.5kg	Martin & Servera AB	Martin & Servera	2 x 2.5 KG	KRT	275	5	55	55	0	Nej	Nej	Nej	Nej	Nej	SVERIGE	SVERIGE
Härnösand Kommun	-	Gymnasieskola	H-sand Gymn.kock.skola Hr-prog	Djupfryst	Frukt/bär	Lingon	Martin & Servera AB	525485	Lingon 2.5kg	Martin & Servera AB	Martin & Servera	2 x 2.5 KG	KRT	538.5	10	53.9	53.9	0	Nej	Nej	Nej	Nej	Nej	SVERIGE	SVERIGE
Härnösand Kommun	-	Övrigt	Prod.köket Navet	Djupfryst	Frukt/bär	Lingon	Martin & Servera AB	525485	Lingon 2.5kg	Martin & Servera AB	Martin & Servera	2 x 2.5 KG	KRT	825	15	55	55	0	Nej	Nej	Nej	Nej	Nej	SVERIGE	SVERIGE
Härnösand Kommun	-	Övrigt	Villa Fridhem	Djupfryst	Frukt/bär	Lingon	Martin & Servera AB	525485	Lingon 2.5kg	Martin & Servera AB	Martin & Servera	2 x 2.5 KG	KRT	275	5	55	55	0	Nej	Nej	Nej	Nej	Nej	SVERIGE	SVERIGE
Härnösand Kommun	-	Grundskola	Brunne Skola	Djupfryst	Frukt/bär	Mango	Martin & Servera AB	548008	Mango Tärnad 2.5kg	Martin & Servera AB	Martin & Servera	2 x 2.5 KG	KRT	174.99	5	35	35	0	Nej	Nej	Nej	Nej	Nej	PERU	Import
Härnösand Kommun	-	Övrigt	Prod.köket Navet	Djupfryst	Frukt/bär	Mango	Martin & Servera AB	548008	Mango Tärnad 2.5kg	Martin & Servera AB	Martin & Servera	2 x 2.5 KG	KRT	173.56	5	34.7	34.7	0	Nej	Nej	Nej	Nej	Nej	PERU	Import
Härnösand Kommun	-	Café	Villa Fridhem/Trappan	Djupfryst	Frukt/bär	Rabarber	Martin & Servera AB	168732	Rabarber Bit 10-15mm 2.5kg	Martin & Servera AB	Martin & Servera	2 x 2.5 KG	KRT	64.88	5	13	13	0	Nej	Nej	Nej	Nej	Nej	POLEN	POLEN
Härnösand Kommun	-	Grundskola	Älandsbro Skola	Djupfryst	Frukt/bär	Rabarber	Martin & Servera AB	168732	Rabarber Bit 10-15mm 2.5kg	Martin & Servera AB	Martin & Servera	2 x 2.5 KG	KRT	62.41	5	12.5	12.5	0	Nej	Nej	Nej	Nej	Nej	POLEN	POLEN
Härnösand Kommun	-	Övrigt	Prod.köket Navet	Djupfryst	Frukt/bär	Rabarber	Martin & Servera AB	168732	Rabarber Bit 10-15mm 2.5kg	Martin & Servera AB	Martin & Servera	2 x 2.5 KG	KRT	973.2	75	13	13	0	Nej	Nej	Nej	Nej	Nej	POLEN	POLEN
Härnösand Kommun	-	Övrigt	Villa Fridhem	Djupfryst	Frukt/bär	Rabarber	Martin & Servera AB	168732	Rabarber Bit 10-15mm 2.5kg	Martin & Servera AB	Martin & Servera	2 x 2.5 KG	KRT	64.19	5	12.8	12.8	0	Nej	Nej	Nej	Nej	Nej	POLEN	POLEN
Härnösand Kommun	-	Grundskola	Älandsbro Skola	Djupfryst	Frukt/bär	Äppelklyftor	Martin & Servera AB	378570	Äppelklyftor 2.5kg	Martin & Servera AB	Martin & Servera	2 x 2.5 KG	KRT	152.64	10	15.3	15.3	0	Nej	Nej	Nej	Nej	Nej	POLEN	POLEN
Härnösand Kommun	-	Övrigt	Prod.köket Navet	Djupfryst	Frukt/bär	Äppelklyftor	Martin & Servera AB	378570	Äppelklyftor 2.5kg	Martin & Servera AB	Martin & Servera	2 x 2.5 KG	KRT	2494.91	165	15.1	15.1	0	Nej	Nej	Nej	Nej	Nej	POLEN	POLEN
Härnösand Kommun	-	Grundskola	Brunne Skola	Djupfryst	Frukt/bär	Äpplen	Martin & Servera AB	611590	Äppeltärningar 10x10 2.5kg	Lantmännen Cerealia AB	Frigodan	4 x 2.5 KG	KRT	276.68	10	27.7	27.7	0	Nej	Nej	Nej	Nej	Nej	DANMARK	Uppgift saknas
Härnösand Kommun	-	Övrigt	Prod.köket Navet	Djupfryst	Frukt/bär	Äpplen	Martin & Servera AB	611590	Äppeltärningar 10x10 2.5kg	Lantmännen Cerealia AB	Frigodan	4 x 2.5 KG	KRT	2497.2	90	27.7	27.7	0	Nej	Nej	Nej	Nej	Nej	DANMARK	Uppgift saknas
Härnösand Kommun	-	Gymnasieskola	H-sand Gymn.kock.skola Hr-prog	Djupfryst	Fågel oberedd	Fågel övrig	Martin & Servera AB	502633	Vaktel Urbenad 2x130g	La Ferme Landaise	La Ferme	1 x 0.26 KG	ST	171.76	0.26	660.6	660.6	100	Nej	Nej	Nej	Nej	Nej	FRANKRIKE	FRANKRIKE
Härnösand Kommun	-	Grundskola	Brunne Skola	Djupfryst	Fågel oberedd	Hönsfärs	Martin & Servera AB	313959	Hönsfärs 1.8kg	Guldfågeln AB	Guldfågeln	2 x 1.8 KG	KRT	1068.25	18	59.3	0	0	Nej	Nej	Nej	Nej	Nej	SVERIGE	SVERIGE
Härnösand Kommun	-	Övrigt	Prod.köket Navet	Djupfryst	Fågel oberedd	Hönsfärs	Martin & Servera AB	313959	Hönsfärs 1.8kg	Guldfågeln AB	Guldfågeln	2 x 1.8 KG	KRT	24688	424.8	58.1	0	0	Nej	Nej	Nej	Nej	Nej	SVERIGE	SVERIGE
Härnösand Kommun	-	Gymnasieskola	H-sand Gymn.kock.skola Hr-prog	Djupfryst	Fågel oberedd	Kalkon hel	Martin & Servera AB	398192	Kalkon Hel	Viking Fågel	Viking Fågel	1 x 1. KG	KG	1051.56	15.24	69	0	100	Nej	Nej	Nej	Nej	Nej	SVERIGE	SVERIGE
Härnösand Kommun	-	Övrigt	Prod.köket Navet	Djupfryst	Fågel oberedd	Kalkonfärs	Martin & Servera AB	596882	Kalkonfärs Rå	Ingelsta Kalkon AB	Ingelsta Kalkon	1 x 2.5 KG	KG	16613.7	248.91	66.7	166.9	100	Nej	Nej	Nej	Nej	Nej	SVERIGE	SVERIGE
Härnösand Kommun	-	Gymnasieskola	H-sand Gymn.kock.skola Hr-prog	Djupfryst	Fågel oberedd	Kyckling hel	Martin & Servera AB	524603	Kyckling Hel ca1kg	Guldfågeln AB	Guldfågeln	14 x 1. KG	KRT	1186.93	28	42.4	42.4	100	Nej	Nej	Nej	Nej	Nej	SVERIGE	SVERIGE
Härnösand Kommun	-	Övrigt	Prod.köket Navet	Djupfryst	Fågel oberedd	Kyckling strimlad	Martin & Servera AB	243691	Kycklinglårfile Strimlad 12mm 3kg	Guldfågeln AB	Guldfågeln	2 x 3. KG	KRT	2984.1	30	99.5	0	100	Nej	Nej	Nej	Nej	Nej	SVERIGE	SVERIGE
Härnösand Kommun	-	Övrigt	Villa Fridhem	Djupfryst	Fågel oberedd	Kycklingfilé	Martin & Servera AB	100786	Kycklingbröstfilé Solbacka 2.5kg	Guldfågeln AB	Guldfågeln	2 x 2.5 KG	KRT	2685	15	179	179	100	Nej	Nej	Nej	Nej	Nej	SVERIGE	SVERIGE
Härnösand Kommun	-	Övrigt	Villa Fridhem	Djupfryst	Fågel oberedd	Kycklingfilé	Martin & Servera AB	284259	Kycklingfilé 10% 180-210g/3kg	Martin & Servera AB	Dos Pollos	2 x 3. KG	KRT	2702.26	36	75.1	75.1	100	Nej	Nej	Nej	Nej	Nej	LITAUEN	LITAUEN
Härnösand Kommun	-	Grundskola	Brunne Skola	Djupfryst	Fågel oberedd	Kycklingfilé	Martin & Servera AB	527358	Kycklingbröstfilé Mörad 140-180g/2kg	Martin & Servera AB	Martin & Servera	3 x 2. KG	KRT	545.19	6	90.9	90.9	0	Nej	Nej	Nej	Nej	Nej	SVERIGE	SVERIGE
Härnösand Kommun	-	Övrigt	Prod.köket Navet	Djupfryst	Fågel oberedd	Kycklingfilé	Martin & Servera AB	527358	Kycklingbröstfilé Mörad 140-180g/2kg	Martin & Servera AB	Martin & Servera	3 x 2. KG	KRT	27970.3	360	77.7	77.7	0	Nej	Nej	Nej	Nej	Nej	SVERIGE	SVERIGE
Härnösand Kommun	-	Övrigt	Villa Fridhem	Djupfryst	Fågel oberedd	Kycklingfilé	Martin & Servera AB	527358	Kycklingbröstfilé Mörad 140-180g/2kg	Martin & Servera AB	Martin & Servera	3 x 2. KG	KRT	1305.99	18	72.6	72.6	0	Nej	Nej	Nej	Nej	Nej	SVERIGE	SVERIGE
Härnösand Kommun	-	Övrigt	Prod.köket Navet	Djupfryst	Fågel oberedd	Kycklingfilé	Martin & Servera AB	M494054	Kycklingbröstfilé Mörad 2kg	Kronfågel AB	Kronfågel	4 x 2. KG	KRT	4792	80	59.9	59.9	100	Nej	Nej	Nej	Nej	Nej	SVERIGE	SVERIGE
Härnösand Kommun	-	Grundskola	Brunne Skola	Djupfryst	Fågel oberedd	Kycklinginnerfilé	Martin & Servera AB	526749	Kycklinginnerfilé Mörad 20-50g/2kg	Martin & Servera AB	Martin & Servera	3 x 2. KG	KRT	6012.48	96	62.6	62.6	0	Nej	Nej	Nej	Nej	Nej	SVERIGE	SVERIGE
Härnösand Kommun	-	Övrigt	Prod.köket Navet	Djupfryst	Fågel oberedd	Kycklinginnerfilé	Martin & Servera AB	526749	Kycklinginnerfilé Mörad 20-50g/2kg	Martin & Servera AB	Martin & Servera	3 x 2. KG	KRT	10243	168	61	61	0	Nej	Nej	Nej	Nej	Nej	SVERIGE	SVERIGE
Härnösand Kommun	-	Gymnasieskola	H-sand Gymn.kock.skola Hr-prog	Djupfryst	Fågel oberedd	Kycklinglever	Martin & Servera AB	996488	Kycklinglever 3kg	Kronfågel AB	Kronfågel	2 x 3. KG	KRT	573.71	6	95.6	95.6	0	Nej	Nej	Nej	Nej	Nej	SVERIGE	SVERIGE
Härnösand Kommun	-	Övrigt	Prod.köket Navet	Djupfryst	Fågel oberedd	Kycklinglever	Martin & Servera AB	996488	Kycklinglever 3kg	Kronfågel AB	Kronfågel	2 x 3. KG	KRT	2310.88	24	96.3	96.3	0	Nej	Nej	Nej	Nej	Nej	SVERIGE	SVERIGE
Härnösand Kommun	-	Övrigt	Villa Fridhem	Djupfryst	Fågel oberedd	Kycklinglår/ben/klubba	Martin & Servera AB	610907	Kycklingklubba 200-270g/2kg	Martin & Servera AB	Martin & Servera	3 x 2. KG	KRT	998.42	36	27.7	27.7	0	Nej	Nej	Nej	Nej	Nej	SVERIGE	SVERIGE
Härnösand Kommun	-	Övrigt	Villa Fridhem	Djupfryst	Fågel oberedd	Kycklinglårfilé	Martin & Servera AB	610931	Kycklinglårfilé 50-100g/2kg	Martin & Servera AB	Martin & Servera	3 x 2. KG	KRT	510	6	85	85	100	Nej	Nej	Nej	Nej	Nej	SVERIGE	SVERIGE
Härnösand Kommun	-	Grundskola	Brännaskolan	Djupfryst	Fågelprodukter	Hönskött skivat	Martin & Servera AB	332629	Hönsbröstpålägg Alpspånsrökt Skivat 500g	Guldfågeln AB	Guldfågeln	6 x 0.5 KG	KRT	368.66	3	122.9	122.9	100	Nej	Nej	Nej	Nej	Nej	SVERIGE	SVERIGE
Härnösand Kommun	-	Grundskola	Brunne Skola	Djupfryst	Fågelprodukter	Hönskött strimlat	Martin & Servera AB	115683	Hönskött Rökt Strimlat 1kg	Guldfågeln AB	Guldfågeln	6 x 1. KG	KRT	5085.19	66	77	77	0	Nej	Nej	Nej	Nej	Nej	SVERIGE	SVERIGE
Härnösand Kommun	-	Grundskola	Häggdångers Skola	Djupfryst	Fågelprodukter	Hönskött strimlat	Martin & Servera AB	115683	Hönskött Rökt Strimlat 1kg	Guldfågeln AB	Guldfågeln	6 x 1. KG	KRT	796.21	12	66.4	66.4	0	Nej	Nej	Nej	Nej	Nej	SVERIGE	SVERIGE
Härnösand Kommun	-	Övrigt	Prod.köket Navet	Djupfryst	Fågelprodukter	Hönskött strimlat	Martin & Servera AB	115683	Hönskött Rökt Strimlat 1kg	Guldfågeln AB	Guldfågeln	6 x 1. KG	KRT	113252	1500	75.5	75.5	0	Nej	Nej	Nej	Nej	Nej	SVERIGE	SVERIGE
Härnösand Kommun	-	Grundskola	Brunne Skola	Djupfryst	Fågelprodukter	Hönskött tärnat	Martin & Servera AB	115659	Hönskött Rökt Tärnat 8mm 1kg	Guldfågeln AB	Guldfågeln	6 x 1. KG	KRT	4200.06	60	70	70	0	Nej	Nej	Nej	Nej	Nej	SVERIGE	SVERIGE
Härnösand Kommun	-	Övrigt	Prod.köket Navet	Djupfryst	Fågelprodukter	Hönskött tärnat	Martin & Servera AB	115659	Hönskött Rökt Tärnat 8mm 1kg	Guldfågeln AB	Guldfågeln	6 x 1. KG	KRT	28808.4	396	72.7	72.7	0	Nej	Nej	Nej	Nej	Nej	SVERIGE	SVERIGE
Härnösand Kommun	-	Övrigt	Prod.köket Navet	Djupfryst	Fågelprodukter	Kalkonbröst	Martin & Servera AB	123430	Kalkonstek S-v Skivad 2.3kg	Martin & Servera AB	Martin & Servera	1 x 2.3 KG	KG	21687.6	169.15	128.2	192.3	0	Nej	Nej	Nej	Nej	Nej	SVERIGE	POLEN
Härnösand Kommun	-	Övrigt	Prod.köket Navet	Djupfryst	Fågelprodukter	Kyckling strimlad	Martin & Servera AB	238030	Kycklinglårfilé Stekt Strimlad 3kg	Guldfågeln AB	Guldfågeln	2 x 3. KG	KRT	8651.28	66	131.1	131.1	0	Nej	Nej	Nej	Nej	Nej	SVERIGE	SVERIGE
Härnösand Kommun	-	Grundskola	Hedda Wisingskolan	Djupfryst	Fågelprodukter	Kyckling strimlad	Martin & Servera AB	517912	Kycklingkött Stekt Strimlat 3kg	Guldfågeln AB	Guldfågeln	2 x 3. KG	KRT	900	12	75	75	0	Nej	Nej	Nej	Nej	Nej	SVERIGE	SVERIGE
Härnösand Kommun	-	Gymnasieskola	Härnösands gymnasium 1 aktuell	Djupfryst	Fågelprodukter	Kyckling strimlad	Martin & Servera AB	517912	Kycklingkött Stekt Strimlat 3kg	Guldfågeln AB	Guldfågeln	2 x 3. KG	KRT	478.06	6	79.7	79.7	0	Nej	Nej	Nej	Nej	Nej	SVERIGE	SVERIGE
Härnösand Kommun	-	Övrigt	Prod.köket Navet	Djupfryst	Fågelprodukter	Kyckling strimlad	Martin & Servera AB	517912	Kycklingkött Stekt Strimlat 3kg	Guldfågeln AB	Guldfågeln	2 x 3. KG	KRT	26797.5	324	82.7	82.7	0	Nej	Nej	Nej	Nej	Nej	SVERIGE	SVERIGE
Härnösand Kommun	-	Café	Villa Fridhem/Trappan	Djupfryst	Fågelprodukter	Kyckling tärnad	Martin & Servera AB	156471	Salladskyckling Grillad Tärnad 18-20mm 3kg	Guldfågeln AB	Guldfågeln	2 x 3. KG	KRT	522	6	87	87	100	Nej	Nej	Nej	Nej	Nej	SVERIGE	SVERIGE
Härnösand Kommun	-	Grundskola	Brunne Skola	Djupfryst	Fågelprodukter	Kyckling tärnad	Martin & Servera AB	156471	Salladskyckling Grillad Tärnad 18-20mm 3kg	Guldfågeln AB	Guldfågeln	2 x 3. KG	KRT	1308	12	109	109	100	Nej	Nej	Nej	Nej	Nej	SVERIGE	SVERIGE
Härnösand Kommun	-	Café	Villa Fridhem/Trappan	Djupfryst	Fågelprodukter	Kyckling tärnad	Martin & Servera AB	276099	Salladskyckling Tärnad Grillad 16mm 2.5kg	Putnu Fabrika Kekava	Top Choice Polutry	2 x 2.5 KG	KRT	1108.1	15	73.9	73.9	100	Nej	Nej	Nej	Nej	Nej	LETTLAND	LETTLAND
Härnösand Kommun	-	Social & omsorg	Gula Villan	Djupfryst	Fågelprodukter	Kyckling tärnad	Martin & Servera AB	276099	Salladskyckling Tärnad Grillad 16mm 2.5kg	Putnu Fabrika Kekava	Top Choice Polutry	2 x 2.5 KG	KRT	897.36	10	89.7	89.7	100	Nej	Nej	Nej	Nej	Nej	LETTLAND	LETTLAND
Härnösand Kommun	-	Café	Villa Fridhem/Trappan	Djupfryst	Fågelprodukter	Kyckling tärnad	Martin & Servera AB	308551	Pastakyckling Stekt Tärnad 18-20mm 3kg	Guldfågeln AB	Guldfågeln	2 x 3. KG	KRT	762.94	6	127.2	127.2	0	Nej	Nej	Nej	Nej	Nej	SVERIGE	SVERIGE
Härnösand Kommun	-	Grundskola	Brunne Skola	Djupfryst	Fågelprodukter	Kyckling tärnad	Martin & Servera AB	308551	Pastakyckling Stekt Tärnad 18-20mm 3kg	Guldfågeln AB	Guldfågeln	2 x 3. KG	KRT	5342.4	54	98.9	98.9	0	Nej	Nej	Nej	Nej	Nej	SVERIGE	SVERIGE
Härnösand Kommun	-	Grundskola	Hedda Wisingskolan	Djupfryst	Fågelprodukter	Kyckling tärnad	Martin & Servera AB	308551	Pastakyckling Stekt Tärnad 18-20mm 3kg	Guldfågeln AB	Guldfågeln	2 x 3. KG	KRT	3655.68	36	101.5	101.5	0	Nej	Nej	Nej	Nej	Nej	SVERIGE	SVERIGE
Härnösand Kommun	-	Grundskola	Häggdångers Skola	Djupfryst	Fågelprodukter	Kyckling tärnad	Martin & Servera AB	308551	Pastakyckling Stekt Tärnad 18-20mm 3kg	Guldfågeln AB	Guldfågeln	2 x 3. KG	KRT	2327.76	24	97	97	0	Nej	Nej	Nej	Nej	Nej	SVERIGE	SVERIGE
Härnösand Kommun	-	Grundskola	Wendela Hellman skola	Djupfryst	Fågelprodukter	Kyckling tärnad	Martin & Servera AB	308551	Pastakyckling Stekt Tärnad 18-20mm 3kg	Guldfågeln AB	Guldfågeln	2 x 3. KG	KRT	2151.8	24	89.7	89.7	0	Nej	Nej	Nej	Nej	Nej	SVERIGE	SVERIGE
Härnösand Kommun	-	Gymnasieskola	Härnösands gymnasium 1 aktuell	Djupfryst	Fågelprodukter	Kyckling tärnad	Martin & Servera AB	308551	Pastakyckling Stekt Tärnad 18-20mm 3kg	Guldfågeln AB	Guldfågeln	2 x 3. KG	KRT	5670.34	48	118.1	118.1	0	Nej	Nej	Nej	Nej	Nej	SVERIGE	SVERIGE
Härnösand Kommun	-	Övrigt	Prod.köket Navet	Djupfryst	Fågelprodukter	Kyckling tärnad	Martin & Servera AB	308551	Pastakyckling Stekt Tärnad 18-20mm 3kg	Guldfågeln AB	Guldfågeln	2 x 3. KG	KRT	386083	3696	104.5	104.5	0	Nej	Nej	Nej	Nej	Nej	SVERIGE	SVERIGE
Härnösand Kommun	-	Café	Villa Fridhem/Trappan	Djupfryst	Fågelprodukter	Kyckling tärnad	Martin & Servera AB	364240	Salladskyckling Salt & Peppar Tärnad 3kg	Guldfågeln AB	Guldfågeln	2 x 3. KG	KRT	1260	12	105	0	100	Nej	Nej	Nej	Nej	Nej	SVERIGE	SVERIGE
Härnösand Kommun	-	Café	Villa Fridhem/Trappan	Djupfryst	Fågelprodukter	Kycklingfilé	Martin & Servera AB	374942	Kycklingbröstfilé Grillad 150-180g/2kg	Guldfågeln AB	Guldfågeln	3 x 2. KG	KRT	629.58	6	104.9	104.9	0	Nej	Nej	Nej	Nej	Nej	SVERIGE	SVERIGE
Härnösand Kommun	-	Övrigt	Prod.köket Navet	Djupfryst	Fågelprodukter	Kycklingfilé	Martin & Servera AB	374942	Kycklingbröstfilé Grillad 150-180g/2kg	Guldfågeln AB	Guldfågeln	3 x 2. KG	KRT	35765	312	114.6	114.6	0	Nej	Nej	Nej	Nej	Nej	SVERIGE	SVERIGE
Härnösand Kommun	-	Övrigt	Villa Fridhem	Djupfryst	Fågelprodukter	Kycklingfilé	Martin & Servera AB	374942	Kycklingbröstfilé Grillad 150-180g/2kg	Guldfågeln AB	Guldfågeln	3 x 2. KG	KRT	551.58	6	91.9	91.9	0	Nej	Nej	Nej	Nej	Nej	SVERIGE	SVERIGE
Härnösand Kommun	-	Grundskola	Brunne Skola	Djupfryst	Fågelprodukter	Kycklingfärsbiff	Martin & Servera AB	463083	Kycklingpannbiff 40g/3kg	Guldfågeln AB	Guldfågeln	2 x 3. KG	KRT	5984.27	102	58.7	58.7	0	Nej	Nej	Nej	Nej	Nej	SVERIGE	SVERIGE
Härnösand Kommun	-	Grundskola	Hedda Wisingskolan	Djupfryst	Fågelprodukter	Kycklingfärsbiff	Martin & Servera AB	463083	Kycklingpannbiff 40g/3kg	Guldfågeln AB	Guldfågeln	2 x 3. KG	KRT	2305.73	42	54.9	54.9	0	Nej	Nej	Nej	Nej	Nej	SVERIGE	SVERIGE
Härnösand Kommun	-	Övrigt	Prod.köket Navet	Djupfryst	Fågelprodukter	Kycklingfärsbiff	Martin & Servera AB	463083	Kycklingpannbiff 40g/3kg	Guldfågeln AB	Guldfågeln	2 x 3. KG	KRT	163227	2754	59.3	59.3	0	Nej	Nej	Nej	Nej	Nej	SVERIGE	SVERIGE
Härnösand Kommun	-	Grundskola	Brunne Skola	Djupfryst	Fågelprodukter	Kycklinginnerfilé	Martin & Servera AB	547216	Kycklinginnerfilé S & P Stekt 20-50g/2kg	Guldfågeln AB	Guldfågeln	3 x 2. KG	KRT	1657.29	18	92.1	0	0	Nej	Nej	Nej	Nej	Nej	SVERIGE	SVERIGE
Härnösand Kommun	-	Grundskola	Gerestaskolan	Djupfryst	Fågelprodukter	Kycklinginnerfilé	Martin & Servera AB	547216	Kycklinginnerfilé S & P Stekt 20-50g/2kg	Guldfågeln AB	Guldfågeln	3 x 2. KG	KRT	3656.21	30	121.9	0	0	Nej	Nej	Nej	Nej	Nej	SVERIGE	SVERIGE
Härnösand Kommun	-	Övrigt	Prod.köket Navet	Djupfryst	Fågelprodukter	Kycklinginnerfilé	Martin & Servera AB	547216	Kycklinginnerfilé S & P Stekt 20-50g/2kg	Guldfågeln AB	Guldfågeln	3 x 2. KG	KRT	466185	4626	100.8	0	0	Nej	Nej	Nej	Nej	Nej	SVERIGE	SVERIGE
Härnösand Kommun	-	Övrigt	Prod.köket Navet	Djupfryst	Fågelprodukter	Kycklingkorv	Martin & Servera AB	274148	Kycklingkorv Strimlad Klimat 2.5kg	Atria Foodservice AB	Lithells	2 x 2.5 KG	KRT	1728	40	43.2	43.2	100	Nej	Nej	Nej	Nej	Nej	SVERIGE	SVERIGE
Härnösand Kommun	-	Grundskola	Bondsjöhöjdens Skola	Djupfryst	Fågelprodukter	Kycklingkorv	Martin & Servera AB	342519	Kycklinggrillkorv 40g/1kg	Gudruns AB	Sörensens Fågelchark	1 x 1. KG	KG	406.8	15	27.1	135.6	0	Nej	Nej	Nej	Nej	Nej	SVERIGE	SVERIGE
Härnösand Kommun	-	Grundskola	Brunne Skola	Djupfryst	Fågelprodukter	Kycklingkorv	Martin & Servera AB	342519	Kycklinggrillkorv 40g/1kg	Gudruns AB	Sörensens Fågelchark	1 x 1. KG	KG	131.15	5	26.2	131.2	0	Nej	Nej	Nej	Nej	Nej	SVERIGE	SVERIGE
Härnösand Kommun	-	Grundskola	Brännaskolan	Djupfryst	Fågelprodukter	Kycklingkorv	Martin & Servera AB	342519	Kycklinggrillkorv 40g/1kg	Gudruns AB	Sörensens Fågelchark	1 x 1. KG	KG	262.3	10	26.2	131.2	0	Nej	Nej	Nej	Nej	Nej	SVERIGE	SVERIGE
Härnösand Kommun	-	Grundskola	Hedda Wisingskolan	Djupfryst	Fågelprodukter	Kycklingkorv	Martin & Servera AB	342519	Kycklinggrillkorv 40g/1kg	Gudruns AB	Sörensens Fågelchark	1 x 1. KG	KG	262.3	10	26.2	131.2	0	Nej	Nej	Nej	Nej	Nej	SVERIGE	SVERIGE
Härnösand Kommun	-	Grundskola	Häggdångers Skola	Djupfryst	Fågelprodukter	Kycklingkorv	Martin & Servera AB	342519	Kycklinggrillkorv 40g/1kg	Gudruns AB	Sörensens Fågelchark	1 x 1. KG	KG	660.2	25	26.4	132	0	Nej	Nej	Nej	Nej	Nej	SVERIGE	SVERIGE
Härnösand Kommun	-	Grundskola	Wendela Hellman skola	Djupfryst	Fågelprodukter	Kycklingkorv	Martin & Servera AB	342519	Kycklinggrillkorv 40g/1kg	Gudruns AB	Sörensens Fågelchark	1 x 1. KG	KG	891.02	33.8	26.4	131.8	0	Nej	Nej	Nej	Nej	Nej	SVERIGE	SVERIGE
Härnösand Kommun	-	Övrigt	Prod.köket Navet	Djupfryst	Fågelprodukter	Kycklingkorv	Martin & Servera AB	342519	Kycklinggrillkorv 40g/1kg	Gudruns AB	Sörensens Fågelchark	1 x 1. KG	KG	25347.5	930	27.3	136.3	0	Nej	Nej	Nej	Nej	Nej	SVERIGE	SVERIGE
Härnösand Kommun	-	Grundskola	Brunne Skola	Djupfryst	Fågelprodukter	Kycklingkorv	Martin & Servera AB	463059	Kycklingstekkorv Strimlad 2kg	Guldfågeln AB	Guldfågeln	3 x 2. KG	KRT	968.88	18	53.8	53.8	0	Nej	Nej	Nej	Nej	Nej	SVERIGE	SVERIGE
Härnösand Kommun	-	Grundskola	Häggdångers Skola	Djupfryst	Fågelprodukter	Kycklingkorv	Martin & Servera AB	463059	Kycklingstekkorv Strimlad 2kg	Guldfågeln AB	Guldfågeln	3 x 2. KG	KRT	968.88	18	53.8	53.8	0	Nej	Nej	Nej	Nej	Nej	SVERIGE	SVERIGE
Härnösand Kommun	-	Övrigt	Prod.köket Navet	Djupfryst	Fågelprodukter	Kycklingkorv	Martin & Servera AB	463059	Kycklingstekkorv Strimlad 2kg	Guldfågeln AB	Guldfågeln	3 x 2. KG	KRT	101484	1818	55.8	55.8	0	Nej	Nej	Nej	Nej	Nej	SVERIGE	SVERIGE
Härnösand Kommun	-	Grundskola	Häggdångers Skola	Djupfryst	Fågelprodukter	Kycklingkorv	Martin & Servera AB	487488	Kycklingprinskorv Usk 13g/2.5kg	Atria Foodservice AB	Lithells	2 x 2.5 KG	KRT	1142.42	25	45.7	45.7	0	Nej	Nej	Nej	Nej	Nej	SVERIGE	SVERIGE
Härnösand Kommun	-	Övrigt	Prod.köket Navet	Djupfryst	Fågelprodukter	Kycklingkorv	Martin & Servera AB	487488	Kycklingprinskorv Usk 13g/2.5kg	Atria Foodservice AB	Lithells	2 x 2.5 KG	KRT	10298.2	240	42.9	42.9	0	Nej	Nej	Nej	Nej	Nej	SVERIGE	SVERIGE
Härnösand Kommun	-	Grundskola	Häggdångers Skola	Djupfryst	Fågelprodukter	Kycklingkorv	Martin & Servera AB	517763	Kycklingstekkorv Skivad 30g/3kg	Guldfågeln AB	Guldfågeln	2 x 3. KG	KRT	4479.63	78	57.4	57.4	0	Nej	Nej	Nej	Nej	Nej	SVERIGE	SVERIGE
Härnösand Kommun	-	Övrigt	Prod.köket Navet	Djupfryst	Fågelprodukter	Kycklingkorv	Martin & Servera AB	517763	Kycklingstekkorv Skivad 30g/3kg	Guldfågeln AB	Guldfågeln	2 x 3. KG	KRT	25769.2	450	57.3	57.3	0	Nej	Nej	Nej	Nej	Nej	SVERIGE	SVERIGE
Härnösand Kommun	-	Grundskola	Brunne Skola	Djupfryst	Fågelprodukter	Kycklingkorv	Martin & Servera AB	518068	Kycklinggrillkorv Slantad 2kg	Guldfågeln AB	Guldfågeln	3 x 2. KG	KRT	652.08	12	54.3	54.3	0	Nej	Nej	Nej	Nej	Nej	SVERIGE	SVERIGE
Härnösand Kommun	-	Grundskola	Häggdångers Skola	Djupfryst	Fågelprodukter	Kycklingkorv	Martin & Servera AB	518068	Kycklinggrillkorv Slantad 2kg	Guldfågeln AB	Guldfågeln	3 x 2. KG	KRT	612.38	12	51	51	0	Nej	Nej	Nej	Nej	Nej	SVERIGE	SVERIGE
Härnösand Kommun	-	Övrigt	Prod.köket Navet	Djupfryst	Fågelprodukter	Kycklingkorv	Martin & Servera AB	518068	Kycklinggrillkorv Slantad 2kg	Guldfågeln AB	Guldfågeln	3 x 2. KG	KRT	44993.1	756	59.5	59.5	0	Nej	Nej	Nej	Nej	Nej	SVERIGE	SVERIGE
Härnösand Kommun	-	Övrigt	Prod.köket Navet	Djupfryst	Fågelprodukter	Kycklingkorv	Martin & Servera AB	597948	Kycklingkorv Mager Strimlad 9% ca2.3kg	Gudruns AB	Sörensens Fågelchark	1 x 2.3 KG	KG	13314	310.35	42.9	0	100	Nej	Nej	Nej	Nej	Nej	SVERIGE	SVERIGE
Härnösand Kommun	-	Grundskola	Brunne Skola	Djupfryst	Fågelprodukter	Kycklingköttbulle	Martin & Servera AB	463075	Kycklingköttbullar ca14g/3kg	Guldfågeln AB	Guldfågeln	3 x 2. KG	KRT	5380.53	114	47.2	47.2	0	Nej	Nej	Nej	Nej	Nej	SVERIGE	SVERIGE
Härnösand Kommun	-	Grundskola	Hedda Wisingskolan	Djupfryst	Fågelprodukter	Kycklingköttbulle	Martin & Servera AB	463075	Kycklingköttbullar ca14g/3kg	Guldfågeln AB	Guldfågeln	3 x 2. KG	KRT	1237.34	24	51.6	51.6	0	Nej	Nej	Nej	Nej	Nej	SVERIGE	SVERIGE
Härnösand Kommun	-	Grundskola	Häggdångers Skola	Djupfryst	Fågelprodukter	Kycklingköttbulle	Martin & Servera AB	463075	Kycklingköttbullar ca14g/3kg	Guldfågeln AB	Guldfågeln	3 x 2. KG	KRT	1103.27	24	46	46	0	Nej	Nej	Nej	Nej	Nej	SVERIGE	SVERIGE
Härnösand Kommun	-	Övrigt	Prod.köket Navet	Djupfryst	Fågelprodukter	Kycklingköttbulle	Martin & Servera AB	463075	Kycklingköttbullar ca14g/3kg	Guldfågeln AB	Guldfågeln	3 x 2. KG	KRT	18675	372	50.2	50.2	0	Nej	Nej	Nej	Nej	Nej	SVERIGE	SVERIGE
Härnösand Kommun	-	Grundskola	Brunne Skola	Djupfryst	Fågelprodukter	Kycklingnuggets	Martin & Servera AB	388399	Kycklingnuggets 22g/2.5kg	Martin & Servera AB	Martin & Servera	2 x 2.5 KG	KRT	2589.06	65	39.8	39.8	0	Nej	Nej	Nej	Nej	Nej	DANMARK	SVERIGE
Härnösand Kommun	-	Grundskola	Häggdångers Skola	Djupfryst	Fågelprodukter	Kycklingnuggets	Martin & Servera AB	388399	Kycklingnuggets 22g/2.5kg	Martin & Servera AB	Martin & Servera	2 x 2.5 KG	KRT	1451.91	40	36.3	36.3	0	Nej	Nej	Nej	Nej	Nej	DANMARK	SVERIGE
Härnösand Kommun	-	Övrigt	Prod.köket Navet	Djupfryst	Fågelprodukter	Kycklingnuggets	Martin & Servera AB	388399	Kycklingnuggets 22g/2.5kg	Martin & Servera AB	Martin & Servera	2 x 2.5 KG	KRT	49535.5	1415	35	35	0	Nej	Nej	Nej	Nej	Nej	DANMARK	SVERIGE
Härnösand Kommun	-	Grundskola	Brunne Skola	Djupfryst	Fågelprodukter	Kycklingschnitzel	Martin & Servera AB	317305	Kycklingschnitzel Ostpanerad Friterad 70g/2kg	Guldfågeln AB	Guldfågeln	3 x 2. KG	KRT	2056.16	24	85.7	85.7	0	Nej	Nej	Nej	Nej	Nej	SVERIGE	SVERIGE
Härnösand Kommun	-	Grundskola	Häggdångers Skola	Djupfryst	Fågelprodukter	Kycklingschnitzel	Martin & Servera AB	317305	Kycklingschnitzel Ostpanerad Friterad 70g/2kg	Guldfågeln AB	Guldfågeln	3 x 2. KG	KRT	3462.1	36	96.2	96.2	0	Nej	Nej	Nej	Nej	Nej	SVERIGE	SVERIGE
Härnösand Kommun	-	Övrigt	Prod.köket Navet	Djupfryst	Fågelprodukter	Kycklingschnitzel	Martin & Servera AB	317305	Kycklingschnitzel Ostpanerad Friterad 70g/2kg	Guldfågeln AB	Guldfågeln	3 x 2. KG	KRT	10017	114	87.9	87.9	0	Nej	Nej	Nej	Nej	Nej	SVERIGE	SVERIGE
Härnösand Kommun	-	Grundskola	Brunne Skola	Djupfryst	Fågelprodukter	Kycklingspett	Martin & Servera AB	640938	Kycklingspett Grillade 55-60g/2.5kg	Guldfågeln AB	Guldfågeln	2 x 2.5 KG	KRT	4046.98	35	115.6	115.6	0	Nej	Nej	Nej	Nej	Nej	SVERIGE	SVERIGE
Härnösand Kommun	-	Övrigt	Prod.köket Navet	Djupfryst	Fågelprodukter	Kycklingspett	Martin & Servera AB	640938	Kycklingspett Grillade 55-60g/2.5kg	Guldfågeln AB	Guldfågeln	2 x 2.5 KG	KRT	113307	855	132.5	132.5	0	Nej	Nej	Nej	Nej	Nej	SVERIGE	SVERIGE
Härnösand Kommun	-	Café	Villa Fridhem/Trappan	Djupfryst	Färdiga rätter	Fågel färdiga rätter	Martin & Servera AB	600999	Dagens Kycklingscnitzel Cordon Bleu 400g	Findus Sverige AB	Findus	8 x 0.4 KG	KRT	1668	19.2	86.9	86.9	100	Nej	Nej	Nej	Nej	Nej	TYSKLAND	Uppgift saknas
Härnösand Kommun	-	Café	Villa Fridhem/Trappan	Djupfryst	Färdiga rätter	Färdiga rätter övriga	Martin & Servera AB	509299	Dagens Pasta Alfredo 400g	Findus Sverige AB	Findus	8 x 0.4 KG	KRT	1668	19.2	86.9	86.9	100	Nej	Nej	Nej	Nej	Nej	SVERIGE	Uppgift saknas
Härnösand Kommun	-	Café	Villa Fridhem/Trappan	Djupfryst	Färdiga rätter	Kött färdiga rätter	Martin & Servera AB	509109	Dagens Lövtunn Bit Potatis Kroketter 340g	Findus Sverige AB	Findus	8 x 0.34 KG	KRT	2224	21.76	102.2	102.2	100	Nej	Nej	Nej	Nej	Nej	SVERIGE	Uppgift saknas
Härnösand Kommun	-	Café	Villa Fridhem/Trappan	Djupfryst	Färdiga rätter	Kött färdiga rätter	Martin & Servera AB	509281	Ostschnitzel M Bearnaise 390g	Findus Sverige AB	Findus	8 x 0.39 KG	KRT	301	3.12	96.5	96.5	100	Nej	Nej	Nej	Nej	Nej	SVERIGE	Uppgift saknas
Härnösand Kommun	-	Café	Villa Fridhem/Trappan	Djupfryst	Färdiga rätter	Kött färdiga rätter	Martin & Servera AB	509315	Dagens Köttbulllar Sås Potatismos 400g	Findus Sverige AB	Findus	8 x 0.4 KG	KRT	1622	19.2	84.5	84.5	100	Nej	Nej	Nej	Nej	Nej	TYSKLAND	Uppgift saknas
Härnösand Kommun	-	Café	Villa Fridhem/Trappan	Djupfryst	Färdiga rätter	Smörgås färdig med fyllning	Martin & Servera AB	383299	Polarklämma Renkött 70g	Polarbröd AB	Polarbröd	30 x 0.07 KG	KRT	1607.46	12.6	127.6	127.6	0	Nej	Nej	Nej	Nej	Nej	SVERIGE	SVERIGE
Härnösand Kommun	-	Café	Villa Fridhem/Trappan	Djupfryst	Färdiga rätter	Smörgås färdig med fyllning	Martin & Servera AB	383315	Polarklämma Skinka 70g	Polarbröd AB	Polarbröd	30 x 0.07 KG	KRT	279	2.1	132.9	132.9	100	Nej	Nej	Nej	Nej	Nej	SVERIGE	Uppgift saknas
Härnösand Kommun	-	Café	Villa Fridhem/Trappan	Djupfryst	Färdiga rätter	Smörgås färdig med fyllning	Martin & Servera AB	383323	Polarklämma Ost 75g	Polarbröd AB	Polarbröd	30 x 0.075 KG	KRT	558	4.5	124	124	100	Nej	Nej	Nej	Nej	Nej	SVERIGE	SVERIGE
Härnösand Kommun	-	Kultur & fritid	SIMHALLEN HÄRNÖSAND	Djupfryst	För- och huvudrättsbakverk med fyllning	Paj, grönsaker	Martin & Servera AB	455519	Paj Ost & Grönsaker 230g	Orkla Foods Sverige AB	Felix	20 x 0.23 KG	KRT	980	9.2	106.5	106.5	100	Nej	Nej	Nej	Nej	Nej	SVERIGE	Uppgift saknas
Härnösand Kommun	-	Kultur & fritid	SIMHALLEN HÄRNÖSAND	Djupfryst	För- och huvudrättsbakverk med fyllning	Paj, kyckling	Martin & Servera AB	455600	Kycklingpaj 215g	Orkla Foods Sverige AB	Felix	20 x 0.215 KG	KRT	1761.06	8.6	204.8	204.8	100	Nej	Nej	Nej	Nej	Nej	SVERIGE	Uppgift saknas
Härnösand Kommun	-	Kultur & fritid	SIMHALLEN HÄRNÖSAND	Djupfryst	För- och huvudrättsbakverk med fyllning	Paj, ost och skinka	Martin & Servera AB	455493	Paj Ost & Skinka 220g	Orkla Foods Sverige AB	Felix	20 x 0.22 KG	KRT	1160	8.8	131.8	131.8	100	Nej	Nej	Nej	Nej	Nej	SVERIGE	Uppgift saknas
Härnösand Kommun	-	Café	Villa Fridhem/Trappan	Djupfryst	För- och huvudrättsbakverk med fyllning	Panpizza	Martin & Servera AB	285601	Billys Pan Pizza Original 170g	Gunnar Dafgård AB	Billys	20 x 0.17 KG	KRT	2302	30.6	75.2	75.2	100	Nej	Nej	Nej	Nej	Nej	SVERIGE	Uppgift saknas
Härnösand Kommun	-	Café	Villa Fridhem/Trappan	Djupfryst	För- och huvudrättsbakverk med fyllning	Panpizza	Martin & Servera AB	298810	Billys Pan Pizza Veggie 170g 1p	Gunnar Dafgård AB	Billys	20 x 0.17 KG	KRT	2274	30.6	74.3	74.3	100	Nej	Nej	Nej	Nej	Nej	SVERIGE	Uppgift saknas
Härnösand Kommun	-	Övrigt	Prod.köket Navet	Djupfryst	För- och huvudrättsbakverk med fyllning	Panpizza	Martin & Servera AB	512384	Panpizza Gastro Hawaii 1.5kg	Martin & Servera AB	Martin & Servera	4 x 1.5 KG	KRT	294.98	6	49.2	-295	0	Nej	Nej	Nej	Nej	Nej	SVERIGE	SVERIGE
Härnösand Kommun	-	Övrigt	Prod.köket Navet	Djupfryst	För- och huvudrättsbakverk med fyllning	Vårrulle	Martin & Servera AB	364216	Vårrulle Vegetarisk Eko 90g/4.5kg	Orkla Foods Sverige AB	Lecora	1 x 4.5 KG	KRT	996	18	55.3	55.3	100	Ja	Nej	Nej	Nej	Nej	SVERIGE	EUROPEISKA UNIONEN
Härnösand Kommun	-	Grundskola	Brunne Skola	Djupfryst	För- och huvudrättsbakverk med fyllning	Vårrulle	Martin & Servera AB	489708	Vårrullar Vegetariska 100g/1kg	Haugen-Gruppen AB	Daloon	8 x 1. KG	KRT	347.84	8	43.5	43.5	0	Nej	Nej	Nej	Nej	Nej	DANMARK	Uppgift saknas
Härnösand Kommun	-	Övrigt	Prod.köket Navet	Djupfryst	För- och huvudrättsbakverk med fyllning	Vårrulle	Martin & Servera AB	489708	Vårrullar Vegetariska 100g/1kg	Haugen-Gruppen AB	Daloon	8 x 1. KG	KRT	16926.8	432	39.2	39.2	0	Nej	Nej	Nej	Nej	Nej	DANMARK	Uppgift saknas
Härnösand Kommun	-	Grundskola	Brunne Skola	Djupfryst	Glass	Glass stycksortiment	Martin & Servera AB	146746	Kalas Jordgubb & Vanilj Strut 20p 110ml/41g	Triumf Glass	Triumf Glass	1 x 2.2 L	ST	527.4	17.3	30.5	30.5	0	Nej	Nej	Nej	Nej	Nej	SVERIGE	Uppgift saknas
Härnösand Kommun	-	Grundskola	Häggdångers Skola	Djupfryst	Glass	Glass stycksortiment	Martin & Servera AB	146746	Kalas Jordgubb & Vanilj Strut 20p 110ml/41g	Triumf Glass	Triumf Glass	1 x 2.2 L	ST	613.41	17.56	34.9	34.9	0	Nej	Nej	Nej	Nej	Nej	SVERIGE	Uppgift saknas
Härnösand Kommun	-	Grundskola	Murbergsskolan	Djupfryst	Glass	Glass stycksortiment	Martin & Servera AB	146746	Kalas Jordgubb & Vanilj Strut 20p 110ml/41g	Triumf Glass	Triumf Glass	1 x 2.2 L	ST	86.5	1.64	52.7	52.7	0	Nej	Nej	Nej	Nej	Nej	SVERIGE	Uppgift saknas
Härnösand Kommun	-	Övrigt	Prod.köket Navet	Djupfryst	Glass	Glass stycksortiment	Martin & Servera AB	146746	Kalas Jordgubb & Vanilj Strut 20p 110ml/41g	Triumf Glass	Triumf Glass	1 x 2.2 L	ST	13368	300.32	44.5	44.5	0	Nej	Nej	Nej	Nej	Nej	SVERIGE	Uppgift saknas
Härnösand Kommun	-	Café	Villa Fridhem/Trappan	Djupfryst	Glass	Glass stycksortiment	Martin & Servera AB	297317	Salmiakki 110ml/72g	Triumf Glass	Triumf Glass	20 x 0.11 L	KRT	2028.6	10.84	187.1	187.1	0	Nej	Nej	Nej	Nej	Nej	SVERIGE	Uppgift saknas
Härnösand Kommun	-	Café	Villa Fridhem/Trappan	Djupfryst	Glass	Glass stycksortiment	Martin & Servera AB	297341	Snickers Glass 72ml/66g	Triumf Glass	Nestlé	24 x 0.072 L	KRT	658.18	3.31	198.6	198.6	0	Nej	Nej	Nej	Nej	Nej	SVERIGE	Uppgift saknas
Härnösand Kommun	-	Café	Villa Fridhem/Trappan	Djupfryst	Glass	Glass stycksortiment	Martin & Servera AB	297424	Geisha Strut 110ml/72g	Triumf Glass	Fazer	24 x 0.11 L	KRT	1299.48	6.72	193.4	193.4	0	Nej	Nej	Nej	Nej	Nej	SVERIGE	Uppgift saknas
Härnösand Kommun	-	Café	Villa Fridhem/Trappan	Djupfryst	Glass	Glass stycksortiment	Martin & Servera AB	297531	Mars 74ml/60g	Triumf Glass	Mars	24 x 0.074 L	KRT	1684.55	7.2	234	234	0	Nej	Nej	Nej	Nej	Nej	SVERIGE	Uppgift saknas
Härnösand Kommun	-	Social & omsorg	Gula Villan	Djupfryst	Glass	Glass stycksortiment	Martin & Servera AB	297598	Sötis 60ml/65g	SIA Glass AB	Sia Glass	24 x 0.06 L	KRT	250.44	1.56	160.5	160.5	100	Nej	Nej	Nej	Nej	Nej	SVERIGE	Uppgift saknas
Härnösand Kommun	-	Social & omsorg	Gula Villan	Djupfryst	Glass	Glass stycksortiment	Martin & Servera AB	297818	Gräddglass Unicorn 130ml/78g	SIA Glass AB	Sia Glass	15 x 0.13 L	KRT	266.35	1.13	236.8	236.8	100	Nej	Nej	Nej	Nej	Nej	SVERIGE	Uppgift saknas
Härnösand Kommun	-	Övrigt	Prod.köket Navet	Djupfryst	Glass	Glass stycksortiment	Martin & Servera AB	302281	Kalas Doppade Vaniljpinnar 28p 39ml	Triumf Glass	Triumf Glass	3 x 1.092 L	KRT	662.76	19.65	33.7	33.7	0	Nej	Nej	Nej	Nej	Nej	SVERIGE	SVERIGE
Härnösand Kommun	-	Social & omsorg	Gula Villan	Djupfryst	Glass	Glass stycksortiment	Martin & Servera AB	325753	Sandwich Gräddglass 105ml/64g	SIA Glass AB	Sia Glass	25 x 0.105 L	KRT	356.52	1.6	222.8	222.8	100	Nej	Nej	Nej	Nej	Nej	SVERIGE	Uppgift saknas
Härnösand Kommun	-	Café	Villa Fridhem/Trappan	Djupfryst	Glass	Glass stycksortiment	Martin & Servera AB	346486	Jordgubbstopp Laktosfri 120ml/70g	Triumf Glass	Triumf Glass	24 x 0.12 L	KRT	1579.68	11.28	140	140	0	Nej	Nej	Nej	Nej	Nej	SVERIGE	Uppgift saknas
Härnösand Kommun	-	Social & omsorg	Gula Villan	Djupfryst	Glass	Glass stycksortiment	Martin & Servera AB	361719	Vit Choklad Smultron 100ml	SIA Glass AB	Sia Glass	27 x 0.1 L	KRT	649.61	1.89	343.7	0	100	Nej	Nej	Nej	Nej	Nej	SVERIGE	Uppgift saknas
Härnösand Kommun	-	Grundskola	Brännaskolan	Djupfryst	Glass	Glass stycksortiment	Martin & Servera AB	362709	Juni Gräddglass Lf Gf 140ml/78g	SIA Glass AB	Sia Glass	12 x 0.14 L	KRT	2421.99	21.48	112.8	112.8	0	Nej	Nej	Nej	Nej	Nej	SVERIGE	SVERIGE
Härnösand Kommun	-	Social & omsorg	Gula Villan	Djupfryst	Glass	Glass stycksortiment	Martin & Servera AB	362709	Juni Gräddglass Lf Gf 140ml/78g	SIA Glass AB	Sia Glass	12 x 0.14 L	KRT	108.11	0.9	120.1	120.1	0	Nej	Nej	Nej	Nej	Nej	SVERIGE	SVERIGE
Härnösand Kommun	-	Café	Villa Fridhem/Trappan	Djupfryst	Glass	Glass stycksortiment	Martin & Servera AB	363010	Farbror Arnes Gräddkola 100ml/78g	Triumf Glass	Triumf Glass	20 x 0.1 L	KRT	2167.45	11.8	183.7	541.9	0	Nej	Nej	Nej	Nej	Nej	FINLAND	Uppgift saknas
Härnösand Kommun	-	Café	Villa Fridhem/Trappan	Djupfryst	Glass	Glass stycksortiment	Martin & Servera AB	365411	Lion King Size 200ml/130g	Triumf Glass	Nestlé	8 x 0.2 L	KRT	643.24	4.16	154.6	0	0	Nej	Nej	Nej	Nej	Nej	NORGE	Uppgift saknas
Härnösand Kommun	-	Café	Villa Fridhem/Trappan	Djupfryst	Glass	Glass stycksortiment	Martin & Servera AB	365458	Farbror Arnes Kladdkaka 20p 95ml/85g	Triumf Glass	Triumf Glass	20 x 0.095 L	KRT	641.74	3.6	178.3	337.8	0	Nej	Nej	Nej	Nej	Nej	FINLAND	Uppgift saknas
Härnösand Kommun	-	Café	Villa Fridhem/Trappan	Djupfryst	Glass	Glass stycksortiment	Martin & Servera AB	375182	Glassbåt 70g/130ml	Triumf Glass	Triumf Glass	16 x 0.13 L	KRT	188.63	1.12	168.4	168.4	0	Nej	Nej	Nej	Nej	Nej	Uppgift saknas	Uppgift saknas
Härnösand Kommun	-	Café	Villa Fridhem/Trappan	Djupfryst	Glass	Glass stycksortiment	Martin & Servera AB	406948	Snickers Stick 91ml/73.5g	Triumf Glass	Triumf Glass	20 x 0.091 L	KRT	348.75	1.48	235.6	0	0	Nej	Nej	Nej	Nej	Nej	FRANKRIKE	Uppgift saknas
Härnösand Kommun	-	Café	Villa Fridhem/Trappan	Djupfryst	Glass	Glass stycksortiment	Martin & Servera AB	406957	Farbror Arnes Saltlakrits 100ml/70g	Triumf Glass	Triumf Glass	20 x 0.1 L	KRT	640.98	3.4	188.5	320.5	0	Nej	Nej	Nej	Nej	Nej	FINLAND	Uppgift saknas
Härnösand Kommun	-	Grundskola	Häggdångers Skola	Djupfryst	Glass	Glass stycksortiment	Martin & Servera AB	406969	Glass Tutti Frutti 70ml/72g	Triumf Glass	Fazer	24 x 0.07 L	KRT	470.32	3.36	140	0	0	Nej	Nej	Nej	Nej	Nej	SPANIEN	Uppgift saknas
Härnösand Kommun	-	Café	Villa Fridhem/Trappan	Djupfryst	Glass	Glass stycksortiment	Martin & Servera AB	433052	Isglass Cola Hallon Pinne 28p 38ml	Triumf Glass	Triumf Glass	4 x 1.064 L	KRT	175.66	4.26	41.3	41.3	0	Nej	Nej	Nej	Nej	Nej	SVERIGE	Uppgift saknas
Härnösand Kommun	-	Grundskola	Bondsjöhöjdens Skola	Djupfryst	Glass	Glass stycksortiment	Martin & Servera AB	433052	Isglass Cola Hallon Pinne 28p 38ml	Triumf Glass	Triumf Glass	4 x 1.064 L	KRT	175.66	4.26	41.3	41.3	0	Nej	Nej	Nej	Nej	Nej	SVERIGE	Uppgift saknas
Härnösand Kommun	-	Grundskola	Brännaskolan	Djupfryst	Glass	Glass stycksortiment	Martin & Servera AB	433052	Isglass Cola Hallon Pinne 28p 38ml	Triumf Glass	Triumf Glass	4 x 1.064 L	KRT	526.98	12.77	41.3	41.3	0	Nej	Nej	Nej	Nej	Nej	SVERIGE	Uppgift saknas
Härnösand Kommun	-	Grundskola	Gerestaskolan	Djupfryst	Glass	Glass stycksortiment	Martin & Servera AB	433052	Isglass Cola Hallon Pinne 28p 38ml	Triumf Glass	Triumf Glass	4 x 1.064 L	KRT	351.32	8.51	41.3	41.3	0	Nej	Nej	Nej	Nej	Nej	SVERIGE	Uppgift saknas
Härnösand Kommun	-	Grundskola	Hedda Wisingskolan	Djupfryst	Glass	Glass stycksortiment	Martin & Servera AB	433052	Isglass Cola Hallon Pinne 28p 38ml	Triumf Glass	Triumf Glass	4 x 1.064 L	KRT	834.36	21.28	39.2	39.2	0	Nej	Nej	Nej	Nej	Nej	SVERIGE	Uppgift saknas
Härnösand Kommun	-	Grundskola	Murbergsskolan	Djupfryst	Glass	Glass stycksortiment	Martin & Servera AB	433052	Isglass Cola Hallon Pinne 28p 38ml	Triumf Glass	Triumf Glass	4 x 1.064 L	KRT	351.32	8.51	41.3	41.3	0	Nej	Nej	Nej	Nej	Nej	SVERIGE	Uppgift saknas
Härnösand Kommun	-	Övrigt	Prod.köket Navet	Djupfryst	Glass	Glass stycksortiment	Martin & Servera AB	433052	Isglass Cola Hallon Pinne 28p 38ml	Triumf Glass	Triumf Glass	4 x 1.064 L	KRT	4281.65	106.4	40.2	40.2	0	Nej	Nej	Nej	Nej	Nej	SVERIGE	Uppgift saknas
Härnösand Kommun	-	Övrigt	Prod.köket Navet	Djupfryst	Glass	Glass stycksortiment	Martin & Servera AB	433058	Kalas Chokladdoppad Vaniljpinne 28p	Triumf Glass	Triumf Glass	4 x 1.148 L	KRT	7816.26	137.09	57	57	8.93	Nej	Nej	Nej	Nej	Nej	SVERIGE	Uppgift saknas
Härnösand Kommun	-	Café	Villa Fridhem/Trappan	Djupfryst	Glass	Glass stycksortiment	Martin & Servera AB	442418	Sitting Bull Pinne 94ml	Triumf Glass	Triumf Glass	20 x 0.094 L	KRT	134.93	1.32	102.2	102.2	0	Nej	Nej	Nej	Nej	Nej	Uppgift saknas	Uppgift saknas
Härnösand Kommun	-	Social & omsorg	Gula Villan	Djupfryst	Glass	Glass stycksortiment	Martin & Servera AB	449577	Glass Godisregn 110ml	SIA Glass AB	Sia Glass	12 x 0.11 L	KRT	181.23	0.82	222.1	222.1	100	Nej	Nej	Nej	Nej	Nej	SVERIGE	SVERIGE
Härnösand Kommun	-	Café	Villa Fridhem/Trappan	Djupfryst	Glass	Glass stycksortiment	Martin & Servera AB	470195	Dumle Strut 160ml/100g	Triumf Glass	Fazer	8 x 0.16 L	KRT	2145.92	15.2	141.2	335.3	0	Nej	Nej	Nej	Nej	Nej	SVERIGE	Uppgift saknas
Härnösand Kommun	-	Café	Villa Fridhem/Trappan	Djupfryst	Glass	Glass stycksortiment	Martin & Servera AB	521666	Storstrut 185ml/100g	Triumf Glass	Triumf Glass	12 x 0.185 L	KRT	1330.72	11.64	114.3	1111.9	0	Nej	Nej	Nej	Nej	Nej	SVERIGE	Uppgift saknas
Härnösand Kommun	-	Café	Villa Fridhem/Trappan	Djupfryst	Glass	Glass stycksortiment	Martin & Servera AB	521799	Skruven 80ml/95g 20p	Triumf Glass	Triumf Glass	20 x 0.08 L	KRT	319.66	3.2	99.9	-159.8	0	Nej	Nej	Nej	Nej	Nej	SPANIEN	Uppgift saknas
Härnösand Kommun	-	Social & omsorg	Gula Villan	Djupfryst	Glass	Glass stycksortiment	Martin & Servera AB	528943	Gräddglass Kladdkaka 140ml	SIA Glass AB	Sia Glass	12 x 0.14 L	KRT	227.06	0.9	252.3	0	100	Nej	Nej	Nej	Nej	Nej	SVERIGE	Uppgift saknas
Härnösand Kommun	-	Social & omsorg	Gula Villan	Djupfryst	Glass	Glass stycksortiment	Martin & Servera AB	531715	Gräddglass Pistacia 140ml	SIA Glass AB	Sia Glass	12 x 0.14 L	KRT	590.39	2.16	273.3	0	100	Nej	Nej	Nej	Nej	Nej	SVERIGE	Uppgift saknas
Härnösand Kommun	-	Social & omsorg	Gula Villan	Djupfryst	Glass	Glass stycksortiment	Martin & Servera AB	578112	Knäck Gräddglass 200ml	SIA Glass AB	Sia Glass	12 x 0.2 L	KRT	268.22	2.76	97.2	0	0	Nej	Nej	Nej	Nej	Nej	SVERIGE	Uppgift saknas
Härnösand Kommun	-	Café	Villa Fridhem/Trappan	Djupfryst	Glass	Glass stycksortiment	Martin & Servera AB	583526	Glassbåt Gräddglass 140ml/70g	SIA Glass AB	Sia Glass	18 x 0.14 L	KRT	459	3.78	121.4	121.4	0	Nej	Nej	Nej	Nej	Nej	SVERIGE	SVERIGE
Härnösand Kommun	-	Social & omsorg	Gula Villan	Djupfryst	Glass	Glass stycksortiment	Martin & Servera AB	583526	Glassbåt Gräddglass 140ml/70g	SIA Glass AB	Sia Glass	18 x 0.14 L	KRT	212.21	1.26	168.4	168.4	100	Nej	Nej	Nej	Nej	Nej	SVERIGE	SVERIGE
Härnösand Kommun	-	Social & omsorg	Gula Villan	Djupfryst	Glass	Glass stycksortiment	Martin & Servera AB	601039	Gräddglass Mandel 100ml	SIA Glass AB	Sia Glass	24 x 0.1 L	KRT	519.8	1.8	288.8	0	100	Nej	Nej	Nej	Nej	Nej	SVERIGE	Uppgift saknas
Härnösand Kommun	-	Social & omsorg	Gula Villan	Djupfryst	Glass	Glass stycksortiment	Martin & Servera AB	601088	Storstrut Gräddglass 210ml	SIA Glass AB	Sia Glass	12 x 0.21 L	KRT	516.4	2.76	187.1	0	100	Nej	Nej	Nej	Nej	Nej	SVERIGE	Uppgift saknas
Härnösand Kommun	-	Grundskola	Bondsjöhöjdens Skola	Djupfryst	Glass	Glass stycksortiment	Martin & Servera AB	655852	Kalas Cola & Hallon Isglass 28p 38ml/38g	Triumf Glass	Triumf Glass	3 x 1.064 L	KRT	339.06	9.6	35.3	35.3	0	Nej	Nej	Nej	Nej	Nej	SVERIGE	Uppgift saknas
Härnösand Kommun	-	Grundskola	Brännaskolan	Djupfryst	Glass	Glass stycksortiment	Martin & Servera AB	655852	Kalas Cola & Hallon Isglass 28p 38ml/38g	Triumf Glass	Triumf Glass	3 x 1.064 L	KRT	565.1	16	35.3	35.3	0	Nej	Nej	Nej	Nej	Nej	SVERIGE	Uppgift saknas
Härnösand Kommun	-	Grundskola	Gerestaskolan	Djupfryst	Glass	Glass stycksortiment	Martin & Servera AB	655852	Kalas Cola & Hallon Isglass 28p 38ml/38g	Triumf Glass	Triumf Glass	3 x 1.064 L	KRT	452.08	12.8	35.3	35.3	0	Nej	Nej	Nej	Nej	Nej	SVERIGE	Uppgift saknas
Härnösand Kommun	-	Grundskola	Häggdångers Skola	Djupfryst	Glass	Glass stycksortiment	Martin & Servera AB	655852	Kalas Cola & Hallon Isglass 28p 38ml/38g	Triumf Glass	Triumf Glass	3 x 1.064 L	KRT	113.02	3.2	35.3	35.3	0	Nej	Nej	Nej	Nej	Nej	SVERIGE	Uppgift saknas
Härnösand Kommun	-	Grundskola	Solenskolan	Djupfryst	Glass	Glass stycksortiment	Martin & Servera AB	655852	Kalas Cola & Hallon Isglass 28p 38ml/38g	Triumf Glass	Triumf Glass	3 x 1.064 L	KRT	678.12	19.2	35.3	35.3	0	Nej	Nej	Nej	Nej	Nej	SVERIGE	Uppgift saknas
Härnösand Kommun	-	Övrigt	Prod.köket Navet	Djupfryst	Glass	Glass stycksortiment	Martin & Servera AB	655852	Kalas Cola & Hallon Isglass 28p 38ml/38g	Triumf Glass	Triumf Glass	3 x 1.064 L	KRT	1130.2	32	35.3	35.3	0	Nej	Nej	Nej	Nej	Nej	SVERIGE	Uppgift saknas
Härnösand Kommun	-	Grundskola	Murbergsskolan	Djupfryst	Glass	Hushållsglass	Martin & Servera AB	101569	Big Pack Tresmak 2L	Unilever Sverige AB	GB Glace	4 x 2. L	KRT	431.55	11.94	36.1	36.1	0	Nej	Nej	Nej	Nej	Nej	SVERIGE	Uppgift saknas
Härnösand Kommun	-	Övrigt	Prod.köket Navet	Djupfryst	Glass	Hushållsglass	Martin & Servera AB	101569	Big Pack Tresmak 2L	Unilever Sverige AB	GB Glace	4 x 2. L	KRT	2589.3	71.64	36.1	36.1	0	Nej	Nej	Nej	Nej	Nej	SVERIGE	Uppgift saknas
Härnösand Kommun	-	Grundskola	Solenskolan	Djupfryst	Glass	Hushållsglass	Martin & Servera AB	526657	Big Pack Tresmak 2L	Unilever Sverige AB	GB Glace	4 x 2. L	KRT	287.7	7.2	40	40	0	Nej	Nej	Nej	Nej	Nej	SVERIGE	Uppgift saknas
Härnösand Kommun	-	Övrigt	Prod.köket Navet	Djupfryst	Glass	Hushållsglass	Martin & Servera AB	526657	Big Pack Tresmak 2L	Unilever Sverige AB	GB Glace	4 x 2. L	KRT	2589.3	86.8	29.8	29.8	0	Nej	Nej	Nej	Nej	Nej	SVERIGE	Uppgift saknas
Härnösand Kommun	-	Grundskola	Bondsjöhöjdens Skola	Djupfryst	Glass	Hushållsglass	Martin & Servera AB	862854	Gräddglass Gammaldags Äkta Vanilj 2L	Triumf Glass	Triumf Glass	4 x 2. L	KRT	312.46	7.2	43.4	-347.2	0	Nej	Nej	Nej	Nej	Nej	SVERIGE	Uppgift saknas
Härnösand Kommun	-	Grundskola	Brännaskolan	Djupfryst	Glass	Hushållsglass	Martin & Servera AB	862854	Gräddglass Gammaldags Äkta Vanilj 2L	Triumf Glass	Triumf Glass	4 x 2. L	KRT	673.66	18.8	35.8	101.3	0	Nej	Nej	Nej	Nej	Nej	SVERIGE	Uppgift saknas
Härnösand Kommun	-	Grundskola	Solenskolan	Djupfryst	Glass	Hushållsglass	Martin & Servera AB	862854	Gräddglass Gammaldags Äkta Vanilj 2L	Triumf Glass	Triumf Glass	4 x 2. L	KRT	180.6	3.6	50.2	-401.3	0	Nej	Nej	Nej	Nej	Nej	SVERIGE	Uppgift saknas
Härnösand Kommun	-	Grundskola	Älandsbro Skola	Djupfryst	Glass	Hushållsglass	Martin & Servera AB	862854	Gräddglass Gammaldags Äkta Vanilj 2L	Triumf Glass	Triumf Glass	4 x 2. L	KRT	131.86	3.6	36.6	-293	0	Nej	Nej	Nej	Nej	Nej	SVERIGE	Uppgift saknas
Härnösand Kommun	-	Övrigt	Prod.köket Navet	Djupfryst	Glass	Hushållsglass	Martin & Servera AB	862854	Gräddglass Gammaldags Äkta Vanilj 2L	Triumf Glass	Triumf Glass	4 x 2. L	KRT	12545.6	316	39.7	386	0	Nej	Nej	Nej	Nej	Nej	SVERIGE	Uppgift saknas
Härnösand Kommun	-	Grundskola	Brännaskolan	Djupfryst	Glass	Mjölkfri glass	Martin & Servera AB	298877	Glass Smooth Vanilla Mjölkfri 750ml	Unilever Sverige AB	Choice	1 x 0.75 L	ST	81.21	0.39	206.1	0	100	Nej	Nej	Nej	Nej	Nej	LITAUEN	Uppgift saknas
Härnösand Kommun	-	Grundskola	Brännaskolan	Djupfryst	Glass	Mjölkfri glass	Martin & Servera AB	368409	Vanilla Ice Cream 500ml	Oatly AB	Oatly	1 x 0.5 L	ST	41.04	0.56	73.3	73.3	0	Nej	Nej	Nej	Nej	Nej	SVERIGE	Uppgift saknas
Härnösand Kommun	-	Grundskola	Älandsbro Skola	Djupfryst	Glass	Mjölkfri glass	Martin & Servera AB	368409	Vanilla Ice Cream 500ml	Oatly AB	Oatly	1 x 0.5 L	ST	41.04	0.56	73.3	73.3	0	Nej	Nej	Nej	Nej	Nej	SVERIGE	Uppgift saknas
Härnösand Kommun	-	Övrigt	Prod.köket Navet	Djupfryst	Glass	Mjölkfri glass	Martin & Servera AB	368409	Vanilla Ice Cream 500ml	Oatly AB	Oatly	1 x 0.5 L	ST	597.84	8.72	68.6	68.6	0	Nej	Nej	Nej	Nej	Nej	SVERIGE	Uppgift saknas
Härnösand Kommun	-	Grundskola	Hedda Wisingskolan	Djupfryst	Glass	Mjölkfri glass	Martin & Servera AB	529503	Sojaglasstrut Lfri 4p 150ml/100g	Unilever Sverige AB	Choice	4 x 0.6 L	KRT	333.44	3.2	104.2	104.2	0	Nej	Nej	Nej	Nej	Nej	LITAUEN	Uppgift saknas
Härnösand Kommun	-	Grundskola	Häggdångers Skola	Djupfryst	Glass	Mjölkfri glass	Martin & Servera AB	529503	Sojaglasstrut Lfri 4p 150ml/100g	Unilever Sverige AB	Choice	4 x 0.6 L	KRT	166.72	1.6	104.2	104.2	0	Nej	Nej	Nej	Nej	Nej	LITAUEN	Uppgift saknas
Härnösand Kommun	-	Övrigt	Prod.köket Navet	Djupfryst	Glass	Mjölkfri glass	Martin & Servera AB	529503	Sojaglasstrut Lfri 4p 150ml/100g	Unilever Sverige AB	Choice	4 x 0.6 L	KRT	653.3	7.2	90.7	90.7	0	Nej	Nej	Nej	Nej	Nej	LITAUEN	Uppgift saknas
Härnösand Kommun	-	Övrigt	Prod.köket Navet	Djupfryst	Glass	Mjölkfri glass	Martin & Servera AB	K360762	Vegan Ice Dream NötChoklad 5L	SIA Glass AB	Sia Glass	1 x 5. L	BURK	79	2.8	28.2	28.2	100	Nej	Nej	Nej	Nej	Nej	SVERIGE	Uppgift saknas
Härnösand Kommun	-	Grundskola	Brunne Skola	Djupfryst	Gräddade/ogräddade skal/bottnar	Pajskal	Martin & Servera AB	290579	Pajskal Förgräddat 25cm 280g	Martin & Servera AB	Martin & Servera	15 x 0.28 KG	KRT	237.26	4.2	56.5	56.5	0	Nej	Nej	Nej	Nej	Nej	SVERIGE	SVERIGE
Härnösand Kommun	-	Övrigt	Prod.köket Navet	Djupfryst	Gräddade/ogräddade skal/bottnar	Pajskal	Martin & Servera AB	290579	Pajskal Förgräddat 25cm 280g	Martin & Servera AB	Martin & Servera	15 x 0.28 KG	KRT	10368.6	193.2	53.7	53.7	0	Nej	Nej	Nej	Nej	Nej	SVERIGE	SVERIGE
Härnösand Kommun	-	Övrigt	Villa Fridhem	Djupfryst	Gräddade/ogräddade skal/bottnar	Pajskal	Martin & Servera AB	290617	Pajskal Litet Förgräddat 15cm 75g	Martin & Servera AB	Martin & Servera	50 x 0.075 KG	KRT	441.5	7.5	58.9	58.9	0	Nej	Nej	Nej	Nej	Nej	SVERIGE	SVERIGE
Härnösand Kommun	-	Övrigt	Prod.köket Navet	Djupfryst	Gräddade/ogräddade skal/bottnar	Pajskal	Martin & Servera AB	523076	Pajskalsplattor Ogräddade 1/2 GN 400g	Findus Sverige AB	Findus	12 x 0.4 KG	KRT	2455.8	57.6	42.6	42.6	0	Nej	Nej	Nej	Nej	Nej	SVERIGE	Uppgift saknas
Härnösand Kommun	-	Grundskola	Brännaskolan	Djupfryst	Grönsaker obehandlade	Avocado	Martin & Servera AB	460014	Avocado Tärnad 500g	Martin & Servera AB	Salud	12 x 0.5 KG	KRT	791.6	12	66	0	0	Nej	Nej	Nej	Nej	Nej	PERU	PERU
Härnösand Kommun	-	Grundskola	Hedda Wisingskolan	Djupfryst	Grönsaker obehandlade	Avocado	Martin & Servera AB	460014	Avocado Tärnad 500g	Martin & Servera AB	Salud	12 x 0.5 KG	KRT	1185.85	18	65.9	0	0	Nej	Nej	Nej	Nej	Nej	PERU	PERU
Härnösand Kommun	-	Grundskola	Wendela Hellman skola	Djupfryst	Grönsaker obehandlade	Avocado	Martin & Servera AB	460014	Avocado Tärnad 500g	Martin & Servera AB	Salud	12 x 0.5 KG	KRT	1571.62	24	65.5	0	0	Nej	Nej	Nej	Nej	Nej	PERU	PERU
Härnösand Kommun	-	Grundskola	Älandsbro Skola	Djupfryst	Grönsaker obehandlade	Avocado	Martin & Servera AB	460014	Avocado Tärnad 500g	Martin & Servera AB	Salud	12 x 0.5 KG	KRT	397.92	6	66.3	0	0	Nej	Nej	Nej	Nej	Nej	PERU	PERU
Härnösand Kommun	-	Övrigt	Villa Fridhem	Djupfryst	Grönsaker obehandlade	Avocado	Martin & Servera AB	460014	Avocado Tärnad 500g	Martin & Servera AB	Salud	12 x 0.5 KG	KRT	406.31	6	67.7	0	0	Nej	Nej	Nej	Nej	Nej	PERU	PERU
Härnösand Kommun	-	Övrigt	Prod.köket Navet	Djupfryst	Grönsaker obehandlade	Blandsvamp	Martin & Servera AB	111195	Blandsvamp 1kg	Polarica AB	Polarica	1 x 1. KG	ST	4068.02	82	49.6	49.6	0	Nej	Nej	Nej	Nej	Nej	POLEN	KINA
Härnösand Kommun	-	Grundskola	Bondsjöhöjdens Skola	Djupfryst	Grönsaker obehandlade	Blomkål	Martin & Servera AB	635110	Blomkål Buketter 20-40mm .5kg	Martin & Servera AB	Martin & Servera	2 x 2.5 KG	KRT	101.68	10	10.2	10.2	0	Nej	Nej	Nej	Nej	Nej	POLEN	POLEN
Härnösand Kommun	-	Grundskola	Brunne Skola	Djupfryst	Grönsaker obehandlade	Blomkål	Martin & Servera AB	635110	Blomkål Buketter 20-40mm .5kg	Martin & Servera AB	Martin & Servera	2 x 2.5 KG	KRT	371.5	35	10.6	10.6	0	Nej	Nej	Nej	Nej	Nej	POLEN	POLEN
Härnösand Kommun	-	Grundskola	Brännaskolan	Djupfryst	Grönsaker obehandlade	Blomkål	Martin & Servera AB	635110	Blomkål Buketter 20-40mm .5kg	Martin & Servera AB	Martin & Servera	2 x 2.5 KG	KRT	739.72	70	10.6	10.6	0	Nej	Nej	Nej	Nej	Nej	POLEN	POLEN
Härnösand Kommun	-	Grundskola	Gerestaskolan	Djupfryst	Grönsaker obehandlade	Blomkål	Martin & Servera AB	635110	Blomkål Buketter 20-40mm .5kg	Martin & Servera AB	Martin & Servera	2 x 2.5 KG	KRT	217	20	10.9	10.9	0	Nej	Nej	Nej	Nej	Nej	POLEN	POLEN
Härnösand Kommun	-	Grundskola	Häggdångers Skola	Djupfryst	Grönsaker obehandlade	Blomkål	Martin & Servera AB	635110	Blomkål Buketter 20-40mm .5kg	Martin & Servera AB	Martin & Servera	2 x 2.5 KG	KRT	108.36	10	10.8	10.8	0	Nej	Nej	Nej	Nej	Nej	POLEN	POLEN
Härnösand Kommun	-	Grundskola	Murbergsskolan	Djupfryst	Grönsaker obehandlade	Blomkål	Martin & Servera AB	635110	Blomkål Buketter 20-40mm .5kg	Martin & Servera AB	Martin & Servera	2 x 2.5 KG	KRT	52.94	5	10.6	10.6	0	Nej	Nej	Nej	Nej	Nej	POLEN	POLEN
Härnösand Kommun	-	Grundskola	Solenskolan	Djupfryst	Grönsaker obehandlade	Blomkål	Martin & Servera AB	635110	Blomkål Buketter 20-40mm .5kg	Martin & Servera AB	Martin & Servera	2 x 2.5 KG	KRT	50.76	5	10.2	10.2	0	Nej	Nej	Nej	Nej	Nej	POLEN	POLEN
Härnösand Kommun	-	Gymnasieskola	Härnösands gymnasium 1 aktuell	Djupfryst	Grönsaker obehandlade	Blomkål	Martin & Servera AB	635110	Blomkål Buketter 20-40mm .5kg	Martin & Servera AB	Martin & Servera	2 x 2.5 KG	KRT	108.36	10	10.8	10.8	0	Nej	Nej	Nej	Nej	Nej	POLEN	POLEN
Härnösand Kommun	-	Social & omsorg	Gula Villan	Djupfryst	Grönsaker obehandlade	Blomkål	Martin & Servera AB	635110	Blomkål Buketter 20-40mm .5kg	Martin & Servera AB	Martin & Servera	2 x 2.5 KG	KRT	419.66	40	10.5	10.5	0	Nej	Nej	Nej	Nej	Nej	POLEN	POLEN
Härnösand Kommun	-	Övrigt	Prod.köket Navet	Djupfryst	Grönsaker obehandlade	Blomkål	Martin & Servera AB	635110	Blomkål Buketter 20-40mm .5kg	Martin & Servera AB	Martin & Servera	2 x 2.5 KG	KRT	7095.92	670	10.6	10.6	0	Nej	Nej	Nej	Nej	Nej	POLEN	POLEN
Härnösand Kommun	-	Övrigt	Villa Fridhem	Djupfryst	Grönsaker obehandlade	Blomkål	Martin & Servera AB	635110	Blomkål Buketter 20-40mm .5kg	Martin & Servera AB	Martin & Servera	2 x 2.5 KG	KRT	53	5	10.6	10.6	0	Nej	Nej	Nej	Nej	Nej	POLEN	POLEN
Härnösand Kommun	-	Grundskola	Häggdångers Skola	Djupfryst	Grönsaker obehandlade	Broccoli	Martin & Servera AB	143057	Broccolibuketter 40/60 2.5kg	Martin & Servera AB	Martin & Servera	2 x 2.5 KG	KRT	93	5	18.6	18.6	100	Nej	Nej	Nej	Nej	Nej	SPANIEN	SPANIEN
Härnösand Kommun	-	Övrigt	Prod.köket Navet	Djupfryst	Grönsaker obehandlade	Broccoli	Martin & Servera AB	143057	Broccolibuketter 40/60 2.5kg	Martin & Servera AB	Martin & Servera	2 x 2.5 KG	KRT	930	50	18.6	18.6	100	Nej	Nej	Nej	Nej	Nej	SPANIEN	SPANIEN
Härnösand Kommun	-	Grundskola	Brännaskolan	Djupfryst	Grönsaker obehandlade	Broccoli	Martin & Servera AB	534230	Broccoli Krav 30-50mm 2.5kg	Martin & Servera AB	Martin & Servera	2 x 2.5 KG	KRT	222.39	5	44.5	44.5	100	Ja	Nej	Ja	Nej	Nej	SVERIGE	SPANIEN
Härnösand Kommun	-	Grundskola	Bondsjöhöjdens Skola	Djupfryst	Grönsaker obehandlade	Broccoli	Martin & Servera AB	635102	Broccolibuketter	Martin & Servera AB	Martin & Servera	2 x 2.5 KG	KRT	4124.74	215	19.2	19.2	0	Nej	Nej	Nej	Nej	Nej	SPANIEN	SPANIEN
Härnösand Kommun	-	Grundskola	Brunne Skola	Djupfryst	Grönsaker obehandlade	Broccoli	Martin & Servera AB	635102	Broccolibuketter	Martin & Servera AB	Martin & Servera	2 x 2.5 KG	KRT	3621.45	195	18.6	18.6	0	Nej	Nej	Nej	Nej	Nej	SPANIEN	SPANIEN
Härnösand Kommun	-	Grundskola	Brännaskolan	Djupfryst	Grönsaker obehandlade	Broccoli	Martin & Servera AB	635102	Broccolibuketter	Martin & Servera AB	Martin & Servera	2 x 2.5 KG	KRT	3076.35	165	18.6	18.6	0	Nej	Nej	Nej	Nej	Nej	SPANIEN	SPANIEN
Härnösand Kommun	-	Grundskola	Gerestaskolan	Djupfryst	Grönsaker obehandlade	Broccoli	Martin & Servera AB	635102	Broccolibuketter	Martin & Servera AB	Martin & Servera	2 x 2.5 KG	KRT	7024.74	380	18.5	18.5	0	Nej	Nej	Nej	Nej	Nej	SPANIEN	SPANIEN
Härnösand Kommun	-	Grundskola	Hedda Wisingskolan	Djupfryst	Grönsaker obehandlade	Broccoli	Martin & Servera AB	635102	Broccolibuketter	Martin & Servera AB	Martin & Servera	2 x 2.5 KG	KRT	2099.75	115	18.3	18.3	0	Nej	Nej	Nej	Nej	Nej	SPANIEN	SPANIEN
Härnösand Kommun	-	Grundskola	Häggdångers Skola	Djupfryst	Grönsaker obehandlade	Broccoli	Martin & Servera AB	635102	Broccolibuketter	Martin & Servera AB	Martin & Servera	2 x 2.5 KG	KRT	561.44	30	18.7	18.7	0	Nej	Nej	Nej	Nej	Nej	SPANIEN	SPANIEN
Härnösand Kommun	-	Grundskola	Murbergsskolan	Djupfryst	Grönsaker obehandlade	Broccoli	Martin & Servera AB	635102	Broccolibuketter	Martin & Servera AB	Martin & Servera	2 x 2.5 KG	KRT	2141.16	115	18.6	18.6	0	Nej	Nej	Nej	Nej	Nej	SPANIEN	SPANIEN
Härnösand Kommun	-	Grundskola	Solenskolan	Djupfryst	Grönsaker obehandlade	Broccoli	Martin & Servera AB	635102	Broccolibuketter	Martin & Servera AB	Martin & Servera	2 x 2.5 KG	KRT	2741.05	140	19.6	19.6	0	Nej	Nej	Nej	Nej	Nej	SPANIEN	SPANIEN
Härnösand Kommun	-	Grundskola	Wendela Hellman skola	Djupfryst	Grönsaker obehandlade	Broccoli	Martin & Servera AB	635102	Broccolibuketter	Martin & Servera AB	Martin & Servera	2 x 2.5 KG	KRT	3203.93	175	18.3	18.3	0	Nej	Nej	Nej	Nej	Nej	SPANIEN	SPANIEN
Härnösand Kommun	-	Grundskola	Älandsbro Skola	Djupfryst	Grönsaker obehandlade	Broccoli	Martin & Servera AB	635102	Broccolibuketter	Martin & Servera AB	Martin & Servera	2 x 2.5 KG	KRT	1368.96	65	21.1	21.1	0	Nej	Nej	Nej	Nej	Nej	SPANIEN	SPANIEN
Härnösand Kommun	-	Gymnasieskola	H-sand Gymn.kock.skola Hr-prog	Djupfryst	Grönsaker obehandlade	Broccoli	Martin & Servera AB	635102	Broccolibuketter	Martin & Servera AB	Martin & Servera	2 x 2.5 KG	KRT	191.22	10	19.1	19.1	0	Nej	Nej	Nej	Nej	Nej	SPANIEN	SPANIEN
Härnösand Kommun	-	Gymnasieskola	Härnösands gymnasium 1 aktuell	Djupfryst	Grönsaker obehandlade	Broccoli	Martin & Servera AB	635102	Broccolibuketter	Martin & Servera AB	Martin & Servera	2 x 2.5 KG	KRT	4471.41	240	18.6	18.6	0	Nej	Nej	Nej	Nej	Nej	SPANIEN	SPANIEN
Härnösand Kommun	-	Övrigt	Prod.köket Navet	Djupfryst	Grönsaker obehandlade	Broccoli	Martin & Servera AB	635102	Broccolibuketter	Martin & Servera AB	Martin & Servera	2 x 2.5 KG	KRT	42252.5	2260	18.7	18.7	0	Nej	Nej	Nej	Nej	Nej	SPANIEN	SPANIEN
Härnösand Kommun	-	Övrigt	Villa Fridhem	Djupfryst	Grönsaker obehandlade	Broccoli	Martin & Servera AB	635102	Broccolibuketter	Martin & Servera AB	Martin & Servera	2 x 2.5 KG	KRT	275.53	15	18.4	18.4	0	Nej	Nej	Nej	Nej	Nej	SPANIEN	SPANIEN
Härnösand Kommun	-	Grundskola	Gerestaskolan	Djupfryst	Grönsaker obehandlade	Brysselkål	Martin & Servera AB	709980	Brysselkål 25-32mm 2.5kg	Martin & Servera AB	Martin & Servera	2 x 2.5 KG	KRT	51.25	5	10.3	10.3	0	Nej	Nej	Nej	Nej	Nej	BELGIEN	EUROPEISKA UNIONEN
Härnösand Kommun	-	Grundskola	Hedda Wisingskolan	Djupfryst	Grönsaker obehandlade	Brysselkål	Martin & Servera AB	709980	Brysselkål 25-32mm 2.5kg	Martin & Servera AB	Martin & Servera	2 x 2.5 KG	KRT	52.78	5	10.6	10.6	0	Nej	Nej	Nej	Nej	Nej	BELGIEN	EUROPEISKA UNIONEN
Härnösand Kommun	-	Grundskola	Wendela Hellman skola	Djupfryst	Grönsaker obehandlade	Brysselkål	Martin & Servera AB	709980	Brysselkål 25-32mm 2.5kg	Martin & Servera AB	Martin & Servera	2 x 2.5 KG	KRT	157.39	15	10.5	10.5	0	Nej	Nej	Nej	Nej	Nej	BELGIEN	EUROPEISKA UNIONEN
Härnösand Kommun	-	Grundskola	Älandsbro Skola	Djupfryst	Grönsaker obehandlade	Brysselkål	Martin & Servera AB	709980	Brysselkål 25-32mm 2.5kg	Martin & Servera AB	Martin & Servera	2 x 2.5 KG	KRT	52.78	5	10.6	10.6	0	Nej	Nej	Nej	Nej	Nej	BELGIEN	EUROPEISKA UNIONEN
Härnösand Kommun	-	Gymnasieskola	Härnösands gymnasium 1 aktuell	Djupfryst	Grönsaker obehandlade	Brysselkål	Martin & Servera AB	709980	Brysselkål 25-32mm 2.5kg	Martin & Servera AB	Martin & Servera	2 x 2.5 KG	KRT	52.78	5	10.6	10.6	0	Nej	Nej	Nej	Nej	Nej	BELGIEN	EUROPEISKA UNIONEN
Härnösand Kommun	-	Övrigt	Prod.köket Navet	Djupfryst	Grönsaker obehandlade	Brysselkål	Martin & Servera AB	709980	Brysselkål 25-32mm 2.5kg	Martin & Servera AB	Martin & Servera	2 x 2.5 KG	KRT	946.98	90	10.5	10.5	0	Nej	Nej	Nej	Nej	Nej	BELGIEN	EUROPEISKA UNIONEN
Härnösand Kommun	-	Grundskola	Bondsjöhöjdens Skola	Djupfryst	Grönsaker obehandlade	Brytbönor/Vaxbönor/Haricots	Martin & Servera AB	635086	Hericots Verts	Martin & Servera AB	Martin & Servera	2 x 2.5 KG	KRT	62.7	5	12.5	12.5	0	Nej	Nej	Nej	Nej	Nej	BELGIEN	NEDERLÄNDERNA
Härnösand Kommun	-	Grundskola	Brunne Skola	Djupfryst	Grönsaker obehandlade	Brytbönor/Vaxbönor/Haricots	Martin & Servera AB	635086	Hericots Verts	Martin & Servera AB	Martin & Servera	2 x 2.5 KG	KRT	250.49	20	12.5	12.5	0	Nej	Nej	Nej	Nej	Nej	BELGIEN	NEDERLÄNDERNA
Härnösand Kommun	-	Grundskola	Solenskolan	Djupfryst	Grönsaker obehandlade	Brytbönor/Vaxbönor/Haricots	Martin & Servera AB	635086	Hericots Verts	Martin & Servera AB	Martin & Servera	2 x 2.5 KG	KRT	124.12	10	12.4	12.4	0	Nej	Nej	Nej	Nej	Nej	BELGIEN	NEDERLÄNDERNA
Härnösand Kommun	-	Grundskola	Älandsbro Skola	Djupfryst	Grönsaker obehandlade	Brytbönor/Vaxbönor/Haricots	Martin & Servera AB	635086	Hericots Verts	Martin & Servera AB	Martin & Servera	2 x 2.5 KG	KRT	125.3	10	12.5	12.5	0	Nej	Nej	Nej	Nej	Nej	BELGIEN	NEDERLÄNDERNA
Härnösand Kommun	-	Gymnasieskola	H-sand Gymn.kock.skola Hr-prog	Djupfryst	Grönsaker obehandlade	Brytbönor/Vaxbönor/Haricots	Martin & Servera AB	635086	Hericots Verts	Martin & Servera AB	Martin & Servera	2 x 2.5 KG	KRT	61.63	5	12.3	12.3	0	Nej	Nej	Nej	Nej	Nej	BELGIEN	NEDERLÄNDERNA
Härnösand Kommun	-	Gymnasieskola	Härnösands gymnasium 1 aktuell	Djupfryst	Grönsaker obehandlade	Brytbönor/Vaxbönor/Haricots	Martin & Servera AB	635086	Hericots Verts	Martin & Servera AB	Martin & Servera	2 x 2.5 KG	KRT	125.3	10	12.5	12.5	0	Nej	Nej	Nej	Nej	Nej	BELGIEN	NEDERLÄNDERNA
Härnösand Kommun	-	Övrigt	Prod.köket Navet	Djupfryst	Grönsaker obehandlade	Brytbönor/Vaxbönor/Haricots	Martin & Servera AB	635086	Hericots Verts	Martin & Servera AB	Martin & Servera	2 x 2.5 KG	KRT	246.52	20	12.3	12.3	0	Nej	Nej	Nej	Nej	Nej	BELGIEN	NEDERLÄNDERNA
Härnösand Kommun	-	Övrigt	Prod.köket Navet	Djupfryst	Grönsaker obehandlade	Brytbönor/Vaxbönor/Haricots	Martin & Servera AB	663468	Vaxbönor I Bitar 2.5kg	Martin & Servera AB	Martin & Servera	2 x 2.5 KG	KRT	218.44	20	10.9	10.9	0	Nej	Nej	Nej	Nej	Nej	BELGIEN	EUROPEISKA UNIONEN
Härnösand Kommun	-	Grundskola	Brännaskolan	Djupfryst	Grönsaker obehandlade	Brytbönor/Vaxbönor/Haricots	Martin & Servera AB	709998	Brytbönor Bit 3-4cm	Martin & Servera AB	Martin & Servera	2 x 2.5 KG	KRT	53.35	5	10.7	10.7	0	Nej	Nej	Nej	Nej	Nej	POLEN	EUROPEISKA UNIONEN
Härnösand Kommun	-	Övrigt	Prod.köket Navet	Djupfryst	Grönsaker obehandlade	Brytbönor/Vaxbönor/Haricots	Martin & Servera AB	709998	Brytbönor Bit 3-4cm	Martin & Servera AB	Martin & Servera	2 x 2.5 KG	KRT	213.4	20	10.7	10.7	0	Nej	Nej	Nej	Nej	Nej	POLEN	EUROPEISKA UNIONEN
Härnösand Kommun	-	Grundskola	Brännaskolan	Djupfryst	Grönsaker obehandlade	Bönor blandade	Martin & Servera AB	475400	Bönmix 2kg	Findus Sverige AB	Findus	2 x 2. KG	KRT	1259.8	32	39.4	0	0	Nej	Nej	Nej	Nej	Nej	TYSKLAND	Import
Härnösand Kommun	-	Grundskola	Gerestaskolan	Djupfryst	Grönsaker obehandlade	Bönor blandade	Martin & Servera AB	475400	Bönmix 2kg	Findus Sverige AB	Findus	2 x 2. KG	KRT	470.7	12	39.2	0	0	Nej	Nej	Nej	Nej	Nej	TYSKLAND	Import
Härnösand Kommun	-	Grundskola	Älandsbro Skola	Djupfryst	Grönsaker obehandlade	Bönor blandade	Martin & Servera AB	475400	Bönmix 2kg	Findus Sverige AB	Findus	2 x 2. KG	KRT	157.82	4	39.5	0	0	Nej	Nej	Nej	Nej	Nej	TYSKLAND	Import
Härnösand Kommun	-	Gymnasieskola	H-sand Gymn.kock.skola Hr-prog	Djupfryst	Grönsaker obehandlade	Bönor blandade	Martin & Servera AB	475400	Bönmix 2kg	Findus Sverige AB	Findus	2 x 2. KG	KRT	155.06	4	38.8	0	0	Nej	Nej	Nej	Nej	Nej	TYSKLAND	Import
Härnösand Kommun	-	Gymnasieskola	Härnösands gymnasium 1 aktuell	Djupfryst	Grönsaker obehandlade	Bönor blandade	Martin & Servera AB	475400	Bönmix 2kg	Findus Sverige AB	Findus	2 x 2. KG	KRT	2505.8	64	39.2	0	0	Nej	Nej	Nej	Nej	Nej	TYSKLAND	Import
Härnösand Kommun	-	Övrigt	Prod.köket Navet	Djupfryst	Grönsaker obehandlade	Bönor blandade	Martin & Servera AB	475400	Bönmix 2kg	Findus Sverige AB	Findus	2 x 2. KG	KRT	2184.64	56	39	0	0	Nej	Nej	Nej	Nej	Nej	TYSKLAND	Import
Härnösand Kommun	-	Grundskola	Brunne Skola	Djupfryst	Grönsaker obehandlade	Champinjoner	Martin & Servera AB	125799	Champinjoner Skivade 2.5kg	Martin & Servera AB	Martin & Servera	2 x 2.5 KG	KRT	61.07	5	12.2	12.2	0	Nej	Nej	Nej	Nej	Nej	BELGIEN	NEDERLÄNDERNA
Härnösand Kommun	-	Övrigt	Prod.köket Navet	Djupfryst	Grönsaker obehandlade	Champinjoner	Martin & Servera AB	125799	Champinjoner Skivade 2.5kg	Martin & Servera AB	Martin & Servera	2 x 2.5 KG	KRT	8551.81	690	12.4	12.4	0	Nej	Nej	Nej	Nej	Nej	BELGIEN	NEDERLÄNDERNA
Härnösand Kommun	-	Övrigt	Villa Fridhem	Djupfryst	Grönsaker obehandlade	Champinjoner	Martin & Servera AB	125799	Champinjoner Skivade 2.5kg	Martin & Servera AB	Martin & Servera	2 x 2.5 KG	KRT	125.79	10	12.6	12.6	0	Nej	Nej	Nej	Nej	Nej	BELGIEN	NEDERLÄNDERNA
Härnösand Kommun	-	Övrigt	Prod.köket Navet	Djupfryst	Grönsaker obehandlade	Grytgrönsaker	Martin & Servera AB	321677	Grytrotfrukter Krav 2.5kg	Magnihill AB	Magnihill	2 x 2.5 KG	KRT	387	15	25.8	0	100	Ja	Nej	Ja	Nej	Nej	SVERIGE	Import
Härnösand Kommun	-	Övrigt	Prod.köket Navet	Djupfryst	Grönsaker obehandlade	Grytgrönsaker	Martin & Servera AB	515890	Gryt- Och Sopprotfrukter 2.5kg	Martin & Servera AB	Martin & Servera	2 x 2.5 KG	KRT	1883.1	150	12.6	12.6	0	Nej	Nej	Nej	Nej	Nej	SVERIGE	SVERIGE
Härnösand Kommun	-	Gymnasieskola	H-sand Gymn.kock.skola Hr-prog	Djupfryst	Grönsaker obehandlade	Grönkål	Martin & Servera AB	970186	Grönkål 2kg	Findus Sverige AB	Findus	2 x 2. KG	KRT	323.38	4	80.8	80.8	100	Nej	Nej	Nej	Nej	Nej	TYSKLAND	TYSKLAND
Härnösand Kommun	-	Övrigt	Prod.köket Navet	Djupfryst	Grönsaker obehandlade	Grönsaksblandning	Martin & Servera AB	123679	Sommarblandning 2.5kg	Martin & Servera AB	Martin & Servera	2 x 2.5 KG	KRT	11416.9	1120	10.2	10.2	0	Nej	Nej	Nej	Nej	Nej	BELGIEN	EUROPEISKA UNIONEN
Härnösand Kommun	-	Grundskola	Murbergsskolan	Djupfryst	Grönsaker obehandlade	Grönsaksblandning	Martin & Servera AB	345611	Slottsgrönsaker 2.5kg	Martin & Servera AB	Martin & Servera	2 x 2.5 KG	KRT	48.06	5	9.6	9.6	0	Nej	Nej	Nej	Nej	Nej	POLEN	EUROPEISKA UNIONEN
Härnösand Kommun	-	Övrigt	Prod.köket Navet	Djupfryst	Grönsaker obehandlade	Grönsaksblandning	Martin & Servera AB	345611	Slottsgrönsaker 2.5kg	Martin & Servera AB	Martin & Servera	2 x 2.5 KG	KRT	1283.13	130	9.9	9.9	0	Nej	Nej	Nej	Nej	Nej	POLEN	EUROPEISKA UNIONEN
Härnösand Kommun	-	Grundskola	Brunne Skola	Djupfryst	Grönsaker obehandlade	Grönsaksblandning	Martin & Servera AB	345645	Bukett Blomkål/broccoli/morot 2.5kg	Martin & Servera AB	Martin & Servera	2 x 2.5 KG	KRT	62.72	5	12.5	12.5	0	Nej	Nej	Nej	Nej	Nej	POLEN	EUROPEISKA UNIONEN
Härnösand Kommun	-	Grundskola	Brännaskolan	Djupfryst	Grönsaker obehandlade	Grönsaksblandning	Martin & Servera AB	345645	Bukett Blomkål/broccoli/morot 2.5kg	Martin & Servera AB	Martin & Servera	2 x 2.5 KG	KRT	122.66	10	12.3	12.3	0	Nej	Nej	Nej	Nej	Nej	POLEN	EUROPEISKA UNIONEN
Härnösand Kommun	-	Grundskola	Älandsbro Skola	Djupfryst	Grönsaker obehandlade	Grönsaksblandning	Martin & Servera AB	345645	Bukett Blomkål/broccoli/morot 2.5kg	Martin & Servera AB	Martin & Servera	2 x 2.5 KG	KRT	635.21	50	12.7	12.7	0	Nej	Nej	Nej	Nej	Nej	POLEN	EUROPEISKA UNIONEN
Härnösand Kommun	-	Gymnasieskola	Härnösands gymnasium 1 aktuell	Djupfryst	Grönsaker obehandlade	Grönsaksblandning	Martin & Servera AB	345645	Bukett Blomkål/broccoli/morot 2.5kg	Martin & Servera AB	Martin & Servera	2 x 2.5 KG	KRT	495.79	40	12.4	12.4	0	Nej	Nej	Nej	Nej	Nej	POLEN	EUROPEISKA UNIONEN
Härnösand Kommun	-	Övrigt	Prod.köket Navet	Djupfryst	Grönsaker obehandlade	Grönsaksblandning	Martin & Servera AB	345645	Bukett Blomkål/broccoli/morot 2.5kg	Martin & Servera AB	Martin & Servera	2 x 2.5 KG	KRT	21061.7	1675	12.6	12.6	0	Nej	Nej	Nej	Nej	Nej	POLEN	EUROPEISKA UNIONEN
Härnösand Kommun	-	Övrigt	Prod.köket Navet	Djupfryst	Grönsaker obehandlade	Grönsaksblandning	Martin & Servera AB	391482	Grönsaksblandning Tricolore 2.5kg	Martin & Servera AB	Martin & Servera	2 x 2.5 KG	KRT	2430.81	140	17.4	17.4	0	Nej	Nej	Nej	Nej	Nej	BELGIEN	EUROPEISKA UNIONEN
Härnösand Kommun	-	Grundskola	Gerestaskolan	Djupfryst	Grönsaker obehandlade	Grönsaksblandning	Martin & Servera AB	444299	Euromix 2.5kg	Martin & Servera AB	Martin & Servera	2 x 2.5 KG	KRT	59.66	5	11.9	11.9	0	Nej	Nej	Nej	Nej	Nej	POLEN	EUROPEISKA UNIONEN
Härnösand Kommun	-	Övrigt	Prod.köket Navet	Djupfryst	Grönsaker obehandlade	Grönsaksblandning	Martin & Servera AB	444299	Euromix 2.5kg	Martin & Servera AB	Martin & Servera	2 x 2.5 KG	KRT	7759.22	630	12.3	12.3	0	Nej	Nej	Nej	Nej	Nej	POLEN	EUROPEISKA UNIONEN
Härnösand Kommun	-	Grundskola	Brännaskolan	Djupfryst	Grönsaker obehandlade	Grönsaksblandning	Martin & Servera AB	485714	Grillgrönsaker 2.5kg	Martin & Servera AB	Martin & Servera	2 x 2.5 KG	KRT	413.75	20	20.7	20.7	0	Nej	Nej	Nej	Nej	Nej	SVERIGE	SVERIGE
Härnösand Kommun	-	Grundskola	Gerestaskolan	Djupfryst	Grönsaker obehandlade	Grönsaksblandning	Martin & Servera AB	485714	Grillgrönsaker 2.5kg	Martin & Servera AB	Martin & Servera	2 x 2.5 KG	KRT	407.4	20	20.4	20.4	0	Nej	Nej	Nej	Nej	Nej	SVERIGE	SVERIGE
Härnösand Kommun	-	Grundskola	Hedda Wisingskolan	Djupfryst	Grönsaker obehandlade	Grönsaksblandning	Martin & Servera AB	485714	Grillgrönsaker 2.5kg	Martin & Servera AB	Martin & Servera	2 x 2.5 KG	KRT	305.55	15	20.4	20.4	0	Nej	Nej	Nej	Nej	Nej	SVERIGE	SVERIGE
Härnösand Kommun	-	Grundskola	Solenskolan	Djupfryst	Grönsaker obehandlade	Grönsaksblandning	Martin & Servera AB	485714	Grillgrönsaker 2.5kg	Martin & Servera AB	Martin & Servera	2 x 2.5 KG	KRT	305.55	15	20.4	20.4	0	Nej	Nej	Nej	Nej	Nej	SVERIGE	SVERIGE
Härnösand Kommun	-	Övrigt	Prod.köket Navet	Djupfryst	Grönsaker obehandlade	Grönsaksblandning	Martin & Servera AB	485714	Grillgrönsaker 2.5kg	Martin & Servera AB	Martin & Servera	2 x 2.5 KG	KRT	541	25	21.6	21.6	0	Nej	Nej	Nej	Nej	Nej	SVERIGE	SVERIGE
Härnösand Kommun	-	Grundskola	Brännaskolan	Djupfryst	Grönsaker obehandlade	Grönsaksblandning	Martin & Servera AB	534222	Solskensblandning 2.5kg	Martin & Servera AB	Martin & Servera	2 x 2.5 KG	KRT	554.67	30	18.5	18.5	0	Nej	Nej	Nej	Nej	Nej	SVERIGE	EUROPEISKA UNIONEN
Härnösand Kommun	-	Grundskola	Brännaskolan	Djupfryst	Grönsaker obehandlade	Grönsaksblandning	Martin & Servera AB	557215	Grön Grönsaksblandning 1.8kg	Findus Sverige AB	Findus	2 x 1.8 KG	KRT	239.1	7.2	33.2	33.2	0	Nej	Nej	Nej	Nej	Nej	TYSKLAND	Import
Härnösand Kommun	-	Grundskola	Hedda Wisingskolan	Djupfryst	Grönsaker obehandlade	Grönsaksblandning	Martin & Servera AB	557215	Grön Grönsaksblandning 1.8kg	Findus Sverige AB	Findus	2 x 1.8 KG	KRT	239.1	7.2	33.2	33.2	0	Nej	Nej	Nej	Nej	Nej	TYSKLAND	Import
Härnösand Kommun	-	Grundskola	Solenskolan	Djupfryst	Grönsaker obehandlade	Grönsaksblandning	Martin & Servera AB	557215	Grön Grönsaksblandning 1.8kg	Findus Sverige AB	Findus	2 x 1.8 KG	KRT	119.55	3.6	33.2	33.2	0	Nej	Nej	Nej	Nej	Nej	TYSKLAND	Import
Härnösand Kommun	-	Grundskola	Älandsbro Skola	Djupfryst	Grönsaker obehandlade	Grönsaksblandning	Martin & Servera AB	557215	Grön Grönsaksblandning 1.8kg	Findus Sverige AB	Findus	2 x 1.8 KG	KRT	605.82	18	33.7	33.7	0	Nej	Nej	Nej	Nej	Nej	TYSKLAND	Import
Härnösand Kommun	-	Gymnasieskola	H-sand Gymn.kock.skola Hr-prog	Djupfryst	Grönsaker obehandlade	Grönsaksblandning	Martin & Servera AB	557215	Grön Grönsaksblandning 1.8kg	Findus Sverige AB	Findus	2 x 1.8 KG	KRT	244.48	7.2	34	34	0	Nej	Nej	Nej	Nej	Nej	TYSKLAND	Import
Härnösand Kommun	-	Gymnasieskola	Härnösands gymnasium 1 aktuell	Djupfryst	Grönsaker obehandlade	Grönsaksblandning	Martin & Servera AB	557215	Grön Grönsaksblandning 1.8kg	Findus Sverige AB	Findus	2 x 1.8 KG	KRT	3154.03	93.6	33.7	33.7	0	Nej	Nej	Nej	Nej	Nej	TYSKLAND	Import
Härnösand Kommun	-	Grundskola	Brännaskolan	Djupfryst	Grönsaker obehandlade	Grönsaksblandning	Martin & Servera AB	579029	Ugnsrotfrukter Grova 2.5kg	Martin & Servera AB	Martin & Servera	2 x 2.5 KG	KRT	72.21	5	14.4	14.4	0	Nej	Nej	Nej	Nej	Nej	SVERIGE	SVERIGE
Härnösand Kommun	-	Grundskola	Gerestaskolan	Djupfryst	Grönsaker obehandlade	Grönsaksblandning	Martin & Servera AB	579029	Ugnsrotfrukter Grova 2.5kg	Martin & Servera AB	Martin & Servera	2 x 2.5 KG	KRT	144.42	10	14.4	14.4	0	Nej	Nej	Nej	Nej	Nej	SVERIGE	SVERIGE
Härnösand Kommun	-	Grundskola	Murbergsskolan	Djupfryst	Grönsaker obehandlade	Grönsaksblandning	Martin & Servera AB	579029	Ugnsrotfrukter Grova 2.5kg	Martin & Servera AB	Martin & Servera	2 x 2.5 KG	KRT	144.42	10	14.4	14.4	0	Nej	Nej	Nej	Nej	Nej	SVERIGE	SVERIGE
Härnösand Kommun	-	Grundskola	Wendela Hellman skola	Djupfryst	Grönsaker obehandlade	Grönsaksblandning	Martin & Servera AB	579029	Ugnsrotfrukter Grova 2.5kg	Martin & Servera AB	Martin & Servera	2 x 2.5 KG	KRT	216.63	15	14.4	14.4	0	Nej	Nej	Nej	Nej	Nej	SVERIGE	SVERIGE
Härnösand Kommun	-	Grundskola	Älandsbro Skola	Djupfryst	Grönsaker obehandlade	Grönsaksblandning	Martin & Servera AB	579029	Ugnsrotfrukter Grova 2.5kg	Martin & Servera AB	Martin & Servera	2 x 2.5 KG	KRT	72.21	5	14.4	14.4	0	Nej	Nej	Nej	Nej	Nej	SVERIGE	SVERIGE
Härnösand Kommun	-	Gymnasieskola	Härnösands gymnasium 1 aktuell	Djupfryst	Grönsaker obehandlade	Grönsaksblandning	Martin & Servera AB	579029	Ugnsrotfrukter Grova 2.5kg	Martin & Servera AB	Martin & Servera	2 x 2.5 KG	KRT	2310.72	160	14.4	14.4	0	Nej	Nej	Nej	Nej	Nej	SVERIGE	SVERIGE
Härnösand Kommun	-	Övrigt	Prod.köket Navet	Djupfryst	Grönsaker obehandlade	Grönsaksblandning	Martin & Servera AB	579029	Ugnsrotfrukter Grova 2.5kg	Martin & Servera AB	Martin & Servera	2 x 2.5 KG	KRT	1805.25	125	14.4	14.4	0	Nej	Nej	Nej	Nej	Nej	SVERIGE	SVERIGE
Härnösand Kommun	-	Övrigt	Prod.köket Navet	Djupfryst	Grönsaker obehandlade	Grönsaksblandning	Martin & Servera AB	K391482	Grönsaksblandning Tricolore 2.5kg	Martin & Servera AB	Martin & Servera	2 x 2.5 KG	KRT	990	52	19	19	100	Nej	Nej	Nej	Nej	Nej	BELGIEN	EUROPEISKA UNIONEN
Härnösand Kommun	-	Gymnasieskola	H-sand Gymn.kock.skola Hr-prog	Djupfryst	Grönsaker obehandlade	Kantareller	Martin & Servera AB	558718	Kantarell Fryst 1kg	Martin & Servera AB	Martin & Servera	1 x 1. KG	ST	975.13	9	108.3	108.3	0	Nej	Nej	Nej	Nej	Nej	SVERIGE	Import
Härnösand Kommun	-	Övrigt	Prod.köket Navet	Djupfryst	Grönsaker obehandlade	Kantareller	Martin & Servera AB	558718	Kantarell Fryst 1kg	Martin & Servera AB	Martin & Servera	1 x 1. KG	ST	6475.34	62	104.4	104.4	0	Nej	Nej	Nej	Nej	Nej	SVERIGE	Import
Härnösand Kommun	-	Övrigt	Villa Fridhem	Djupfryst	Grönsaker obehandlade	Kantareller	Martin & Servera AB	558718	Kantarell Fryst 1kg	Martin & Servera AB	Martin & Servera	1 x 1. KG	ST	201.14	2	100.6	100.6	0	Nej	Nej	Nej	Nej	Nej	SVERIGE	Import
Härnösand Kommun	-	Övrigt	Prod.köket Navet	Djupfryst	Grönsaker obehandlade	Kålrot	Martin & Servera AB	577577	Kålrot Tärnad 10x10 2.5kg	Martin & Servera AB	Martin & Servera	2 x 2.5 KG	KRT	1613.49	165	9.8	9.8	0	Nej	Nej	Nej	Nej	Nej	BELGIEN	BELGIEN
Härnösand Kommun	-	Grundskola	Brunne Skola	Djupfryst	Grönsaker obehandlade	Lök gul	Martin & Servera AB	466391	Lök Rå Tärnad 6mm 2.5kg	Martin & Servera AB	Martin & Servera	2 x 2.5 KG	KRT	446.06	50	8.9	8.9	0	Nej	Nej	Nej	Nej	Nej	POLEN	POLEN
Härnösand Kommun	-	Grundskola	Gerestaskolan	Djupfryst	Grönsaker obehandlade	Lök gul	Martin & Servera AB	466391	Lök Rå Tärnad 6mm 2.5kg	Martin & Servera AB	Martin & Servera	2 x 2.5 KG	KRT	44.73	5	8.9	8.9	0	Nej	Nej	Nej	Nej	Nej	POLEN	POLEN
Härnösand Kommun	-	Grundskola	Häggdångers Skola	Djupfryst	Grönsaker obehandlade	Lök gul	Martin & Servera AB	466391	Lök Rå Tärnad 6mm 2.5kg	Martin & Servera AB	Martin & Servera	2 x 2.5 KG	KRT	134.16	15	8.9	8.9	0	Nej	Nej	Nej	Nej	Nej	POLEN	POLEN
Härnösand Kommun	-	Övrigt	Prod.köket Navet	Djupfryst	Grönsaker obehandlade	Lök gul	Martin & Servera AB	466391	Lök Rå Tärnad 6mm 2.5kg	Martin & Servera AB	Martin & Servera	2 x 2.5 KG	KRT	46595.4	5220	8.9	8.9	0	Nej	Nej	Nej	Nej	Nej	POLEN	POLEN
Härnösand Kommun	-	Övrigt	Villa Fridhem	Djupfryst	Grönsaker obehandlade	Lök gul	Martin & Servera AB	466391	Lök Rå Tärnad 6mm 2.5kg	Martin & Servera AB	Martin & Servera	2 x 2.5 KG	KRT	136.21	15	9.1	9.1	0	Nej	Nej	Nej	Nej	Nej	POLEN	POLEN
Härnösand Kommun	-	Grundskola	Gerestaskolan	Djupfryst	Grönsaker obehandlade	Lök gul	Martin & Servera AB	558890	Lök Rå Skivad 4mm 2.5kg	Martin & Servera AB	Martin & Servera	2 x 2.5 KG	KRT	90.68	10	9.1	9.1	0	Nej	Nej	Nej	Nej	Nej	POLEN	POLEN
Härnösand Kommun	-	Övrigt	Prod.köket Navet	Djupfryst	Grönsaker obehandlade	Lök gul	Martin & Servera AB	558890	Lök Rå Skivad 4mm 2.5kg	Martin & Servera AB	Martin & Servera	2 x 2.5 KG	KRT	2408.48	265	9.1	9.1	0	Nej	Nej	Nej	Nej	Nej	POLEN	POLEN
Härnösand Kommun	-	Grundskola	Bondsjöhöjdens Skola	Djupfryst	Grönsaker obehandlade	Majskorn	Martin & Servera AB	634055	Majskorn 2.5kg	Martin & Servera AB	Martin & Servera	2 x 2.5 KG	KRT	684.88	50	13.7	13.7	0	Nej	Nej	Nej	Nej	Nej	UNGERN	UNGERN
Härnösand Kommun	-	Grundskola	Brunne Skola	Djupfryst	Grönsaker obehandlade	Majskorn	Martin & Servera AB	634055	Majskorn 2.5kg	Martin & Servera AB	Martin & Servera	2 x 2.5 KG	KRT	1855.71	135	13.7	13.7	0	Nej	Nej	Nej	Nej	Nej	UNGERN	UNGERN
Härnösand Kommun	-	Grundskola	Häggdångers Skola	Djupfryst	Grönsaker obehandlade	Majskorn	Martin & Servera AB	634055	Majskorn 2.5kg	Martin & Servera AB	Martin & Servera	2 x 2.5 KG	KRT	823.25	60	13.7	13.7	0	Nej	Nej	Nej	Nej	Nej	UNGERN	UNGERN
Härnösand Kommun	-	Grundskola	Murbergsskolan	Djupfryst	Grönsaker obehandlade	Majskorn	Martin & Servera AB	634055	Majskorn 2.5kg	Martin & Servera AB	Martin & Servera	2 x 2.5 KG	KRT	68.2	5	13.6	13.6	0	Nej	Nej	Nej	Nej	Nej	UNGERN	UNGERN
Härnösand Kommun	-	Gymnasieskola	H-sand Gymn.kock.skola Hr-prog	Djupfryst	Grönsaker obehandlade	Majskorn	Martin & Servera AB	634055	Majskorn 2.5kg	Martin & Servera AB	Martin & Servera	2 x 2.5 KG	KRT	135.84	10	13.6	13.6	0	Nej	Nej	Nej	Nej	Nej	UNGERN	UNGERN
Härnösand Kommun	-	Gymnasieskola	Härnösands gymnasium 1 aktuell	Djupfryst	Grönsaker obehandlade	Majskorn	Martin & Servera AB	634055	Majskorn 2.5kg	Martin & Servera AB	Martin & Servera	2 x 2.5 KG	KRT	4267.3	310	13.8	13.8	0	Nej	Nej	Nej	Nej	Nej	UNGERN	UNGERN
Härnösand Kommun	-	Övrigt	Prod.köket Navet	Djupfryst	Grönsaker obehandlade	Majskorn	Martin & Servera AB	634055	Majskorn 2.5kg	Martin & Servera AB	Martin & Servera	2 x 2.5 KG	KRT	4886.52	355	13.8	13.8	0	Nej	Nej	Nej	Nej	Nej	UNGERN	UNGERN
Härnösand Kommun	-	Övrigt	Villa Fridhem	Djupfryst	Grönsaker obehandlade	Majskorn	Martin & Servera AB	634055	Majskorn 2.5kg	Martin & Servera AB	Martin & Servera	2 x 2.5 KG	KRT	68.2	5	13.6	13.6	0	Nej	Nej	Nej	Nej	Nej	UNGERN	UNGERN
Härnösand Kommun	-	Grundskola	Brunne Skola	Djupfryst	Grönsaker obehandlade	Morötter	Martin & Servera AB	117952	Morötter Legymskivade 2.5kg	Martin & Servera AB	Martin & Servera	2 x 2.5 KG	KRT	135.95	20	6.8	6.8	0	Nej	Nej	Nej	Nej	Nej	BELGIEN	BELGIEN
Härnösand Kommun	-	Övrigt	Prod.köket Navet	Djupfryst	Grönsaker obehandlade	Morötter	Martin & Servera AB	117952	Morötter Legymskivade 2.5kg	Martin & Servera AB	Martin & Servera	2 x 2.5 KG	KRT	2755.02	400	6.9	6.9	0	Nej	Nej	Nej	Nej	Nej	BELGIEN	BELGIEN
Härnösand Kommun	-	Grundskola	Brunne Skola	Djupfryst	Grönsaker obehandlade	Morötter	Martin & Servera AB	117978	Morötter Tärnade 10x10 2.5kg	Martin & Servera AB	Martin & Servera	2 x 2.5 KG	KRT	34.94	5	7	7	0	Nej	Nej	Nej	Nej	Nej	BELGIEN	BELGIEN
Härnösand Kommun	-	Övrigt	Prod.köket Navet	Djupfryst	Grönsaker obehandlade	Morötter	Martin & Servera AB	117978	Morötter Tärnade 10x10 2.5kg	Martin & Servera AB	Martin & Servera	2 x 2.5 KG	KRT	9540.14	1375	6.9	6.9	0	Nej	Nej	Nej	Nej	Nej	BELGIEN	BELGIEN
Härnösand Kommun	-	Grundskola	Brunne Skola	Djupfryst	Grönsaker obehandlade	Morötter	Martin & Servera AB	515908	Morotsmix Klyftor 2.5kg	Martin & Servera AB	Martin & Servera	2 x 2.5 KG	KRT	65.11	5	13	13	0	Nej	Nej	Nej	Nej	Nej	SVERIGE	SVERIGE
Härnösand Kommun	-	Grundskola	Brännaskolan	Djupfryst	Grönsaker obehandlade	Morötter	Martin & Servera AB	515908	Morotsmix Klyftor 2.5kg	Martin & Servera AB	Martin & Servera	2 x 2.5 KG	KRT	65.11	5	13	13	0	Nej	Nej	Nej	Nej	Nej	SVERIGE	SVERIGE
Härnösand Kommun	-	Övrigt	Prod.köket Navet	Djupfryst	Grönsaker obehandlade	Morötter	Martin & Servera AB	515908	Morotsmix Klyftor 2.5kg	Martin & Servera AB	Martin & Servera	2 x 2.5 KG	KRT	14776.4	1190	12.4	12.4	0	Nej	Nej	Nej	Nej	Nej	SVERIGE	SVERIGE
Härnösand Kommun	-	Grundskola	Brunne Skola	Djupfryst	Grönsaker obehandlade	Morötter	Martin & Servera AB	577536	Morot Mini 2.5kg	Martin & Servera AB	Martin & Servera	2 x 2.5 KG	KRT	764.69	70	10.9	10.9	0	Nej	Nej	Nej	Nej	Nej	NEDERLÄNDERNA	EUROPEISKA UNIONEN
Härnösand Kommun	-	Grundskola	Brännaskolan	Djupfryst	Grönsaker obehandlade	Morötter	Martin & Servera AB	577536	Morot Mini 2.5kg	Martin & Servera AB	Martin & Servera	2 x 2.5 KG	KRT	1474.5	135	10.9	10.9	0	Nej	Nej	Nej	Nej	Nej	NEDERLÄNDERNA	EUROPEISKA UNIONEN
Härnösand Kommun	-	Grundskola	Gerestaskolan	Djupfryst	Grönsaker obehandlade	Morötter	Martin & Servera AB	577536	Morot Mini 2.5kg	Martin & Servera AB	Martin & Servera	2 x 2.5 KG	KRT	872.93	80	10.9	10.9	0	Nej	Nej	Nej	Nej	Nej	NEDERLÄNDERNA	EUROPEISKA UNIONEN
Härnösand Kommun	-	Grundskola	Murbergsskolan	Djupfryst	Grönsaker obehandlade	Morötter	Martin & Servera AB	577536	Morot Mini 2.5kg	Martin & Servera AB	Martin & Servera	2 x 2.5 KG	KRT	55.2	5	11	11	0	Nej	Nej	Nej	Nej	Nej	NEDERLÄNDERNA	EUROPEISKA UNIONEN
Härnösand Kommun	-	Övrigt	Prod.köket Navet	Djupfryst	Grönsaker obehandlade	Morötter	Martin & Servera AB	577536	Morot Mini 2.5kg	Martin & Servera AB	Martin & Servera	2 x 2.5 KG	KRT	13856.6	1265	11	11	0	Nej	Nej	Nej	Nej	Nej	NEDERLÄNDERNA	EUROPEISKA UNIONEN
Härnösand Kommun	-	Övrigt	Prod.köket Navet	Djupfryst	Grönsaker obehandlade	Palsternackor	Martin & Servera AB	577551	Palsternacka 10x10mm Tärnad 2.5kg	Martin & Servera AB	Martin & Servera	2 x 2.5 KG	KRT	5078.09	540	9.4	9.4	0	Nej	Nej	Nej	Nej	Nej	BELGIEN	BELGIEN
Härnösand Kommun	-	Grundskola	Häggdångers Skola	Djupfryst	Grönsaker obehandlade	Paprika	Martin & Servera AB	285569	Paprikablandning Röd/Grön/Gul	Martin & Servera AB	Martin & Servera	2 x 2.5 KG	KRT	152.96	10	15.3	15.3	0	Nej	Nej	Nej	Nej	Nej	POLEN	UNGERN
Härnösand Kommun	-	Övrigt	Prod.köket Navet	Djupfryst	Grönsaker obehandlade	Paprika	Martin & Servera AB	285569	Paprikablandning Röd/Grön/Gul	Martin & Servera AB	Martin & Servera	2 x 2.5 KG	KRT	32406	2185	14.8	14.8	0	Nej	Nej	Nej	Nej	Nej	POLEN	UNGERN
Härnösand Kommun	-	Grundskola	Brunne Skola	Djupfryst	Grönsaker obehandlade	Paprika	Martin & Servera AB	635060	Paprika Röd Strimlad 5-6mm	Martin & Servera AB	Martin & Servera	2 x 2.5 KG	KRT	150.03	10	15	15	0	Nej	Nej	Nej	Nej	Nej	POLEN	UNGERN
Härnösand Kommun	-	Övrigt	Prod.köket Navet	Djupfryst	Grönsaker obehandlade	Paprika	Martin & Servera AB	635060	Paprika Röd Strimlad 5-6mm	Martin & Servera AB	Martin & Servera	2 x 2.5 KG	KRT	2674.64	180	14.9	14.9	0	Nej	Nej	Nej	Nej	Nej	POLEN	UNGERN
Härnösand Kommun	-	Grundskola	Brunne Skola	Djupfryst	Grönsaker obehandlade	Purjolök	Martin & Servera AB	148445	Purjolök Finskuren 12x12mm 2.5kg	Martin & Servera AB	Martin & Servera	2 x 2.5 KG	KRT	46.91	5	9.4	9.4	0	Nej	Nej	Nej	Nej	Nej	BELGIEN	EUROPEISKA UNIONEN
Härnösand Kommun	-	Övrigt	Prod.köket Navet	Djupfryst	Grönsaker obehandlade	Purjolök	Martin & Servera AB	148445	Purjolök Finskuren 12x12mm 2.5kg	Martin & Servera AB	Martin & Servera	2 x 2.5 KG	KRT	8955.54	940	9.5	9.5	0	Nej	Nej	Nej	Nej	Nej	BELGIEN	EUROPEISKA UNIONEN
Härnösand Kommun	-	Övrigt	Villa Fridhem	Djupfryst	Grönsaker obehandlade	Purjolök	Martin & Servera AB	148445	Purjolök Finskuren 12x12mm 2.5kg	Martin & Servera AB	Martin & Servera	2 x 2.5 KG	KRT	48.82	5	9.8	9.8	0	Nej	Nej	Nej	Nej	Nej	BELGIEN	EUROPEISKA UNIONEN
Härnösand Kommun	-	Övrigt	Prod.köket Navet	Djupfryst	Grönsaker obehandlade	Purjolök	Martin & Servera AB	381996	Purjolök Strimlad 6-8mm 2.5kg	Martin & Servera AB	Martin & Servera	2 x 2.5 KG	KRT	517.55	55	9.4	9.4	100	Nej	Nej	Nej	Nej	Nej	BELGIEN	BELGIEN
Härnösand Kommun	-	Övrigt	Prod.köket Navet	Djupfryst	Grönsaker obehandlade	Ratatouille	Martin & Servera AB	557561	Ratatouille 2.5kg	Martin & Servera AB	Martin & Servera	2 x 2.5 KG	KRT	1693.08	155	10.9	10.9	0	Nej	Nej	Nej	Nej	Nej	POLEN	EUROPEISKA UNIONEN
Härnösand Kommun	-	Grundskola	Hedda Wisingskolan	Djupfryst	Grönsaker obehandlade	Rostade/stek grönsaker	Martin & Servera AB	391318	Grönsaksblandning Italiensk 2.5kg	Martin & Servera AB	Martin & Servera	2 x 2.5 KG	KRT	101.49	5	20.3	20.3	0	Nej	Nej	Nej	Nej	Nej	SPANIEN	EUROPEISKA UNIONEN
Härnösand Kommun	-	Grundskola	Murbergsskolan	Djupfryst	Grönsaker obehandlade	Rostade/stek grönsaker	Martin & Servera AB	391318	Grönsaksblandning Italiensk 2.5kg	Martin & Servera AB	Martin & Servera	2 x 2.5 KG	KRT	104.16	5	20.8	20.8	0	Nej	Nej	Nej	Nej	Nej	SPANIEN	EUROPEISKA UNIONEN
Härnösand Kommun	-	Övrigt	Prod.köket Navet	Djupfryst	Grönsaker obehandlade	Rostade/stek grönsaker	Martin & Servera AB	391318	Grönsaksblandning Italiensk 2.5kg	Martin & Servera AB	Martin & Servera	2 x 2.5 KG	KRT	2005.65	95	21.1	21.1	0	Nej	Nej	Nej	Nej	Nej	SPANIEN	EUROPEISKA UNIONEN
Härnösand Kommun	-	Grundskola	Brunne Skola	Djupfryst	Grönsaker obehandlade	Rotfrukter blandade	Martin & Servera AB	345637	Rotfrukter Strimlade 2.5kg	Martin & Servera AB	Martin & Servera	2 x 2.5 KG	KRT	135.12	15	9	9	0	Nej	Nej	Nej	Nej	Nej	BELGIEN	EUROPEISKA UNIONEN
Härnösand Kommun	-	Övrigt	Prod.köket Navet	Djupfryst	Grönsaker obehandlade	Rotfrukter blandade	Martin & Servera AB	345637	Rotfrukter Strimlade 2.5kg	Martin & Servera AB	Martin & Servera	2 x 2.5 KG	KRT	3625.08	405	9	9	0	Nej	Nej	Nej	Nej	Nej	BELGIEN	EUROPEISKA UNIONEN
Härnösand Kommun	-	Grundskola	Brännaskolan	Djupfryst	Grönsaker obehandlade	Rotfrukter blandade	Martin & Servera AB	530147	Rotfruktssauté	Martin & Servera AB	Martin & Servera	2 x 2.5 KG	KRT	79.6	5	15.9	15.9	0	Nej	Nej	Nej	Nej	Nej	SVERIGE	SVERIGE
Härnösand Kommun	-	Grundskola	Gerestaskolan	Djupfryst	Grönsaker obehandlade	Rotfrukter blandade	Martin & Servera AB	530147	Rotfruktssauté	Martin & Servera AB	Martin & Servera	2 x 2.5 KG	KRT	151.7	10	15.2	15.2	0	Nej	Nej	Nej	Nej	Nej	SVERIGE	SVERIGE
Härnösand Kommun	-	Grundskola	Wendela Hellman skola	Djupfryst	Grönsaker obehandlade	Rotfrukter blandade	Martin & Servera AB	530147	Rotfruktssauté	Martin & Servera AB	Martin & Servera	2 x 2.5 KG	KRT	303.4	20	15.2	15.2	0	Nej	Nej	Nej	Nej	Nej	SVERIGE	SVERIGE
Härnösand Kommun	-	Gymnasieskola	Härnösands gymnasium 1 aktuell	Djupfryst	Grönsaker obehandlade	Rotfrukter blandade	Martin & Servera AB	530147	Rotfruktssauté	Martin & Servera AB	Martin & Servera	2 x 2.5 KG	KRT	151.7	10	15.2	15.2	0	Nej	Nej	Nej	Nej	Nej	SVERIGE	SVERIGE
Härnösand Kommun	-	Övrigt	Prod.köket Navet	Djupfryst	Grönsaker obehandlade	Rotselleri	Martin & Servera AB	577569	Rotselleri Tärnad 2.5kg	Martin & Servera AB	Martin & Servera	2 x 2.5 KG	KRT	3341.6	385	8.7	8.7	0	Nej	Nej	Nej	Nej	Nej	BELGIEN	EUROPEISKA UNIONEN
Härnösand Kommun	-	Övrigt	Prod.köket Navet	Djupfryst	Grönsaker obehandlade	Rödbetor	Martin & Servera AB	220434	Rödbetor Klyftade 2.5kg	Orkla Foods Sverige AB	Felix	2 x 2.5 KG	KRT	0.1	5	0	0	100	Nej	Nej	Nej	Nej	Nej	SVERIGE	SVERIGE
Härnösand Kommun	-	Grundskola	Brunne Skola	Djupfryst	Grönsaker obehandlade	Rödbetor	Martin & Servera AB	279075	Rödbetor Klyftade Krav 1kg	Magnihill AB	Magnihill	5 x 1. KG	KRT	117.77	5	23.6	23.6	0	Ja	Nej	Ja	Nej	Nej	SVERIGE	SVERIGE
Härnösand Kommun	-	Grundskola	Brännaskolan	Djupfryst	Grönsaker obehandlade	Rödbetor	Martin & Servera AB	279075	Rödbetor Klyftade Krav 1kg	Magnihill AB	Magnihill	5 x 1. KG	KRT	117.77	5	23.6	23.6	0	Ja	Nej	Ja	Nej	Nej	SVERIGE	SVERIGE
Härnösand Kommun	-	Grundskola	Hedda Wisingskolan	Djupfryst	Grönsaker obehandlade	Rödbetor	Martin & Servera AB	279075	Rödbetor Klyftade Krav 1kg	Magnihill AB	Magnihill	5 x 1. KG	KRT	117.77	5	23.6	23.6	0	Ja	Nej	Ja	Nej	Nej	SVERIGE	SVERIGE
Härnösand Kommun	-	Grundskola	Älandsbro Skola	Djupfryst	Grönsaker obehandlade	Rödbetor	Martin & Servera AB	279075	Rödbetor Klyftade Krav 1kg	Magnihill AB	Magnihill	5 x 1. KG	KRT	117.77	5	23.6	23.6	0	Ja	Nej	Ja	Nej	Nej	SVERIGE	SVERIGE
Härnösand Kommun	-	Gymnasieskola	Härnösands gymnasium 1 aktuell	Djupfryst	Grönsaker obehandlade	Rödbetor	Martin & Servera AB	279075	Rödbetor Klyftade Krav 1kg	Magnihill AB	Magnihill	5 x 1. KG	KRT	1068.93	45	23.8	23.8	0	Ja	Nej	Ja	Nej	Nej	SVERIGE	SVERIGE
Härnösand Kommun	-	Övrigt	Prod.köket Navet	Djupfryst	Grönsaker obehandlade	Rödbetor	Martin & Servera AB	279075	Rödbetor Klyftade Krav 1kg	Magnihill AB	Magnihill	5 x 1. KG	KRT	1302.22	55	23.7	23.7	0	Ja	Nej	Ja	Nej	Nej	SVERIGE	SVERIGE
Härnösand Kommun	-	Grundskola	Solenskolan	Djupfryst	Grönsaker obehandlade	Sockerärter	Martin & Servera AB	379370	Sockerärtor 2.5kg	Martin & Servera AB	Martin & Servera	2 x 2.5 KG	KRT	193.52	5	38.7	38.7	0	Nej	Nej	Nej	Nej	Nej	BELGIEN	Uppgift saknas
Härnösand Kommun	-	Gymnasieskola	Härnösands gymnasium 1 aktuell	Djupfryst	Grönsaker obehandlade	Sockerärter	Martin & Servera AB	379370	Sockerärtor 2.5kg	Martin & Servera AB	Martin & Servera	2 x 2.5 KG	KRT	193.52	5	38.7	38.7	0	Nej	Nej	Nej	Nej	Nej	BELGIEN	Uppgift saknas
Härnösand Kommun	-	Övrigt	Prod.köket Navet	Djupfryst	Grönsaker obehandlade	Sockerärter	Martin & Servera AB	379370	Sockerärtor 2.5kg	Martin & Servera AB	Martin & Servera	2 x 2.5 KG	KRT	502.08	15	33.5	33.5	0	Nej	Nej	Nej	Nej	Nej	BELGIEN	Uppgift saknas
Härnösand Kommun	-	Grundskola	Hedda Wisingskolan	Djupfryst	Grönsaker obehandlade	Sojabönor	Martin & Servera AB	435461	Sojabönor Kärnor Eko 1kg	Magnihill AB	Magnihill	5 x 1. KG	KRT	401.9	10	40.2	0	0	Ja	Nej	Nej	Nej	Nej	SVERIGE	KINA
Härnösand Kommun	-	Grundskola	Wendela Hellman skola	Djupfryst	Grönsaker obehandlade	Sojabönor	Martin & Servera AB	435461	Sojabönor Kärnor Eko 1kg	Magnihill AB	Magnihill	5 x 1. KG	KRT	887.55	20	44.4	0	0	Ja	Nej	Nej	Nej	Nej	SVERIGE	KINA
Härnösand Kommun	-	Gymnasieskola	H-sand Gymn.kock.skola Hr-prog	Djupfryst	Grönsaker obehandlade	Sojabönor	Martin & Servera AB	435461	Sojabönor Kärnor Eko 1kg	Magnihill AB	Magnihill	5 x 1. KG	KRT	246.45	5	49.3	0	0	Ja	Nej	Nej	Nej	Nej	SVERIGE	KINA
Härnösand Kommun	-	Gymnasieskola	Härnösands gymnasium 1 aktuell	Djupfryst	Grönsaker obehandlade	Sojabönor	Martin & Servera AB	435461	Sojabönor Kärnor Eko 1kg	Magnihill AB	Magnihill	5 x 1. KG	KRT	1601.4	35	45.8	0	0	Ja	Nej	Nej	Nej	Nej	SVERIGE	KINA
Härnösand Kommun	-	Övrigt	Prod.köket Navet	Djupfryst	Grönsaker obehandlade	Sojabönor	Martin & Servera AB	435461	Sojabönor Kärnor Eko 1kg	Magnihill AB	Magnihill	5 x 1. KG	KRT	2995.3	70	42.8	0	0	Ja	Nej	Nej	Nej	Nej	SVERIGE	KINA
Härnösand Kommun	-	Övrigt	Villa Fridhem	Djupfryst	Grönsaker obehandlade	Sojabönor	Martin & Servera AB	435461	Sojabönor Kärnor Eko 1kg	Magnihill AB	Magnihill	5 x 1. KG	KRT	188.2	5	37.6	0	0	Ja	Nej	Nej	Nej	Nej	SVERIGE	KINA
Härnösand Kommun	-	Övrigt	Prod.köket Navet	Djupfryst	Grönsaker obehandlade	Soppgrönsaker	Martin & Servera AB	282608	Soppgrönsaker 2.5kg	Martin & Servera AB	Martin & Servera	2 x 2.5 KG	KRT	2721.3	235	11.6	11.6	0	Nej	Nej	Nej	Nej	Nej	BELGIEN	EUROPEISKA UNIONEN
Härnösand Kommun	-	Grundskola	Brännaskolan	Djupfryst	Grönsaker obehandlade	Sparris	Martin & Servera AB	381715	Sparris Grön Hel 1kg	Martin & Servera AB	Martin & Servera	5 x 1. KG	KRT	240.72	5	48.1	48.1	0	Nej	Nej	Nej	Nej	Nej	KINA	KINA
Härnösand Kommun	-	Gymnasieskola	H-sand Gymn.kock.skola Hr-prog	Djupfryst	Grönsaker obehandlade	Spenat	Martin & Servera AB	181560	Bladspenat 1kg	Martin & Servera AB	Martin & Servera	5 x 1. KG	KRT	291.43	5	58.3	58.3	100	Nej	Nej	Nej	Nej	Nej	BELGIEN	EUROPEISKA UNIONEN
Härnösand Kommun	-	Grundskola	Brunne Skola	Djupfryst	Grönsaker obehandlade	Spenat	Martin & Servera AB	635037	Spenat Hackad 15g/2.5kg	Martin & Servera AB	Martin & Servera	2 x 2.5 KG	KRT	47.07	5	9.4	9.4	0	Nej	Nej	Nej	Nej	Nej	BELGIEN	EUROPEISKA UNIONEN
Härnösand Kommun	-	Grundskola	Häggdångers Skola	Djupfryst	Grönsaker obehandlade	Spenat	Martin & Servera AB	635037	Spenat Hackad 15g/2.5kg	Martin & Servera AB	Martin & Servera	2 x 2.5 KG	KRT	92.58	10	9.3	9.3	0	Nej	Nej	Nej	Nej	Nej	BELGIEN	EUROPEISKA UNIONEN
Härnösand Kommun	-	Gymnasieskola	Härnösands gymnasium 1 aktuell	Djupfryst	Grönsaker obehandlade	Spenat	Martin & Servera AB	635037	Spenat Hackad 15g/2.5kg	Martin & Servera AB	Martin & Servera	2 x 2.5 KG	KRT	47.91	5	9.6	9.6	0	Nej	Nej	Nej	Nej	Nej	BELGIEN	EUROPEISKA UNIONEN
Härnösand Kommun	-	Övrigt	Prod.köket Navet	Djupfryst	Grönsaker obehandlade	Spenat	Martin & Servera AB	635037	Spenat Hackad 15g/2.5kg	Martin & Servera AB	Martin & Servera	2 x 2.5 KG	KRT	5174.55	555	9.3	9.3	0	Nej	Nej	Nej	Nej	Nej	BELGIEN	EUROPEISKA UNIONEN
Härnösand Kommun	-	Övrigt	Prod.köket Navet	Djupfryst	Grönsaker obehandlade	Wokgrönsaker	Martin & Servera AB	118018	Wokgrönsaker 2.5kg	Martin & Servera AB	Martin & Servera	2 x 2.5 KG	KRT	339.16	20	17	17	100	Nej	Nej	Nej	Nej	Nej	POLEN	EUROPEISKA UNIONEN
Härnösand Kommun	-	Grundskola	Bondsjöhöjdens Skola	Djupfryst	Grönsaker obehandlade	Wokgrönsaker	Martin & Servera AB	577585	Big Wok 2.5kg	Martin & Servera AB	Martin & Servera	2 x 2.5 KG	KRT	88.19	5	17.6	17.6	0	Nej	Nej	Nej	Nej	Nej	BELGIEN	EUROPEISKA UNIONEN
Härnösand Kommun	-	Grundskola	Brunne Skola	Djupfryst	Grönsaker obehandlade	Wokgrönsaker	Martin & Servera AB	577585	Big Wok 2.5kg	Martin & Servera AB	Martin & Servera	2 x 2.5 KG	KRT	89.92	5	18	18	0	Nej	Nej	Nej	Nej	Nej	BELGIEN	EUROPEISKA UNIONEN
Härnösand Kommun	-	Grundskola	Hedda Wisingskolan	Djupfryst	Grönsaker obehandlade	Wokgrönsaker	Martin & Servera AB	577585	Big Wok 2.5kg	Martin & Servera AB	Martin & Servera	2 x 2.5 KG	KRT	692.64	40	17.3	17.3	0	Nej	Nej	Nej	Nej	Nej	BELGIEN	EUROPEISKA UNIONEN
Härnösand Kommun	-	Grundskola	Häggdångers Skola	Djupfryst	Grönsaker obehandlade	Wokgrönsaker	Martin & Servera AB	577585	Big Wok 2.5kg	Martin & Servera AB	Martin & Servera	2 x 2.5 KG	KRT	433.99	25	17.4	17.4	0	Nej	Nej	Nej	Nej	Nej	BELGIEN	EUROPEISKA UNIONEN
Härnösand Kommun	-	Gymnasieskola	Härnösands gymnasium 1 aktuell	Djupfryst	Grönsaker obehandlade	Wokgrönsaker	Martin & Servera AB	577585	Big Wok 2.5kg	Martin & Servera AB	Martin & Servera	2 x 2.5 KG	KRT	88.19	5	17.6	17.6	0	Nej	Nej	Nej	Nej	Nej	BELGIEN	EUROPEISKA UNIONEN
Härnösand Kommun	-	Övrigt	Prod.köket Navet	Djupfryst	Grönsaker obehandlade	Wokgrönsaker	Martin & Servera AB	577585	Big Wok 2.5kg	Martin & Servera AB	Martin & Servera	2 x 2.5 KG	KRT	27390.1	1585	17.3	17.3	0	Nej	Nej	Nej	Nej	Nej	BELGIEN	EUROPEISKA UNIONEN
Härnösand Kommun	-	Grundskola	Solenskolan	Djupfryst	Grönsaker obehandlade	Wokgrönsaker	Martin & Servera AB	872481	Wok & Sautégrönsaker 2.5kg	Lantmännen Cerealia AB	Frigodan	2 x 2.5 KG	KRT	578.46	10	57.8	57.8	100	Nej	Nej	Nej	Nej	Nej	BELGIEN	Uppgift saknas
Härnösand Kommun	-	Grundskola	Bondsjöhöjdens Skola	Djupfryst	Grönsaker obehandlade	Ärter gröna	Martin & Servera AB	345603	Ärter Gröna 2.5kg	Martin & Servera AB	Martin & Servera	2 x 2.5 KG	KRT	311.96	20	15.6	15.6	0	Nej	Nej	Nej	Nej	Nej	SVERIGE	SVERIGE
Härnösand Kommun	-	Grundskola	Brunne Skola	Djupfryst	Grönsaker obehandlade	Ärter gröna	Martin & Servera AB	345603	Ärter Gröna 2.5kg	Martin & Servera AB	Martin & Servera	2 x 2.5 KG	KRT	1091.86	70	15.6	15.6	0	Nej	Nej	Nej	Nej	Nej	SVERIGE	SVERIGE
Härnösand Kommun	-	Grundskola	Brännaskolan	Djupfryst	Grönsaker obehandlade	Ärter gröna	Martin & Servera AB	345603	Ärter Gröna 2.5kg	Martin & Servera AB	Martin & Servera	2 x 2.5 KG	KRT	857.89	55	15.6	15.6	0	Nej	Nej	Nej	Nej	Nej	SVERIGE	SVERIGE
Härnösand Kommun	-	Grundskola	Gerestaskolan	Djupfryst	Grönsaker obehandlade	Ärter gröna	Martin & Servera AB	345603	Ärter Gröna 2.5kg	Martin & Servera AB	Martin & Servera	2 x 2.5 KG	KRT	4211.46	270	15.6	15.6	0	Nej	Nej	Nej	Nej	Nej	SVERIGE	SVERIGE
Härnösand Kommun	-	Grundskola	Hedda Wisingskolan	Djupfryst	Grönsaker obehandlade	Ärter gröna	Martin & Servera AB	345603	Ärter Gröna 2.5kg	Martin & Servera AB	Martin & Servera	2 x 2.5 KG	KRT	233.97	15	15.6	15.6	0	Nej	Nej	Nej	Nej	Nej	SVERIGE	SVERIGE
Härnösand Kommun	-	Grundskola	Häggdångers Skola	Djupfryst	Grönsaker obehandlade	Ärter gröna	Martin & Servera AB	345603	Ärter Gröna 2.5kg	Martin & Servera AB	Martin & Servera	2 x 2.5 KG	KRT	311.96	20	15.6	15.6	0	Nej	Nej	Nej	Nej	Nej	SVERIGE	SVERIGE
Härnösand Kommun	-	Grundskola	Murbergsskolan	Djupfryst	Grönsaker obehandlade	Ärter gröna	Martin & Servera AB	345603	Ärter Gröna 2.5kg	Martin & Servera AB	Martin & Servera	2 x 2.5 KG	KRT	545.93	35	15.6	15.6	0	Nej	Nej	Nej	Nej	Nej	SVERIGE	SVERIGE
Härnösand Kommun	-	Grundskola	Solenskolan	Djupfryst	Grönsaker obehandlade	Ärter gröna	Martin & Servera AB	345603	Ärter Gröna 2.5kg	Martin & Servera AB	Martin & Servera	2 x 2.5 KG	KRT	1325.83	85	15.6	15.6	0	Nej	Nej	Nej	Nej	Nej	SVERIGE	SVERIGE
Härnösand Kommun	-	Grundskola	Wendela Hellman skola	Djupfryst	Grönsaker obehandlade	Ärter gröna	Martin & Servera AB	345603	Ärter Gröna 2.5kg	Martin & Servera AB	Martin & Servera	2 x 2.5 KG	KRT	1169.85	75	15.6	15.6	0	Nej	Nej	Nej	Nej	Nej	SVERIGE	SVERIGE
Härnösand Kommun	-	Grundskola	Älandsbro Skola	Djupfryst	Grönsaker obehandlade	Ärter gröna	Martin & Servera AB	345603	Ärter Gröna 2.5kg	Martin & Servera AB	Martin & Servera	2 x 2.5 KG	KRT	545.93	35	15.6	15.6	0	Nej	Nej	Nej	Nej	Nej	SVERIGE	SVERIGE
Härnösand Kommun	-	Gymnasieskola	H-sand Gymn.kock.skola Hr-prog	Djupfryst	Grönsaker obehandlade	Ärter gröna	Martin & Servera AB	345603	Ärter Gröna 2.5kg	Martin & Servera AB	Martin & Servera	2 x 2.5 KG	KRT	155.98	10	15.6	15.6	0	Nej	Nej	Nej	Nej	Nej	SVERIGE	SVERIGE
Härnösand Kommun	-	Gymnasieskola	Härnösands gymnasium 1 aktuell	Djupfryst	Grönsaker obehandlade	Ärter gröna	Martin & Servera AB	345603	Ärter Gröna 2.5kg	Martin & Servera AB	Martin & Servera	2 x 2.5 KG	KRT	1247.84	80	15.6	15.6	0	Nej	Nej	Nej	Nej	Nej	SVERIGE	SVERIGE
Härnösand Kommun	-	Övrigt	Prod.köket Navet	Djupfryst	Grönsaker obehandlade	Ärter gröna	Martin & Servera AB	345603	Ärter Gröna 2.5kg	Martin & Servera AB	Martin & Servera	2 x 2.5 KG	KRT	13804.2	885	15.6	15.6	0	Nej	Nej	Nej	Nej	Nej	SVERIGE	SVERIGE
Härnösand Kommun	-	Övrigt	Villa Fridhem	Djupfryst	Grönsaker obehandlade	Ärter gröna	Martin & Servera AB	345603	Ärter Gröna 2.5kg	Martin & Servera AB	Martin & Servera	2 x 2.5 KG	KRT	77.99	5	15.6	15.6	0	Nej	Nej	Nej	Nej	Nej	SVERIGE	SVERIGE
Härnösand Kommun	-	Grundskola	Bondsjöhöjdens Skola	Djupfryst	Grönsaker obehandlade	Ärter gröna	Martin & Servera AB	438939	Ärtor Gröna 2.5kg	Martin & Servera AB	Martin & Servera	2 x 2.5 KG	KRT	238.92	15	15.9	15.9	33.33	Nej	Nej	Nej	Nej	Nej	SVERIGE	SVERIGE
Härnösand Kommun	-	Grundskola	Brunne Skola	Djupfryst	Grönsaker obehandlade	Ärter gröna	Martin & Servera AB	438939	Ärtor Gröna 2.5kg	Martin & Servera AB	Martin & Servera	2 x 2.5 KG	KRT	955.68	60	15.9	15.9	41.67	Nej	Nej	Nej	Nej	Nej	SVERIGE	SVERIGE
Härnösand Kommun	-	Grundskola	Brännaskolan	Djupfryst	Grönsaker obehandlade	Ärter gröna	Martin & Servera AB	438939	Ärtor Gröna 2.5kg	Martin & Servera AB	Martin & Servera	2 x 2.5 KG	KRT	955.68	60	15.9	15.9	41.67	Nej	Nej	Nej	Nej	Nej	SVERIGE	SVERIGE
Härnösand Kommun	-	Grundskola	Gerestaskolan	Djupfryst	Grönsaker obehandlade	Ärter gröna	Martin & Servera AB	438939	Ärtor Gröna 2.5kg	Martin & Servera AB	Martin & Servera	2 x 2.5 KG	KRT	2628.12	165	15.9	15.9	48.48	Nej	Nej	Nej	Nej	Nej	SVERIGE	SVERIGE
Härnösand Kommun	-	Grundskola	Hedda Wisingskolan	Djupfryst	Grönsaker obehandlade	Ärter gröna	Martin & Servera AB	438939	Ärtor Gröna 2.5kg	Martin & Servera AB	Martin & Servera	2 x 2.5 KG	KRT	79.64	5	15.9	15.9	100	Nej	Nej	Nej	Nej	Nej	SVERIGE	SVERIGE
Härnösand Kommun	-	Grundskola	Häggdångers Skola	Djupfryst	Grönsaker obehandlade	Ärter gröna	Martin & Servera AB	438939	Ärtor Gröna 2.5kg	Martin & Servera AB	Martin & Servera	2 x 2.5 KG	KRT	238.92	15	15.9	15.9	33.33	Nej	Nej	Nej	Nej	Nej	SVERIGE	SVERIGE
Härnösand Kommun	-	Grundskola	Murbergsskolan	Djupfryst	Grönsaker obehandlade	Ärter gröna	Martin & Servera AB	438939	Ärtor Gröna 2.5kg	Martin & Servera AB	Martin & Servera	2 x 2.5 KG	KRT	477.84	30	15.9	15.9	50	Nej	Nej	Nej	Nej	Nej	SVERIGE	SVERIGE
Härnösand Kommun	-	Grundskola	Solenskolan	Djupfryst	Grönsaker obehandlade	Ärter gröna	Martin & Servera AB	438939	Ärtor Gröna 2.5kg	Martin & Servera AB	Martin & Servera	2 x 2.5 KG	KRT	716.76	45	15.9	15.9	55.56	Nej	Nej	Nej	Nej	Nej	SVERIGE	SVERIGE
Härnösand Kommun	-	Grundskola	Wendela Hellman skola	Djupfryst	Grönsaker obehandlade	Ärter gröna	Martin & Servera AB	438939	Ärtor Gröna 2.5kg	Martin & Servera AB	Martin & Servera	2 x 2.5 KG	KRT	159.28	10	15.9	15.9	0	Nej	Nej	Nej	Nej	Nej	SVERIGE	SVERIGE
Härnösand Kommun	-	Grundskola	Älandsbro Skola	Djupfryst	Grönsaker obehandlade	Ärter gröna	Martin & Servera AB	438939	Ärtor Gröna 2.5kg	Martin & Servera AB	Martin & Servera	2 x 2.5 KG	KRT	159.28	10	15.9	15.9	50	Nej	Nej	Nej	Nej	Nej	SVERIGE	SVERIGE
Härnösand Kommun	-	Gymnasieskola	H-sand Gymn.kock.skola Hr-prog	Djupfryst	Grönsaker obehandlade	Ärter gröna	Martin & Servera AB	438939	Ärtor Gröna 2.5kg	Martin & Servera AB	Martin & Servera	2 x 2.5 KG	KRT	159.28	10	15.9	15.9	50	Nej	Nej	Nej	Nej	Nej	SVERIGE	SVERIGE
Härnösand Kommun	-	Gymnasieskola	Härnösands gymnasium 1 aktuell	Djupfryst	Grönsaker obehandlade	Ärter gröna	Martin & Servera AB	438939	Ärtor Gröna 2.5kg	Martin & Servera AB	Martin & Servera	2 x 2.5 KG	KRT	796.4	50	15.9	15.9	50	Nej	Nej	Nej	Nej	Nej	SVERIGE	SVERIGE
Härnösand Kommun	-	Övrigt	Prod.köket Navet	Djupfryst	Grönsaker obehandlade	Ärter gröna	Martin & Servera AB	438939	Ärtor Gröna 2.5kg	Martin & Servera AB	Martin & Servera	2 x 2.5 KG	KRT	12735.8	800	15.9	15.9	39.97	Nej	Nej	Nej	Nej	Nej	SVERIGE	SVERIGE
Härnösand Kommun	-	Gymnasieskola	H-sand Gymn.kock.skola Hr-prog	Djupfryst	Grönsaker obehandlade	Ärter och morötter	Martin & Servera AB	120394	Ärter & Tärnade Morötter Sv Sigill	Findus Sverige AB	Findus	2 x 2.4 KG	KRT	239.05	4.8	49.8	49.8	100	Nej	Nej	Nej	Nej	Nej	SVERIGE	SVERIGE
Härnösand Kommun	-	Grundskola	Bondsjöhöjdens Skola	Djupfryst	Grönsaker obehandlade	Ärter, majs och paprika	Martin & Servera AB	345652	Ärter Majs Paprika 2.5kg	Martin & Servera AB	Martin & Servera	2 x 2.5 KG	KRT	69.14	5	13.8	13.8	0	Nej	Nej	Nej	Nej	Nej	UNGERN	UNGERN
Härnösand Kommun	-	Grundskola	Gerestaskolan	Djupfryst	Grönsaker obehandlade	Ärter, majs och paprika	Martin & Servera AB	345652	Ärter Majs Paprika 2.5kg	Martin & Servera AB	Martin & Servera	2 x 2.5 KG	KRT	69.14	5	13.8	13.8	0	Nej	Nej	Nej	Nej	Nej	UNGERN	UNGERN
Härnösand Kommun	-	Grundskola	Wendela Hellman skola	Djupfryst	Grönsaker obehandlade	Ärter, majs och paprika	Martin & Servera AB	345652	Ärter Majs Paprika 2.5kg	Martin & Servera AB	Martin & Servera	2 x 2.5 KG	KRT	281.27	20	14.1	14.1	0	Nej	Nej	Nej	Nej	Nej	UNGERN	UNGERN
Härnösand Kommun	-	Grundskola	Älandsbro Skola	Djupfryst	Grönsaker obehandlade	Ärter, majs och paprika	Martin & Servera AB	345652	Ärter Majs Paprika 2.5kg	Martin & Servera AB	Martin & Servera	2 x 2.5 KG	KRT	212.87	15	14.2	14.2	0	Nej	Nej	Nej	Nej	Nej	UNGERN	UNGERN
Härnösand Kommun	-	Gymnasieskola	Härnösands gymnasium 1 aktuell	Djupfryst	Grönsaker obehandlade	Ärter, majs och paprika	Martin & Servera AB	345652	Ärter Majs Paprika 2.5kg	Martin & Servera AB	Martin & Servera	2 x 2.5 KG	KRT	494.09	35	14.1	14.1	0	Nej	Nej	Nej	Nej	Nej	UNGERN	UNGERN
Härnösand Kommun	-	Övrigt	Prod.köket Navet	Djupfryst	Grönsaker obehandlade	Ärter, majs och paprika	Martin & Servera AB	345652	Ärter Majs Paprika 2.5kg	Martin & Servera AB	Martin & Servera	2 x 2.5 KG	KRT	14690	1020	14.4	14.4	0	Nej	Nej	Nej	Nej	Nej	UNGERN	UNGERN
Härnösand Kommun	-	Grundskola	Häggdångers Skola	Djupfryst	Grönsaksrätter	Falafel	Martin & Servera AB	231019	Falafel Eko 15g/3.4kg	Orkla Foods Sverige AB	Lecora	1 x 3.4 KG	KRT	291.92	6.8	42.9	42.9	100	Ja	Nej	Nej	Nej	Nej	SVERIGE	EUROPEISKA UNIONEN
Härnösand Kommun	-	Övrigt	Prod.köket Navet	Djupfryst	Grönsaksrätter	Falafel	Martin & Servera AB	231019	Falafel Eko 15g/3.4kg	Orkla Foods Sverige AB	Lecora	1 x 3.4 KG	KRT	27057	486.2	55.6	55.6	100	Ja	Nej	Nej	Nej	Nej	SVERIGE	EUROPEISKA UNIONEN
Härnösand Kommun	-	Grundskola	Brunne Skola	Djupfryst	Grönsaksrätter	Falafel	Martin & Servera AB	264022	Falafel Eko Glf 15g/2kg	Martin & Servera AB	Martin & Servera	2 x 2. KG	KRT	515.19	12	42.9	42.9	0	Ja	Nej	Nej	Nej	Nej	SVERIGE	Import
Härnösand Kommun	-	Grundskola	Hedda Wisingskolan	Djupfryst	Grönsaksrätter	Falafel	Martin & Servera AB	264022	Falafel Eko Glf 15g/2kg	Martin & Servera AB	Martin & Servera	2 x 2. KG	KRT	343.46	8	42.9	42.9	0	Ja	Nej	Nej	Nej	Nej	SVERIGE	Import
Härnösand Kommun	-	Grundskola	Wendela Hellman skola	Djupfryst	Grönsaksrätter	Falafel	Martin & Servera AB	264022	Falafel Eko Glf 15g/2kg	Martin & Servera AB	Martin & Servera	2 x 2. KG	KRT	515.19	12	42.9	42.9	0	Ja	Nej	Nej	Nej	Nej	SVERIGE	Import
Härnösand Kommun	-	Övrigt	Prod.köket Navet	Djupfryst	Grönsaksrätter	Falafel	Martin & Servera AB	264022	Falafel Eko Glf 15g/2kg	Martin & Servera AB	Martin & Servera	2 x 2. KG	KRT	49630	1156	42.9	42.9	0	Ja	Nej	Nej	Nej	Nej	SVERIGE	Import
Härnösand Kommun	-	Grundskola	Hedda Wisingskolan	Djupfryst	Grönsaksrätter	Falafel	Martin & Servera AB	264036	Falafel Glutenfri 15g/2kg	Martin & Servera AB	Martin & Servera	2 x 2. KG	KRT	350.73	8	43.8	43.8	100	Nej	Nej	Nej	Nej	Nej	SVERIGE	EUROPEISKA UNIONEN
Härnösand Kommun	-	Övrigt	Prod.köket Navet	Djupfryst	Grönsaksrätter	Falafel	Martin & Servera AB	264036	Falafel Glutenfri 15g/2kg	Martin & Servera AB	Martin & Servera	2 x 2. KG	KRT	12879.8	300	42.9	42.9	100	Nej	Nej	Nej	Nej	Nej	SVERIGE	EUROPEISKA UNIONEN
Härnösand Kommun	-	Övrigt	Prod.köket Navet	Djupfryst	Grönsaksrätter	Falafel	Martin & Servera AB	352548	Ärtfalafel M Svensk Gulärta Eko 4kg	Lantmännen Cerealia AB	GoGreen	1 x 4. KG	KRT	0.1	4	0	0	100	Ja	Nej	Nej	Nej	Nej	FINLAND	SVERIGE
Härnösand Kommun	-	Övrigt	Prod.köket Navet	Djupfryst	Grönsaksrätter	Grönsaksrätter övriga	Martin & Servera AB	395350	Happy Soy Skewers 1kg	Atria Foodservice AB	Tzay	4 x 1. KG	KRT	6955.56	72	96.6	96.6	0	Nej	Nej	Nej	Nej	Nej	THAILAND	Uppgift saknas
Härnösand Kommun	-	Grundskola	Hedda Wisingskolan	Djupfryst	Grönsaksrätter	Morotsbiff	Martin & Servera AB	362954	Morotsbiff 30g/5kg	Findus Sverige AB	Green Cuisine	1 x 5. KG	KRT	527.7	10	52.8	52.8	100	Nej	Nej	Nej	Nej	Nej	SPANIEN	Uppgift saknas
Härnösand Kommun	-	Grundskola	Hedda Wisingskolan	Djupfryst	Grönsaksrätter	Vegetarisk biff	Martin & Servera AB	215848	Green Burger Vegan 60g	Findus Sverige AB	Green Cuisine	1 x 4. KG	KRT	485.74	8	60.7	60.7	0	Nej	Nej	Nej	Nej	Nej	SPANIEN	SPANIEN
Härnösand Kommun	-	Grundskola	Häggdångers Skola	Djupfryst	Grönsaksrätter	Vegetarisk biff	Martin & Servera AB	215848	Green Burger Vegan 60g	Findus Sverige AB	Green Cuisine	1 x 4. KG	KRT	245.05	4	61.3	61.3	0	Nej	Nej	Nej	Nej	Nej	SPANIEN	SPANIEN
Härnösand Kommun	-	Övrigt	Prod.köket Navet	Djupfryst	Grönsaksrätter	Vegetarisk biff	Martin & Servera AB	215848	Green Burger Vegan 60g	Findus Sverige AB	Green Cuisine	1 x 4. KG	KRT	12590	208	60.5	60.5	0	Nej	Nej	Nej	Nej	Nej	SPANIEN	SPANIEN
Härnösand Kommun	-	Övrigt	Prod.köket Navet	Djupfryst	Grönsaksrätter	Vegetarisk biff	Martin & Servera AB	223628	Grönsaksbiff Eko Opanerad 50g	Orkla Foods Sverige AB	Lecora	1 x 4.4 KG	KRT	1304.1	26.4	49.4	49.4	0	Ja	Nej	Nej	Nej	Nej	SVERIGE	Uppgift saknas
Härnösand Kommun	-	Övrigt	Prod.köket Navet	Djupfryst	Grönsaksrätter	Vegetarisk biff	Martin & Servera AB	255554	Kikärt- & Morotsbiff 50g 5.5kg	Lagerblad Foods AB	Lagerblad Foods	1 x 5.5 KG	KRT	14366.4	203.5	70.6	70.6	0	Nej	Nej	Nej	Nej	Nej	FINLAND	EUROPEISKA UNIONEN
Härnösand Kommun	-	Övrigt	Prod.köket Navet	Djupfryst	Grönsaksrätter	Vegetarisk biff	Martin & Servera AB	325472	Rotfruktsmedaljong 30g/2.5kg	Orkla Foods Sverige AB	Felix	2 x 2.5 KG	KRT	2435.06	100	24.4	24.4	0	Nej	Nej	Nej	Nej	Nej	SVERIGE	Uppgift saknas
Härnösand Kommun	-	Grundskola	Brunne Skola	Djupfryst	Grönsaksrätter	Vegetarisk biff	Martin & Servera AB	352512	Grönsaksbiff Caribbean 50g	Lantmännen Cerealia AB	GoGreen	4 x 1. KG	KRT	1051.94	24	43.8	43.8	0	Nej	Nej	Nej	Nej	Nej	FINLAND	FINLAND
Härnösand Kommun	-	Grundskola	Hedda Wisingskolan	Djupfryst	Grönsaksrätter	Vegetarisk biff	Martin & Servera AB	352512	Grönsaksbiff Caribbean 50g	Lantmännen Cerealia AB	GoGreen	4 x 1. KG	KRT	175.04	4	43.8	43.8	0	Nej	Nej	Nej	Nej	Nej	FINLAND	FINLAND
Härnösand Kommun	-	Grundskola	Häggdångers Skola	Djupfryst	Grönsaksrätter	Vegetarisk biff	Martin & Servera AB	352512	Grönsaksbiff Caribbean 50g	Lantmännen Cerealia AB	GoGreen	4 x 1. KG	KRT	527.07	12	43.9	43.9	0	Nej	Nej	Nej	Nej	Nej	FINLAND	FINLAND
Härnösand Kommun	-	Grundskola	Wendela Hellman skola	Djupfryst	Grönsaksrätter	Vegetarisk biff	Martin & Servera AB	352512	Grönsaksbiff Caribbean 50g	Lantmännen Cerealia AB	GoGreen	4 x 1. KG	KRT	175.04	4	43.8	43.8	0	Nej	Nej	Nej	Nej	Nej	FINLAND	FINLAND
Härnösand Kommun	-	Övrigt	Prod.köket Navet	Djupfryst	Grönsaksrätter	Vegetarisk biff	Martin & Servera AB	352512	Grönsaksbiff Caribbean 50g	Lantmännen Cerealia AB	GoGreen	4 x 1. KG	KRT	8079.79	184	43.9	43.9	0	Nej	Nej	Nej	Nej	Nej	FINLAND	FINLAND
Härnösand Kommun	-	Övrigt	Prod.köket Navet	Djupfryst	Grönsaksrätter	Vegetarisk biff	Martin & Servera AB	352569	Rödbetsburgare Svensk M Gulärt 4kg	Lantmännen Cerealia AB	GoGreen	1 x 4. KG	KRT	0.1	4	0	0	100	Nej	Nej	Nej	Nej	Nej	FINLAND	SVERIGE
Härnösand Kommun	-	Grundskola	Hedda Wisingskolan	Djupfryst	Grönsaksrätter	Vegetarisk biff	Martin & Servera AB	384539	Vegoburgare Förstekta 60g/3kg	Martin & Servera AB	Martin & Servera	1 x 3. KG	KRT	199	3	66.3	66.3	100	Nej	Nej	Nej	Nej	Nej	SVERIGE	SERBIEN
Härnösand Kommun	-	Grundskola	Brunne Skola	Djupfryst	Grönsaksrätter	Vegetarisk biff	Martin & Servera AB	431676	Grönsaksbiff Crispy Chili 50g/4kg	Orkla Foods Sverige AB	Lecora	1 x 4. KG	KRT	1249.36	16	78.1	78.1	100	Nej	Nej	Nej	Nej	Nej	SVERIGE	SVERIGE
Härnösand Kommun	-	Övrigt	Prod.köket Navet	Djupfryst	Grönsaksrätter	Vegetarisk biff	Martin & Servera AB	431676	Grönsaksbiff Crispy Chili 50g/4kg	Orkla Foods Sverige AB	Lecora	1 x 4. KG	KRT	21620.5	436	49.6	49.6	100	Nej	Nej	Nej	Nej	Nej	SVERIGE	SVERIGE
Härnösand Kommun	-	Övrigt	Prod.köket Navet	Djupfryst	Grönsaksrätter	Vegetarisk färs	Martin & Servera AB	210146	Quorn Färs 1kg	Quorn Foods Sverige AB	Quorn	1 x 1. KG	ST	13356.4	159	84	84	0	Nej	Nej	Nej	Nej	Nej	STORBRITANNIEN	Uppgift saknas
Härnösand Kommun	-	Grundskola	Häggdångers Skola	Djupfryst	Grönsaksrätter	Vegetarisk färs	Martin & Servera AB	238824	Mungbönfärs Eko Rullpack 1kg	Orkla Foods Sverige AB	Lecora	6 x 1. KG	KRT	0.1	6	0	0	100	Ja	Nej	Nej	Nej	Nej	SVERIGE	Uppgift saknas
Härnösand Kommun	-	Övrigt	Prod.köket Navet	Djupfryst	Grönsaksrätter	Vegetarisk färs	Martin & Servera AB	252748	Vegofärs Formbar 3kg	Orkla Foods Sverige AB	Anamma	1 x 3. KG	KRT	55086.8	477	115.5	0	100	Nej	Nej	Nej	Nej	Nej	SVERIGE	Uppgift saknas
Härnösand Kommun	-	Övrigt	Villa Fridhem	Djupfryst	Grönsaksrätter	Vegetarisk färs	Martin & Servera AB	252748	Vegofärs Formbar 3kg	Orkla Foods Sverige AB	Anamma	1 x 3. KG	KRT	948	12	79	0	100	Nej	Nej	Nej	Nej	Nej	SVERIGE	Uppgift saknas
Härnösand Kommun	-	Övrigt	Prod.köket Navet	Djupfryst	Grönsaksrätter	Vegetarisk färs	Martin & Servera AB	332888	Baljväxtfärs 2kg	Martin & Servera AB	Köket Sorunda	4 x 2. KG	KRT	17160	264	65	65	72.73	Nej	Nej	Nej	Nej	Nej	SVERIGE	SVERIGE
Härnösand Kommun	-	Grundskola	Brunne Skola	Djupfryst	Grönsaksrätter	Vegetarisk färs	Martin & Servera AB	353011	Vegofärs Formbar Ärta 3kg	Orkla Foods Sverige AB	Anamma	1 x 3. KG	KRT	1428.01	21	68	68	0	Nej	Nej	Nej	Nej	Nej	SVERIGE	Uppgift saknas
Härnösand Kommun	-	Grundskola	Häggdångers Skola	Djupfryst	Grönsaksrätter	Vegetarisk färs	Martin & Servera AB	353011	Vegofärs Formbar Ärta 3kg	Orkla Foods Sverige AB	Anamma	1 x 3. KG	KRT	0.1	3	0	0	100	Nej	Nej	Nej	Nej	Nej	SVERIGE	Uppgift saknas
Härnösand Kommun	-	Gymnasieskola	H-sand Gymn.kock.skola Hr-prog	Djupfryst	Grönsaksrätter	Vegetarisk färs	Martin & Servera AB	353011	Vegofärs Formbar Ärta 3kg	Orkla Foods Sverige AB	Anamma	1 x 3. KG	KRT	267	3	89	89	0	Nej	Nej	Nej	Nej	Nej	SVERIGE	Uppgift saknas
Härnösand Kommun	-	Övrigt	Prod.köket Navet	Djupfryst	Grönsaksrätter	Vegetarisk färs	Martin & Servera AB	353011	Vegofärs Formbar Ärta 3kg	Orkla Foods Sverige AB	Anamma	1 x 3. KG	KRT	34360.1	483	71.1	71.1	0	Nej	Nej	Nej	Nej	Nej	SVERIGE	Uppgift saknas
Härnösand Kommun	-	Övrigt	Prod.köket Navet	Djupfryst	Grönsaksrätter	Vegetarisk färs	Martin & Servera AB	406330	Vegoskinkfärs 3kg	Orkla Foods Sverige AB	Anamma	1 x 3. KG	KRT	0.1	3	0	0	100	Nej	Nej	Nej	Nej	Nej	SVERIGE	Uppgift saknas
Härnösand Kommun	-	Övrigt	Prod.köket Navet	Djupfryst	Grönsaksrätter	Vegetarisk färs	Martin & Servera AB	449138	Vegofärs Ärta 3kg	Lantmännen Cerealia AB	GoGreen	1 x 3. KG	KRT	0.1	3	0	0	100	Nej	Nej	Nej	Nej	Nej	SVERIGE	SVERIGE
Härnösand Kommun	-	Grundskola	Brunne Skola	Djupfryst	Grönsaksrätter	Vegetarisk färs	Martin & Servera AB	449629	Vegofärs 3kg	Orkla Foods Sverige AB	Anamma	1 x 3. KG	KRT	3361.94	60	56	56	0	Nej	Nej	Nej	Nej	Nej	SVERIGE	Uppgift saknas
Härnösand Kommun	-	Grundskola	Häggdångers Skola	Djupfryst	Grönsaksrätter	Vegetarisk färs	Martin & Servera AB	449629	Vegofärs 3kg	Orkla Foods Sverige AB	Anamma	1 x 3. KG	KRT	488.16	9	54.2	54.2	0	Nej	Nej	Nej	Nej	Nej	SVERIGE	Uppgift saknas
Härnösand Kommun	-	Övrigt	Prod.köket Navet	Djupfryst	Grönsaksrätter	Vegetarisk färs	Martin & Servera AB	449629	Vegofärs 3kg	Orkla Foods Sverige AB	Anamma	1 x 3. KG	KRT	91522.2	1629	56.2	56.2	0	Nej	Nej	Nej	Nej	Nej	SVERIGE	Uppgift saknas
Härnösand Kommun	-	Övrigt	Prod.köket Navet	Djupfryst	Grönsaksrätter	Vegetarisk korv	Martin & Servera AB	206417	Veggie Korv 42g/3kg	Findus Sverige AB	Findus	1 x 3. KG	KRT	4685.2	60	78.1	0	0	Nej	Nej	Nej	Nej	Nej	NEDERLÄNDERNA	Uppgift saknas
Härnösand Kommun	-	Övrigt	Prod.köket Navet	Djupfryst	Grönsaksrätter	Vegetarisk korv	Martin & Servera AB	229534	Veggiekorv Liten 25g/3kg	Findus Sverige AB	Findus	1 x 3. KG	KRT	2061.54	27	76.4	0	0	Nej	Nej	Nej	Nej	Nej	NEDERLÄNDERNA	Uppgift saknas
Härnösand Kommun	-	Övrigt	Prod.köket Navet	Djupfryst	Grönsaksrätter	Vegetarisk korv	Martin & Servera AB	306167	Vegochorizo 75g/3kg	Orkla Foods Sverige AB	Anamma	1 x 3. KG	KRT	0.1	3	0	0	100	Nej	Nej	Nej	Nej	Nej	SVERIGE	Uppgift saknas
Härnösand Kommun	-	Grundskola	Hedda Wisingskolan	Djupfryst	Grönsaksrätter	Vegetarisk korv	Martin & Servera AB	509869	Vegokorv 60g/3kg	Orkla Foods Sverige AB	Anamma	1 x 3. KG	KRT	203.94	3	68	0	0	Nej	Nej	Nej	Nej	Nej	SVERIGE	Uppgift saknas
Härnösand Kommun	-	Grundskola	Häggdångers Skola	Djupfryst	Grönsaksrätter	Vegetarisk korv	Martin & Servera AB	509869	Vegokorv 60g/3kg	Orkla Foods Sverige AB	Anamma	1 x 3. KG	KRT	625.66	9	69.5	0	0	Nej	Nej	Nej	Nej	Nej	SVERIGE	Uppgift saknas
Härnösand Kommun	-	Övrigt	Prod.köket Navet	Djupfryst	Grönsaksrätter	Vegetarisk korv	Martin & Servera AB	509869	Vegokorv 60g/3kg	Orkla Foods Sverige AB	Anamma	1 x 3. KG	KRT	22550	321	70.2	0	0	Nej	Nej	Nej	Nej	Nej	SVERIGE	Uppgift saknas
Härnösand Kommun	-	Grundskola	Häggdångers Skola	Djupfryst	Grönsaksrätter	Vegetarisk schnitzel	Martin & Servera AB	443162	Vegoschnitzel 75g/3kg	Orkla Foods Sverige AB	Anamma	1 x 3. KG	KRT	226.88	3	75.6	75.6	100	Nej	Nej	Nej	Nej	Nej	SVERIGE	Uppgift saknas
Härnösand Kommun	-	Övrigt	Prod.köket Navet	Djupfryst	Grönsaksrätter	Vegetarisk schnitzel	Martin & Servera AB	443162	Vegoschnitzel 75g/3kg	Orkla Foods Sverige AB	Anamma	1 x 3. KG	KRT	681.34	30	22.7	22.7	99.99	Nej	Nej	Nej	Nej	Nej	SVERIGE	Uppgift saknas
Härnösand Kommun	-	Grundskola	Häggdångers Skola	Djupfryst	Grönsaksrätter	Vegetarisk schnitzel	Martin & Servera AB	561530	Vegetarisk Schnitzel Förstekt 70g	Orkla Foods Sverige AB	Lecora	1 x 3.5 KG	KRT	668.91	10.5	63.7	63.7	100	Nej	Nej	Nej	Nej	Nej	SVERIGE	ITALIEN
Härnösand Kommun	-	Gymnasieskola	Härnösands gymnasium 1 aktuell	Djupfryst	Grönsaksrätter	Vegetariska bitar/grytbitar	Martin & Servera AB	210138	Quorn Bitar 1kg	Quorn Foods Sverige AB	Quorn	1 x 1. KG	ST	83.23	1	83.2	83.2	0	Nej	Nej	Nej	Nej	Nej	STORBRITANNIEN	Uppgift saknas
Härnösand Kommun	-	Övrigt	Prod.köket Navet	Djupfryst	Grönsaksrätter	Vegetariska bitar/grytbitar	Martin & Servera AB	210138	Quorn Bitar 1kg	Quorn Foods Sverige AB	Quorn	1 x 1. KG	ST	15730.5	186	84.6	84.6	0	Nej	Nej	Nej	Nej	Nej	STORBRITANNIEN	Uppgift saknas
Härnösand Kommun	-	Grundskola	Brunne Skola	Djupfryst	Grönsaksrätter	Vegetariska bitar/grytbitar	Martin & Servera AB	449413	Vegobitar 3kg	Orkla Foods Sverige AB	Anamma	1 x 3. KG	KRT	472.12	6	78.7	78.7	0	Nej	Nej	Nej	Nej	Nej	SVERIGE	Uppgift saknas
Härnösand Kommun	-	Grundskola	Häggdångers Skola	Djupfryst	Grönsaksrätter	Vegetariska bitar/grytbitar	Martin & Servera AB	449413	Vegobitar 3kg	Orkla Foods Sverige AB	Anamma	1 x 3. KG	KRT	236.06	3	78.7	78.7	0	Nej	Nej	Nej	Nej	Nej	SVERIGE	Uppgift saknas
Härnösand Kommun	-	Övrigt	Prod.köket Navet	Djupfryst	Grönsaksrätter	Vegetariska bitar/grytbitar	Martin & Servera AB	449413	Vegobitar 3kg	Orkla Foods Sverige AB	Anamma	1 x 3. KG	KRT	5674.83	75	75.7	75.7	0	Nej	Nej	Nej	Nej	Nej	SVERIGE	Uppgift saknas
Härnösand Kommun	-	Övrigt	Prod.köket Navet	Djupfryst	Grönsaksrätter	Vegetariska bitar/grytbitar	Martin & Servera AB	548743	Pulled Vego 3kg	Orkla Foods Sverige AB	Anamma	1 x 3. KG	KRT	9065.32	105	86.3	86.3	29.45	Nej	Nej	Nej	Nej	Nej	SVERIGE	Uppgift saknas
Härnösand Kommun	-	Övrigt	Prod.köket Navet	Djupfryst	Grönsaksrätter	Vegetariska bullar/rullar	Martin & Servera AB	352498	Asiatiska Bönbollar M Svensk Vit Böna 20g/4kg	Lantmännen Cerealia AB	GoGreen	1 x 4. KG	KRT	0.1	4	0	0	100	Nej	Nej	Nej	Nej	Nej	FINLAND	SVERIGE
Härnösand Kommun	-	Grundskola	Häggdångers Skola	Djupfryst	Grönsaksrätter	Vegetariska bullar/rullar	Martin & Servera AB	352999	Vegobullar Ärta 10g/3kg	Orkla Foods Sverige AB	Anamma	1 x 3. KG	KRT	529.85	6	88.3	0	0	Nej	Nej	Nej	Nej	Nej	SVERIGE	Uppgift saknas
Härnösand Kommun	-	Övrigt	Prod.köket Navet	Djupfryst	Grönsaksrätter	Vegetariska bullar/rullar	Martin & Servera AB	352999	Vegobullar Ärta 10g/3kg	Orkla Foods Sverige AB	Anamma	1 x 3. KG	KRT	19875.8	228	87.2	0	0	Nej	Nej	Nej	Nej	Nej	SVERIGE	Uppgift saknas
Härnösand Kommun	-	Övrigt	Prod.köket Navet	Djupfryst	Grönsaksrätter	Vegetariska bullar/rullar	Martin & Servera AB	416002	Spenatpinnar 28g/5kg	Findus Sverige AB	Green Cuisine	1 x 5. KG	KRT	0.1	5	0	0	100	Nej	Nej	Nej	Nej	Nej	TYSKLAND	Uppgift saknas
Härnösand Kommun	-	Grundskola	Brunne Skola	Djupfryst	Grönsaksrätter	Vegetariska bullar/rullar	Martin & Servera AB	421164	Morotsboll Eko 15g	Orkla Foods Sverige AB	Lecora	1 x 3.4 KG	KRT	1585.91	30.6	51.8	51.8	0	Ja	Nej	Nej	Nej	Nej	SVERIGE	Uppgift saknas
Härnösand Kommun	-	Grundskola	Hedda Wisingskolan	Djupfryst	Grönsaksrätter	Vegetariska bullar/rullar	Martin & Servera AB	421164	Morotsboll Eko 15g	Orkla Foods Sverige AB	Lecora	1 x 3.4 KG	KRT	1721.9	34	50.6	50.6	0	Ja	Nej	Nej	Nej	Nej	SVERIGE	Uppgift saknas
Härnösand Kommun	-	Övrigt	Prod.köket Navet	Djupfryst	Grönsaksrätter	Vegetariska bullar/rullar	Martin & Servera AB	421164	Morotsboll Eko 15g	Orkla Foods Sverige AB	Lecora	1 x 3.4 KG	KRT	27750.6	533.8	52	52	0	Ja	Nej	Nej	Nej	Nej	SVERIGE	Uppgift saknas
Härnösand Kommun	-	Övrigt	Prod.köket Navet	Djupfryst	Grönsaksrätter	Vegetariska bullar/rullar	Martin & Servera AB	449066	Vegoboll Ärta 11.3g/3kg	Lantmännen Cerealia AB	GoGreen	1 x 3. KG	KRT	0.1	3	0	0	100	Nej	Nej	Nej	Nej	Nej	SVERIGE	SVERIGE
Härnösand Kommun	-	Grundskola	Hedda Wisingskolan	Djupfryst	Grönsaksrätter	Vegetariska bullar/rullar	Martin & Servera AB	509943	Vegobullar ca10g/3kg	Orkla Foods Sverige AB	Anamma	1 x 3. KG	KRT	2093.44	30	69.8	0	0	Nej	Nej	Nej	Nej	Nej	SVERIGE	Uppgift saknas
Härnösand Kommun	-	Övrigt	Prod.köket Navet	Djupfryst	Grönsaksrätter	Vegetariska bullar/rullar	Martin & Servera AB	509943	Vegobullar ca10g/3kg	Orkla Foods Sverige AB	Anamma	1 x 3. KG	KRT	6799.47	93	73.1	0	0	Nej	Nej	Nej	Nej	Nej	SVERIGE	Uppgift saknas
Härnösand Kommun	-	Övrigt	Prod.köket Navet	Djupfryst	Grönsaksrätter	Vegetariska nuggets	Martin & Servera AB	220897	Green Nuggets 22g	Orkla Foods Sverige AB	Lecora	1 x 2.88 KG	KRT	0.1	2.88	0	0	100	Nej	Nej	Nej	Nej	Nej	SVERIGE	SVERIGE
Härnösand Kommun	-	Grundskola	Brunne Skola	Djupfryst	Grönsaksrätter	Vegetariska nuggets	Martin & Servera AB	353027	Vegonuggets Ärta 22-23g/3kg	Orkla Foods Sverige AB	Anamma	1 x 3. KG	KRT	2884.8	33	87.4	0	0	Nej	Nej	Nej	Nej	Nej	SVERIGE	Uppgift saknas
Härnösand Kommun	-	Grundskola	Häggdångers Skola	Djupfryst	Grönsaksrätter	Vegetariska nuggets	Martin & Servera AB	353027	Vegonuggets Ärta 22-23g/3kg	Orkla Foods Sverige AB	Anamma	1 x 3. KG	KRT	1278.9	18	71.1	0	0	Nej	Nej	Nej	Nej	Nej	SVERIGE	Uppgift saknas
Härnösand Kommun	-	Övrigt	Prod.köket Navet	Djupfryst	Grönsaksrätter	Vegetariska nuggets	Martin & Servera AB	353027	Vegonuggets Ärta 22-23g/3kg	Orkla Foods Sverige AB	Anamma	1 x 3. KG	KRT	79904.8	1050	76.1	0	0	Nej	Nej	Nej	Nej	Nej	SVERIGE	Uppgift saknas
Härnösand Kommun	-	Grundskola	Hedda Wisingskolan	Djupfryst	Grönsaksrätter	Vegetariska nuggets	Martin & Servera AB	423475	Grönsaksnuggets Eko 15g/2.65kg	Orkla Foods Sverige AB	Lecora	1 x 2.65 KG	KRT	132.36	2.65	49.9	0	0	Ja	Nej	Nej	Nej	Nej	SVERIGE	Uppgift saknas
Härnösand Kommun	-	Övrigt	Prod.köket Navet	Djupfryst	Grönsaksrätter	Vegetariska nuggets	Martin & Servera AB	423475	Grönsaksnuggets Eko 15g/2.65kg	Orkla Foods Sverige AB	Lecora	1 x 2.65 KG	KRT	11851.3	233.2	50.8	0	0	Ja	Nej	Nej	Nej	Nej	SVERIGE	Uppgift saknas
Härnösand Kommun	-	Övrigt	Villa Fridhem	Djupfryst	Kaffebröd- degämne	Bullar	Martin & Servera AB	377028	Kanelbulle Förjäst 85g	Martin & Servera AB	Martin & Servera	70 x 0.085 KG	KRT	179	5.95	30.1	30.1	100	Nej	Nej	Nej	Nej	Nej	FINLAND	FINLAND
Härnösand Kommun	-	Kultur & fritid	SIMHALLEN HÄRNÖSAND	Djupfryst	Kaffebröd- degämne	Hallongrotta	Martin & Servera AB	571448	Hallongrotta 25g	Lantmännen Unibake AB	Bonjour	1 x 3.75 KG	KRT	619.31	3.75	165.1	-619.3	100	Nej	Nej	Nej	Nej	Nej	LITAUEN	Uppgift saknas
Härnösand Kommun	-	Kultur & fritid	SIMHALLEN HÄRNÖSAND	Djupfryst	Kaffebröd- degämne	Kaffekex ofyllda	Martin & Servera AB	465427	Knäckcookie Ugnsfärdig 60g	Lantmännen Unibake AB	Bonjour	80 x 0.06 KG	KRT	810.18	4.8	168.8	-810.2	100	Nej	Nej	Nej	Nej	Nej	LITAUEN	Uppgift saknas
Härnösand Kommun	-	Café	Villa Fridhem/Trappan	Djupfryst	Kaffebröd- degämne	Wienerbröd	Martin & Servera AB	249789	Wienerbröd Vaniljkräm Förjäst 100g	Lantmännen Unibake AB	Schulstad	50 x 0.1 KG	KRT	525.42	15	35	35	0	Nej	Nej	Nej	Nej	Nej	SVERIGE	Uppgift saknas
Härnösand Kommun	-	Övrigt	Villa Fridhem	Djupfryst	Kaffebröd- degämne	Wienerbröd	Martin & Servera AB	249789	Wienerbröd Vaniljkräm Förjäst 100g	Lantmännen Unibake AB	Schulstad	50 x 0.1 KG	KRT	162.9	5	32.6	32.6	0	Nej	Nej	Nej	Nej	Nej	SVERIGE	Uppgift saknas
Härnösand Kommun	-	Café	Villa Fridhem/Trappan	Djupfryst	Kaffebröd- degämne	Wienerbröd	Martin & Servera AB	604694	Wienerkam Ugnsfärdig 77g	Lantmännen Unibake AB	Bonjour	85 x 0.077 KG	KRT	1174.88	13.09	89.8	89.8	100	Nej	Nej	Nej	Nej	Nej	FINLAND	Uppgift saknas
Härnösand Kommun	-	Övrigt	Prod.köket Navet	Djupfryst	Kaffebröd/konditori	Bakelse	Martin & Servera AB	185660	Prinsessbakelse 70g	Frödinge Mejeri AB	Frödinge	3 x 0.84 KG	KRT	4803.46	32.76	146.6	146.6	0	Nej	Nej	Nej	Nej	Nej	SVERIGE	Uppgift saknas
Härnösand Kommun	-	Kultur & fritid	SIMHALLEN HÄRNÖSAND	Djupfryst	Kaffebröd/konditori	Bullar	Martin & Servera AB	204347	Kanelbulle Lyx 100g	Gray's Bakery AB	Gray's Bakery	24 x 0.1 KG	KRT	994.22	7.2	138.1	138.1	100	Nej	Nej	Nej	Nej	Nej	SVERIGE	Uppgift saknas
Härnösand Kommun	-	Grundskola	Brännaskolan	Djupfryst	Kaffebröd/konditori	Bullar	Martin & Servera AB	402097	Kanelbulle 20x35g	Martin & Servera AB	Martin & Servera	4 x 0.7 KG	KRT	100.59	2.8	35.9	35.9	0	Nej	Nej	Nej	Nej	Nej	SVERIGE	SVERIGE
Härnösand Kommun	-	Grundskola	Gerestaskolan	Djupfryst	Kaffebröd/konditori	Bullar	Martin & Servera AB	402097	Kanelbulle 20x35g	Martin & Servera AB	Martin & Servera	4 x 0.7 KG	KRT	201.18	5.6	35.9	35.9	0	Nej	Nej	Nej	Nej	Nej	SVERIGE	SVERIGE
Härnösand Kommun	-	Grundskola	Wendela Hellman skola	Djupfryst	Kaffebröd/konditori	Bullar	Martin & Servera AB	402097	Kanelbulle 20x35g	Martin & Servera AB	Martin & Servera	4 x 0.7 KG	KRT	704.13	19.6	35.9	35.9	0	Nej	Nej	Nej	Nej	Nej	SVERIGE	SVERIGE
Härnösand Kommun	-	Övrigt	Prod.köket Navet	Djupfryst	Kaffebröd/konditori	Bullar	Martin & Servera AB	402097	Kanelbulle 20x35g	Martin & Servera AB	Martin & Servera	4 x 0.7 KG	KRT	10547.1	288.4	36.6	36.6	0	Nej	Nej	Nej	Nej	Nej	SVERIGE	SVERIGE
Härnösand Kommun	-	Kultur & fritid	SIMHALLEN HÄRNÖSAND	Djupfryst	Kaffebröd/konditori	Bullar	Martin & Servera AB	459420	Kanelbulle i form 100g	Brödernas Family Bageri AB	Crebon	30 x 0.1 KG	KRT	384.39	3	128.1	0	100	Nej	Nej	Nej	Nej	Nej	SVERIGE	Uppgift saknas
Härnösand Kommun	-	Café	Villa Fridhem/Trappan	Djupfryst	Kaffebröd/konditori	Bullar	Martin & Servera AB	564435	Fria Kanelbulle Glf 57.5g/230g	Fria Bröd AB	Fria Bröd	8 x 0.23 KG	KRT	223.56	1.84	121.5	0	0	Nej	Nej	Nej	Nej	Nej	SVERIGE	Uppgift saknas
Härnösand Kommun	-	Övrigt	Prod.köket Navet	Djupfryst	Kaffebröd/konditori	Bullar	Martin & Servera AB	564435	Fria Kanelbulle Glf 57.5g/230g	Fria Bröd AB	Fria Bröd	8 x 0.23 KG	KRT	2134.92	16.56	128.9	0	0	Nej	Nej	Nej	Nej	Nej	SVERIGE	Uppgift saknas
Härnösand Kommun	-	Övrigt	Villa Fridhem	Djupfryst	Kaffebröd/konditori	Cheesecake	Martin & Servera AB	388181	Cheesecake Blåbär Fsk 12x140g	Delicato Bakverk AB	Delicato	1 x 1.68 KG	KRT	199	1.68	118.5	118.5	100	Nej	Nej	Nej	Nej	Nej	SVERIGE	Uppgift saknas
Härnösand Kommun	-	Övrigt	Prod.köket Navet	Djupfryst	Kaffebröd/konditori	Cheesecake	Martin & Servera AB	454496	Cheesecake Jordgubb Fs 12bit 120g/1.45kg	Säljpartner Häll & Co AB	Condito	1 x 1.45 KG	ST	20842.6	201.55	103.4	0	0	Nej	Nej	Nej	Nej	Nej	TYSKLAND	Uppgift saknas
Härnösand Kommun	-	Övrigt	Villa Fridhem	Djupfryst	Kaffebröd/konditori	Cheesecake	Martin & Servera AB	454496	Cheesecake Jordgubb Fs 12bit 120g/1.45kg	Säljpartner Häll & Co AB	Condito	1 x 1.45 KG	ST	0	0	0	0	100	Nej	Nej	Nej	Nej	Nej	TYSKLAND	Uppgift saknas
Härnösand Kommun	-	Grundskola	Gerestaskolan	Djupfryst	Kaffebröd/konditori	Cheesecake	Martin & Servera AB	623488	Cheesecake Citron 12bit Fs 1.45kg	Säljpartner Häll & Co AB	Condito	1 x 1.45 KG	ST	166.33	1.45	114.7	114.7	0	Nej	Nej	Nej	Nej	Nej	TYSKLAND	Uppgift saknas
Härnösand Kommun	-	Övrigt	Prod.köket Navet	Djupfryst	Kaffebröd/konditori	Cheesecake	Martin & Servera AB	623488	Cheesecake Citron 12bit Fs 1.45kg	Säljpartner Häll & Co AB	Condito	1 x 1.45 KG	ST	5240.7	43.5	120.5	120.5	0	Nej	Nej	Nej	Nej	Nej	TYSKLAND	Uppgift saknas
Härnösand Kommun	-	Grundskola	Brännaskolan	Djupfryst	Kaffebröd/konditori	Chokladboll	Martin & Servera AB	429872	Chokladboll Vegansk 36x50g	Gray's Bakery AB	Gray's Bakery	1 x 1.8 KG	KRT	617.78	3.6	171.6	171.6	0	Nej	Nej	Nej	Nej	Nej	SVERIGE	Uppgift saknas
Härnösand Kommun	-	Övrigt	Prod.köket Navet	Djupfryst	Kaffebröd/konditori	Chokladboll	Martin & Servera AB	429872	Chokladboll Vegansk 36x50g	Gray's Bakery AB	Gray's Bakery	1 x 1.8 KG	KRT	900.89	5.4	166.8	166.8	0	Nej	Nej	Nej	Nej	Nej	SVERIGE	Uppgift saknas
Härnösand Kommun	-	Övrigt	Villa Fridhem	Djupfryst	Kaffebröd/konditori	Chokladboll	Martin & Servera AB	563650	Chokladboll 75g	Gray's Bakery AB	Gray's Bakery	25 x 0.075 KG	ST	233.75	1.88	124.7	124.7	100	Nej	Nej	Nej	Nej	Nej	SVERIGE	Uppgift saknas
Härnösand Kommun	-	Kultur & fritid	SIMHALLEN HÄRNÖSAND	Djupfryst	Kaffebröd/konditori	Kaffekex ofyllda	Martin & Servera AB	204198	Cookie Color 40g	Gray's Bakery AB	Gray's Bakery	20 x 0.04 KG	ST	765.08	3.2	239.1	239.1	100	Nej	Nej	Nej	Nej	Nej	SVERIGE	Uppgift saknas
Härnösand Kommun	-	Kultur & fritid	SIMHALLEN HÄRNÖSAND	Djupfryst	Kaffebröd/konditori	Kaffekex ofyllda	Martin & Servera AB	367312	Cookie Choklad Take Away 24x40g	Gray's Bakery AB	Gray's Bakery	1 x 0.96 KG	ASK	201.48	0.96	209.9	0	100	Nej	Nej	Nej	Nej	Nej	SVERIGE	Uppgift saknas
Härnösand Kommun	-	Övrigt	Prod.köket Navet	Djupfryst	Kaffebröd/konditori	Kondiskakor	Martin & Servera AB	152488	Hallongömma 35g	Findus Sverige AB	Findus	72 x 0.035 KG	KRT	5322.73	47.88	111.2	111.2	0	Nej	Nej	Nej	Nej	Nej	SVERIGE	Uppgift saknas
Härnösand Kommun	-	Kultur & fritid	SIMHALLEN HÄRNÖSAND	Djupfryst	Kaffebröd/konditori	Kondiskakor	Martin & Servera AB	305419	Vegansk Dammsugare Glf Llfri 30x50g	Gray's Bakery AB	Gray's Bakery	30 x 0.05 KG	ASK	1080.96	6	180.2	180.2	100	Nej	Nej	Nej	Nej	Nej	SVERIGE	Uppgift saknas
Härnösand Kommun	-	Övrigt	Prod.köket Navet	Djupfryst	Kaffebröd/konditori	Lussekatter	Martin & Servera AB	295857	Lussekatter Smörbakade 45g	Brödernas Family Bageri AB	Crebon	48 x 0.045 KG	KRT	5664	43.2	131.1	131.1	100	Nej	Nej	Nej	Nej	Nej	SVERIGE	Uppgift saknas
Härnösand Kommun	-	Grundskola	Wendela Hellman skola	Djupfryst	Kaffebröd/konditori	Lussekatter	Martin & Servera AB	437398	Lussekatt 70g	Lantmännen Unibake AB	Bonjour	65 x 0.07 KG	KRT	4149.99	40.95	101.3	101.3	0	Nej	Nej	Nej	Nej	Nej	FINLAND	Uppgift saknas
Härnösand Kommun	-	Övrigt	Prod.köket Navet	Djupfryst	Kaffebröd/konditori	Lussekatter	Martin & Servera AB	437398	Lussekatt 70g	Lantmännen Unibake AB	Bonjour	65 x 0.07 KG	KRT	26283.3	259.35	101.3	101.3	0	Nej	Nej	Nej	Nej	Nej	FINLAND	Uppgift saknas
Härnösand Kommun	-	Övrigt	Prod.köket Navet	Djupfryst	Kaffebröd/konditori	Lussekatter	Martin & Servera AB	564534	Fria Lussekatter Glf 250g	Fria Bröd AB	Fria Bröd	8 x 0.25 KG	KRT	2349	10	234.9	234.9	100	Nej	Nej	Nej	Nej	Nej	SVERIGE	Uppgift saknas
Härnösand Kommun	-	Övrigt	Prod.köket Navet	Djupfryst	Kaffebröd/konditori	Mandeltårta	Martin & Servera AB	361543	Mandeltårta Daim Glf Precut 1kg	Almondy AB	Almondy	1 x 1. KG	ST	10224	107	95.6	0	0	Nej	Nej	Nej	Nej	Nej	SVERIGE	Uppgift saknas
Härnösand Kommun	-	Övrigt	Prod.köket Navet	Djupfryst	Kaffebröd/konditori	Mazariner	Martin & Servera AB	292882	Mazarin 55g	Lantmännen Unibake AB	Bonjour	64 x 0.055 KG	KRT	17540	200.64	87.4	87.4	0	Nej	Nej	Nej	Nej	Nej	SVERIGE	Uppgift saknas
Härnösand Kommun	-	Grundskola	Gerestaskolan	Djupfryst	Kaffebröd/konditori	Mjuka chokladkakor	Martin & Servera AB	238808	Fria Kladdkaka Glf 400g	Fria Bröd AB	Fria Bröd	10 x 0.4 KG	KRT	398.57	4	99.6	99.6	0	Nej	Nej	Nej	Nej	Nej	SVERIGE	Uppgift saknas
Härnösand Kommun	-	Övrigt	Prod.köket Navet	Djupfryst	Kaffebröd/konditori	Mjuka chokladkakor	Martin & Servera AB	238808	Fria Kladdkaka Glf 400g	Fria Bröd AB	Fria Bröd	10 x 0.4 KG	KRT	5050.21	48	105.2	105.2	0	Nej	Nej	Nej	Nej	Nej	SVERIGE	Uppgift saknas
Härnösand Kommun	-	Övrigt	Villa Fridhem	Djupfryst	Kaffebröd/konditori	Mjuka chokladkakor	Martin & Servera AB	357982	Chokladruta Havssalt Vegan 37g	Delicato Bakverk AB	Delicato	1 x 1.11 KG	ASK	552.65	3.33	166	0	100	Nej	Nej	Nej	Nej	Nej	SVERIGE	Uppgift saknas
Härnösand Kommun	-	Övrigt	Villa Fridhem	Djupfryst	Kaffebröd/konditori	Mjuka chokladkakor	Martin & Servera AB	358008	Chokladruta Hallon Lakrits Vegan 37g	Delicato Bakverk AB	Delicato	1 x 1.11 KG	ASK	206.57	1.11	186.1	186.1	100	Nej	Nej	Nej	Nej	Nej	SVERIGE	Uppgift saknas
Härnösand Kommun	-	Kultur & fritid	SIMHALLEN HÄRNÖSAND	Djupfryst	Kaffebröd/konditori	Mjuka chokladkakor	Martin & Servera AB	411627	Kärleksmums Vegan 16bit 1.43kg	Switsbake Int AB	Cakes4u	1 x 1.43 KG	ST	429.92	2.86	150.3	150.3	100	Nej	Nej	Nej	Nej	Nej	SVERIGE	Uppgift saknas
Härnösand Kommun	-	Övrigt	Prod.köket Navet	Djupfryst	Kaffebröd/konditori	Mjuka chokladkakor	Martin & Servera AB	428813	Kladdkaka 36x75g	Frödinge Mejeri AB	Frödinge	36 x 0.075 KG	KRT	7561.14	105.3	71.8	0	0	Nej	Nej	Nej	Nej	Nej	DANMARK	EUROPEISKA UNIONEN
Härnösand Kommun	-	Kultur & fritid	SIMHALLEN HÄRNÖSAND	Djupfryst	Kaffebröd/konditori	Morotskaka	Martin & Servera AB	200618	Morotskaka 1.52kg	Martin & Servera AB	Martin & Servera	1 x 1.52 KG	ST	2139	31.92	67	67	100	Nej	Nej	Nej	Nej	Nej	SVERIGE	Uppgift saknas
Härnösand Kommun	-	Grundskola	Brännaskolan	Djupfryst	Kaffebröd/konditori	Morotskaka	Martin & Servera AB	210906	Morotskaka 80g	Lantmännen Unibake AB	Bonjour	60 x 0.08 KG	KRT	3063.15	38.4	79.8	0	0	Nej	Nej	Nej	Nej	Nej	ESTLAND	EUROPEISKA UNIONEN
Härnösand Kommun	-	Övrigt	Prod.köket Navet	Djupfryst	Kaffebröd/konditori	Morotskaka	Martin & Servera AB	428821	Morotskaka 60g	Frödinge Mejeri AB	Frödinge	36 x 0.06 KG	KRT	10789.4	103.68	104.1	0	0	Nej	Nej	Nej	Nej	Nej	DANMARK	Uppgift saknas
Härnösand Kommun	-	Café	Villa Fridhem/Trappan	Djupfryst	Kaffebröd/konditori	Muffins	Martin & Servera AB	524199	Muffins Blåbär Glf 80g	Gray's Bakery AB	Gray's Bakery	24 x 0.08 KG	KRT	345.06	1.92	179.7	0	100	Nej	Nej	Nej	Nej	Nej	SVERIGE	Uppgift saknas
Härnösand Kommun	-	Grundskola	Gerestaskolan	Djupfryst	Kaffebröd/konditori	Muffins	Martin & Servera AB	527812	Muffins Blåbär 90g	Lantmännen Unibake AB	Bonjour	35 x 0.09 KG	KRT	2304.72	34.65	66.5	66.5	0	Nej	Nej	Nej	Nej	Nej	ESTLAND	Uppgift saknas
Härnösand Kommun	-	Övrigt	Prod.köket Navet	Djupfryst	Kaffebröd/konditori	Muffins	Martin & Servera AB	527812	Muffins Blåbär 90g	Lantmännen Unibake AB	Bonjour	35 x 0.09 KG	KRT	16480.2	236.25	69.8	69.8	0	Nej	Nej	Nej	Nej	Nej	ESTLAND	Uppgift saknas
Härnösand Kommun	-	Café	Villa Fridhem/Trappan	Djupfryst	Kaffebröd/konditori	Muffins	Martin & Servera AB	546663	Hallonmuffins Glf/Mjf 80g	Gray's Bakery AB	Gray's Bakery	24 x 0.08 KG	KRT	638.12	3.84	166.2	166.2	100	Nej	Nej	Nej	Nej	Nej	SVERIGE	Uppgift saknas
Härnösand Kommun	-	Café	Villa Fridhem/Trappan	Djupfryst	Kaffebröd/konditori	Muffins	Martin & Servera AB	557579	Fria Muffins Citron Glf 52.5g/210g	Fria Bröd AB	Fria Bröd	8 x 0.21 KG	KRT	452.65	1.68	269.4	0	100	Nej	Nej	Nej	Nej	Nej	SVERIGE	Uppgift saknas
Härnösand Kommun	-	Café	Villa Fridhem/Trappan	Djupfryst	Kaffebröd/konditori	Muffins	Martin & Servera AB	558452	Fria Muffins Choklad Glf 60g/240g	Fria Bröd AB	Fria Bröd	8 x 0.24 KG	KRT	453.38	1.92	236.1	0	100	Nej	Nej	Nej	Nej	Nej	SVERIGE	Uppgift saknas
Härnösand Kommun	-	Café	Villa Fridhem/Trappan	Djupfryst	Kaffebröd/konditori	Muffins	Martin & Servera AB	565341	Fria Pepparkaksmuffins Glf 60g/240g	Fria Bröd AB	Fria Bröd	8 x 0.24 KG	KRT	418.25	1.92	217.8	0	100	Nej	Nej	Nej	Nej	Nej	SVERIGE	Uppgift saknas
Härnösand Kommun	-	Café	Villa Fridhem/Trappan	Djupfryst	Kaffebröd/konditori	Muffins	Martin & Servera AB	565853	Fria Muffins Äpple Glf 50g/200g	Fria Bröd AB	Fria Bröd	8 x 0.2 KG	KRT	481.07	1.6	300.7	0	100	Nej	Nej	Nej	Nej	Nej	SVERIGE	Uppgift saknas
Härnösand Kommun	-	Grundskola	Gerestaskolan	Djupfryst	Kaffebröd/konditori	Muffins	Martin & Servera AB	598268	Muffins Blåbär Singelpack 90g	Lantmännen Unibake AB	Bonjour	30 x 0.09 KG	KRT	1077.48	16.2	66.5	0	100	Nej	Nej	Nej	Nej	Nej	ESTLAND	Uppgift saknas
Härnösand Kommun	-	Övrigt	Prod.köket Navet	Djupfryst	Kaffebröd/konditori	Pepparkaka mjuk	Martin & Servera AB	114652	Mjuk Pepparkaka Df 900g	Martin & Servera AB	Martin & Servera	4 x 0.9 KG	KRT	1845	18	102.5	102.5	100	Nej	Nej	Nej	Nej	Nej	SVERIGE	SVERIGE
Härnösand Kommun	-	Grundskola	Hedda Wisingskolan	Djupfryst	Kaffebröd/konditori	Rulltårtor	Martin & Servera AB	523480	Hallonrulltårta 360g	Delicato Bakverk AB	Delicato	5 x 0.36 KG	KRT	138.05	1.8	76.7	0	0	Nej	Nej	Nej	Nej	Nej	FINLAND	Uppgift saknas
Härnösand Kommun	-	Grundskola	Solenskolan	Djupfryst	Kaffebröd/konditori	Rulltårtor	Martin & Servera AB	523480	Hallonrulltårta 360g	Delicato Bakverk AB	Delicato	5 x 0.36 KG	KRT	131.25	1.8	72.9	0	0	Nej	Nej	Nej	Nej	Nej	FINLAND	Uppgift saknas
Härnösand Kommun	-	Övrigt	Prod.köket Navet	Djupfryst	Kaffebröd/konditori	Rulltårtor	Martin & Servera AB	523480	Hallonrulltårta 360g	Delicato Bakverk AB	Delicato	5 x 0.36 KG	KRT	24519.9	320.4	76.5	0	0	Nej	Nej	Nej	Nej	Nej	FINLAND	Uppgift saknas
Härnösand Kommun	-	Övrigt	Prod.köket Navet	Djupfryst	Kaffebröd/konditori	Rulltårtor	Martin & Servera AB	526558	Drömrulltårta Karamell 360g	Delicato Bakverk AB	Delicato	5 x 0.36 KG	KRT	5245.9	68.4	76.7	0	0	Nej	Nej	Nej	Nej	Nej	FINLAND	Uppgift saknas
Härnösand Kommun	-	Kultur & fritid	SIMHALLEN HÄRNÖSAND	Djupfryst	Kaffebröd/konditori	Skumprodukter skumraket eller likvärdig	Martin & Servera AB	294223	Skumraket 24x38g	Martin & Servera AB	Martin & Servera	24 x 0.038 KG	KRT	610.48	3.65	167.3	167.3	100	Nej	Nej	Nej	Nej	Nej	SVERIGE	EUROPEISKA UNIONEN
Härnösand Kommun	-	Övrigt	Prod.köket Navet	Djupfryst	Kaffebröd/konditori	Skumprodukter skumraket eller likvärdig	Martin & Servera AB	M294231	Kokosboll Gammaldags 24x35g	Martin & Servera AB	Martin & Servera	24 x 0.035 KG	KRT	61	0.84	72.6	72.6	100	Nej	Nej	Nej	Nej	Nej	SVERIGE	EUROPEISKA UNIONEN
Härnösand Kommun	-	Grundskola	Brännaskolan	Djupfryst	Kaffebröd/konditori	Släta bullar	Martin & Servera AB	680082	Semlebulle Skuren Ofylld 48g	Lantmännen Unibake AB	Schulstad	24 x 0.048 KG	KRT	186.6	3.46	54	54	0	Nej	Nej	Nej	Nej	Nej	SVERIGE	Uppgift saknas
Härnösand Kommun	-	Övrigt	Prod.köket Navet	Djupfryst	Kaffebröd/konditori	Släta bullar	Martin & Servera AB	680082	Semlebulle Skuren Ofylld 48g	Lantmännen Unibake AB	Schulstad	24 x 0.048 KG	KRT	559.8	10.37	54	54	0	Nej	Nej	Nej	Nej	Nej	SVERIGE	Uppgift saknas
Härnösand Kommun	-	Kultur & fritid	SIMHALLEN HÄRNÖSAND	Djupfryst	Kaffebröd/konditori	Toscakaka	Martin & Servera AB	319362	Toscakaka Rund 1.1kg	Switsbake Int AB	Cakes4u	1 x 1.1 KG	ST	465.98	2.2	211.8	211.8	100	Nej	Nej	Nej	Nej	Nej	SVERIGE	Uppgift saknas
Härnösand Kommun	-	Café	Villa Fridhem/Trappan	Djupfryst	Kaffebröd/konditori	Tårtor	Martin & Servera AB	491878	Jordgubbstårta Glf/Lfri	Säljpartner Häll & Co AB	Condito	1 x 1.95 KG	ST	455.36	3.9	116.8	116.8	0	Nej	Nej	Nej	Nej	Nej	TYSKLAND	Uppgift saknas
Härnösand Kommun	-	Grundskola	Gerestaskolan	Djupfryst	Kaffebröd/konditori	Tårtor	Martin & Servera AB	491878	Jordgubbstårta Glf/Lfri	Säljpartner Häll & Co AB	Condito	1 x 1.95 KG	ST	683.04	5.85	116.8	116.8	0	Nej	Nej	Nej	Nej	Nej	TYSKLAND	Uppgift saknas
Härnösand Kommun	-	Grundskola	Hedda Wisingskolan	Djupfryst	Kaffebröd/konditori	Tårtor	Martin & Servera AB	491878	Jordgubbstårta Glf/Lfri	Säljpartner Häll & Co AB	Condito	1 x 1.95 KG	ST	2276.8	19.5	116.8	116.8	0	Nej	Nej	Nej	Nej	Nej	TYSKLAND	Uppgift saknas
Härnösand Kommun	-	Övrigt	Prod.köket Navet	Djupfryst	Kaffebröd/konditori	Tårtor	Martin & Servera AB	491878	Jordgubbstårta Glf/Lfri	Säljpartner Häll & Co AB	Condito	1 x 1.95 KG	ST	1778.08	15.6	114	114	0	Nej	Nej	Nej	Nej	Nej	TYSKLAND	Uppgift saknas
Härnösand Kommun	-	Övrigt	Villa Fridhem	Djupfryst	Kaffebröd/konditori	Tårtor	Martin & Servera AB	491878	Jordgubbstårta Glf/Lfri	Säljpartner Häll & Co AB	Condito	1 x 1.95 KG	ST	2949	25.35	116.3	116.3	0	Nej	Nej	Nej	Nej	Nej	TYSKLAND	Uppgift saknas
Härnösand Kommun	-	Grundskola	Gerestaskolan	Djupfryst	Kaffebröd/konditori	Tårtor	Martin & Servera AB	496257	Jordgubbstårta 1.25kg	Frödinge Mejeri AB	Frödinge	4 x 1.25 KG	KRT	4017.4	50	80.3	80.3	0	Nej	Nej	Nej	Nej	Nej	SVERIGE	Uppgift saknas
Härnösand Kommun	-	Grundskola	Wendela Hellman skola	Djupfryst	Kaffebröd/konditori	Tårtor	Martin & Servera AB	496257	Jordgubbstårta 1.25kg	Frödinge Mejeri AB	Frödinge	4 x 1.25 KG	KRT	3615.66	45	80.3	80.3	0	Nej	Nej	Nej	Nej	Nej	SVERIGE	Uppgift saknas
Härnösand Kommun	-	Grundskola	Älandsbro Skola	Djupfryst	Kaffebröd/konditori	Tårtor	Martin & Servera AB	496257	Jordgubbstårta 1.25kg	Frödinge Mejeri AB	Frödinge	4 x 1.25 KG	KRT	803.48	10	80.3	80.3	0	Nej	Nej	Nej	Nej	Nej	SVERIGE	Uppgift saknas
Härnösand Kommun	-	Övrigt	Prod.köket Navet	Djupfryst	Kaffebröd/konditori	Tårtor	Martin & Servera AB	496257	Jordgubbstårta 1.25kg	Frödinge Mejeri AB	Frödinge	4 x 1.25 KG	KRT	3556.46	45	79	79	0	Nej	Nej	Nej	Nej	Nej	SVERIGE	Uppgift saknas
Härnösand Kommun	-	Grundskola	Hedda Wisingskolan	Djupfryst	Kaffebröd/konditori	Tårtor	Martin & Servera AB	521260	Chokladtårta Glf Lfri 1.3kg	Säljpartner Häll & Co AB	Condito	1 x 1.3 KG	ST	400.88	2.6	154.2	154.2	0	Nej	Nej	Nej	Nej	Nej	TYSKLAND	Uppgift saknas
Härnösand Kommun	-	Övrigt	Villa Fridhem	Djupfryst	Kaffebröd/konditori	Tårtor	Martin & Servera AB	521260	Chokladtårta Glf Lfri 1.3kg	Säljpartner Häll & Co AB	Condito	1 x 1.3 KG	ST	200.44	1.3	154.2	154.2	0	Nej	Nej	Nej	Nej	Nej	TYSKLAND	Uppgift saknas
Härnösand Kommun	-	Grundskola	Wendela Hellman skola	Djupfryst	Kaffebröd/konditori	Tårtor	Martin & Servera AB	583484	Prinsesstårta 1.04kg	Frödinge Mejeri AB	Frödinge	4 x 1.04 KG	KRT	1995	20.8	95.9	95.9	100	Nej	Nej	Nej	Nej	Nej	SVERIGE	Uppgift saknas
Härnösand Kommun	-	Kultur & fritid	SIMHALLEN HÄRNÖSAND	Djupfryst	Kaffebröd/konditori	Vaniljhjärta	Martin & Servera AB	508283	Vaniljhjärta 50g	Martin & Servera AB	Martin & Servera	60 x 0.05 KG	KRT	307.07	3	102.4	102.4	0	Nej	Nej	Nej	Nej	Nej	SVERIGE	Uppgift saknas
Härnösand Kommun	-	Övrigt	Prod.köket Navet	Djupfryst	Kaffebröd/konditori	Vaniljhjärta	Martin & Servera AB	508283	Vaniljhjärta 50g	Martin & Servera AB	Martin & Servera	60 x 0.05 KG	KRT	7345.32	72	102	102	0	Nej	Nej	Nej	Nej	Nej	SVERIGE	Uppgift saknas
Härnösand Kommun	-	Grundskola	Brunne Skola	Djupfryst	Kryddor	Basilika	Martin & Servera AB	719088	Basilika Hackad 250g	Martin & Servera AB	Martin & Servera	1 x 0.25 KG	ST	98.07	2.25	43.6	0	0	Nej	Nej	Nej	Nej	Nej	BELGIEN	Import
Härnösand Kommun	-	Grundskola	Brännaskolan	Djupfryst	Kryddor	Basilika	Martin & Servera AB	719088	Basilika Hackad 250g	Martin & Servera AB	Martin & Servera	1 x 0.25 KG	ST	33.16	0.75	44.2	0	0	Nej	Nej	Nej	Nej	Nej	BELGIEN	Import
Härnösand Kommun	-	Grundskola	Gerestaskolan	Djupfryst	Kryddor	Basilika	Martin & Servera AB	719088	Basilika Hackad 250g	Martin & Servera AB	Martin & Servera	1 x 0.25 KG	ST	21.8	0.5	43.6	0	0	Nej	Nej	Nej	Nej	Nej	BELGIEN	Import
Härnösand Kommun	-	Grundskola	Älandsbro Skola	Djupfryst	Kryddor	Basilika	Martin & Servera AB	719088	Basilika Hackad 250g	Martin & Servera AB	Martin & Servera	1 x 0.25 KG	ST	10.68	0.25	42.7	0	0	Nej	Nej	Nej	Nej	Nej	BELGIEN	Import
Härnösand Kommun	-	Social & omsorg	Gula Villan	Djupfryst	Kryddor	Basilika	Martin & Servera AB	719088	Basilika Hackad 250g	Martin & Servera AB	Martin & Servera	1 x 0.25 KG	ST	85.04	2	42.5	0	0	Nej	Nej	Nej	Nej	Nej	BELGIEN	Import
Härnösand Kommun	-	Övrigt	Prod.köket Navet	Djupfryst	Kryddor	Basilika	Martin & Servera AB	719088	Basilika Hackad 250g	Martin & Servera AB	Martin & Servera	1 x 0.25 KG	ST	784.16	18	43.6	0	0	Nej	Nej	Nej	Nej	Nej	BELGIEN	Import
Härnösand Kommun	-	Övrigt	Prod.köket Navet	Djupfryst	Kryddor	Chili	Martin & Servera AB	462911	Chili Hackad 250g	Findus Sverige AB	Findus	10 x 0.25 KG	KRT	165.36	2.5	66.1	-165.4	100	Nej	Nej	Nej	Nej	Nej	TYSKLAND	Uppgift saknas
Härnösand Kommun	-	Grundskola	Brunne Skola	Djupfryst	Kryddor	Dill	Martin & Servera AB	719039	Dill Hackad 250g	Martin & Servera AB	Martin & Servera	1 x 0.25 KG	ST	130.09	3	43.4	43.4	0	Nej	Nej	Nej	Nej	Nej	BELGIEN	Uppgift saknas
Härnösand Kommun	-	Grundskola	Brännaskolan	Djupfryst	Kryddor	Dill	Martin & Servera AB	719039	Dill Hackad 250g	Martin & Servera AB	Martin & Servera	1 x 0.25 KG	ST	33.43	0.75	44.6	44.6	0	Nej	Nej	Nej	Nej	Nej	BELGIEN	Uppgift saknas
Härnösand Kommun	-	Grundskola	Häggdångers Skola	Djupfryst	Kryddor	Dill	Martin & Servera AB	719039	Dill Hackad 250g	Martin & Servera AB	Martin & Servera	1 x 0.25 KG	ST	43.26	1	43.3	43.3	0	Nej	Nej	Nej	Nej	Nej	BELGIEN	Uppgift saknas
Härnösand Kommun	-	Social & omsorg	Gula Villan	Djupfryst	Kryddor	Dill	Martin & Servera AB	719039	Dill Hackad 250g	Martin & Servera AB	Martin & Servera	1 x 0.25 KG	ST	43.96	1	44	44	0	Nej	Nej	Nej	Nej	Nej	BELGIEN	Uppgift saknas
Härnösand Kommun	-	Övrigt	Prod.köket Navet	Djupfryst	Kryddor	Dill	Martin & Servera AB	719039	Dill Hackad 250g	Martin & Servera AB	Martin & Servera	1 x 0.25 KG	ST	3485.92	80	43.6	43.6	0	Nej	Nej	Nej	Nej	Nej	BELGIEN	Uppgift saknas
Härnösand Kommun	-	Grundskola	Häggdångers Skola	Djupfryst	Kryddor	Gräslök	Martin & Servera AB	719682	Gräslök 250g	Martin & Servera AB	Martin & Servera	1 x 0.25 KG	ST	11.47	0.25	45.9	45.9	0	Nej	Nej	Nej	Nej	Nej	BELGIEN	EUROPEISKA UNIONEN
Härnösand Kommun	-	Grundskola	Wendela Hellman skola	Djupfryst	Kryddor	Gräslök	Martin & Servera AB	719682	Gräslök 250g	Martin & Servera AB	Martin & Servera	1 x 0.25 KG	ST	21.64	0.5	43.3	43.3	0	Nej	Nej	Nej	Nej	Nej	BELGIEN	EUROPEISKA UNIONEN
Härnösand Kommun	-	Gymnasieskola	Härnösands gymnasium 1 aktuell	Djupfryst	Kryddor	Gräslök	Martin & Servera AB	719682	Gräslök 250g	Martin & Servera AB	Martin & Servera	1 x 0.25 KG	ST	264.64	6	44.1	44.1	0	Nej	Nej	Nej	Nej	Nej	BELGIEN	EUROPEISKA UNIONEN
Härnösand Kommun	-	Övrigt	Prod.köket Navet	Djupfryst	Kryddor	Gräslök	Martin & Servera AB	719682	Gräslök 250g	Martin & Servera AB	Martin & Servera	1 x 0.25 KG	ST	1432.64	32	44.8	44.8	0	Nej	Nej	Nej	Nej	Nej	BELGIEN	EUROPEISKA UNIONEN
Härnösand Kommun	-	Grundskola	Brunne Skola	Djupfryst	Kryddor	Persilja	Martin & Servera AB	719757	Persilja Krusig Hackad 250g	Martin & Servera AB	Martin & Servera	1 x 0.25 KG	ST	54.87	1.75	31.4	31.4	0	Nej	Nej	Nej	Nej	Nej	BELGIEN	Uppgift saknas
Härnösand Kommun	-	Grundskola	Brännaskolan	Djupfryst	Kryddor	Persilja	Martin & Servera AB	719757	Persilja Krusig Hackad 250g	Martin & Servera AB	Martin & Servera	1 x 0.25 KG	ST	46.94	1.5	31.3	31.3	0	Nej	Nej	Nej	Nej	Nej	BELGIEN	Uppgift saknas
Härnösand Kommun	-	Grundskola	Gerestaskolan	Djupfryst	Kryddor	Persilja	Martin & Servera AB	719757	Persilja Krusig Hackad 250g	Martin & Servera AB	Martin & Servera	1 x 0.25 KG	ST	53.64	1.75	30.7	30.7	0	Nej	Nej	Nej	Nej	Nej	BELGIEN	Uppgift saknas
Härnösand Kommun	-	Grundskola	Häggdångers Skola	Djupfryst	Kryddor	Persilja	Martin & Servera AB	719757	Persilja Krusig Hackad 250g	Martin & Servera AB	Martin & Servera	1 x 0.25 KG	ST	7.62	0.25	30.5	30.5	0	Nej	Nej	Nej	Nej	Nej	BELGIEN	Uppgift saknas
Härnösand Kommun	-	Grundskola	Murbergsskolan	Djupfryst	Kryddor	Persilja	Martin & Servera AB	719757	Persilja Krusig Hackad 250g	Martin & Servera AB	Martin & Servera	1 x 0.25 KG	ST	31.72	1	31.7	31.7	0	Nej	Nej	Nej	Nej	Nej	BELGIEN	Uppgift saknas
Härnösand Kommun	-	Grundskola	Solenskolan	Djupfryst	Kryddor	Persilja	Martin & Servera AB	719757	Persilja Krusig Hackad 250g	Martin & Servera AB	Martin & Servera	1 x 0.25 KG	ST	15.54	0.5	31.1	31.1	0	Nej	Nej	Nej	Nej	Nej	BELGIEN	Uppgift saknas
Härnösand Kommun	-	Gymnasieskola	Härnösands gymnasium 1 aktuell	Djupfryst	Kryddor	Persilja	Martin & Servera AB	719757	Persilja Krusig Hackad 250g	Martin & Servera AB	Martin & Servera	1 x 0.25 KG	ST	306.96	10	30.7	30.7	0	Nej	Nej	Nej	Nej	Nej	BELGIEN	Uppgift saknas
Härnösand Kommun	-	Social & omsorg	Gula Villan	Djupfryst	Kryddor	Persilja	Martin & Servera AB	719757	Persilja Krusig Hackad 250g	Martin & Servera AB	Martin & Servera	1 x 0.25 KG	ST	22.86	0.75	30.5	30.5	0	Nej	Nej	Nej	Nej	Nej	BELGIEN	Uppgift saknas
Härnösand Kommun	-	Övrigt	Prod.köket Navet	Djupfryst	Kryddor	Persilja	Martin & Servera AB	719757	Persilja Krusig Hackad 250g	Martin & Servera AB	Martin & Servera	1 x 0.25 KG	ST	2043.84	66	31	31	0	Nej	Nej	Nej	Nej	Nej	BELGIEN	Uppgift saknas
Härnösand Kommun	-	Övrigt	Villa Fridhem	Djupfryst	Kött oberett	Fläskfilé	Martin & Servera AB	M219147	Fläskfilé Hel Putsad	Martin & Servera AB	Martin & Servera Import	10 x 0.5 KG	KRT	690	10	69	69	100	Nej	Nej	Nej	Nej	Nej	Import	Import
Härnösand Kommun	-	Kultur & fritid	SIMHALLEN HÄRNÖSAND	Djupfryst	Kött oberett	Hamburgare	Martin & Servera AB	074617	Hamburgare 82% 90g	Sibylla Sweden AB	Sibylla	48 x 0.09 KG	KRT	2168.8	8.64	251	251	100	Nej	Nej	Nej	Nej	Nej	SVERIGE	EUROPEISKA UNIONEN
Härnösand Kommun	-	Social & omsorg	Gula Villan	Djupfryst	Kött oberett	Hamburgare	Martin & Servera AB	368829	Hamburgare Os 80% 90g	Atria Foodservice AB	Lithells	1 x 4.32 KG	KRT	1320	12.96	101.9	101.9	100	Nej	Nej	Nej	Nej	Nej	FINLAND	EUROPEISKA UNIONEN
Härnösand Kommun	-	Övrigt	Prod.köket Navet	Djupfryst	Kött oberett	Kalvfärs	Martin & Servera AB	456269	Kalvfärs 10% 2.5kg	Martin & Servera AB	Martin & Servera	2 x 2.5 KG	KRT	12998	125	104	0	0	Nej	Nej	Nej	Nej	Nej	SVERIGE	SVERIGE
Härnösand Kommun	-	Övrigt	Villa Fridhem	Djupfryst	Kött oberett	Kalvfärs	Martin & Servera AB	456269	Kalvfärs 10% 2.5kg	Martin & Servera AB	Martin & Servera	2 x 2.5 KG	KRT	515.35	5	103.1	0	0	Nej	Nej	Nej	Nej	Nej	SVERIGE	SVERIGE
Härnösand Kommun	-	Övrigt	Prod.köket Navet	Djupfryst	Kött oberett	Kalvfärs	Martin & Servera AB	554766	Kalvfärs 16% 3mm	HKScan Sweden AB	Scan	4 x 2.5 KG	KRT	11720.6	100	117.2	117.2	100	Nej	Nej	Nej	Nej	Nej	SVERIGE	SVERIGE
Härnösand Kommun	-	Grundskola	Brunne Skola	Djupfryst	Kött oberett	Kebabskav/split nötkött	Martin & Servera AB	438291	Kebabsplit Basic Nöt Rå 3.2kg	Atria Foodservice AB	Lithells	1 x 3.2 KG	KRT	6710.45	83.2	80.7	80.7	0	Nej	Nej	Nej	Nej	Nej	SVERIGE	EUROPEISKA UNIONEN
Härnösand Kommun	-	Grundskola	Häggdångers Skola	Djupfryst	Kött oberett	Kebabskav/split nötkött	Martin & Servera AB	438291	Kebabsplit Basic Nöt Rå 3.2kg	Atria Foodservice AB	Lithells	1 x 3.2 KG	KRT	507.98	6.4	79.4	79.4	0	Nej	Nej	Nej	Nej	Nej	SVERIGE	EUROPEISKA UNIONEN
Härnösand Kommun	-	Övrigt	Prod.köket Navet	Djupfryst	Kött oberett	Kebabskav/split nötkött	Martin & Servera AB	438291	Kebabsplit Basic Nöt Rå 3.2kg	Atria Foodservice AB	Lithells	1 x 3.2 KG	KRT	280515	3462.4	81	81	0	Nej	Nej	Nej	Nej	Nej	SVERIGE	EUROPEISKA UNIONEN
Härnösand Kommun	-	Övrigt	Villa Fridhem	Djupfryst	Kött oberett	Lammstek	Martin & Servera AB	446955	Lammstek Bf 1.5kg	Martin & Servera AB	Martin & Servera Import	1 x 1.5 KG	KG	1339.52	11.96	112	112	100	Nej	Nej	Nej	Nej	Nej	NYA ZEELAND	NYA ZEELAND
Härnösand Kommun	-	Grundskola	Gerestaskolan	Djupfryst	Kött oberett	Nötfärs	Martin & Servera AB	479253	Nötfärs 10% Krav 2.5mm 2.5kg	Martin & Servera AB	Martin & Servera	2 x 2.5 KG	KRT	706.8	15	47.1	-235.6	100	Ja	Nej	Ja	Nej	Nej	SVERIGE	SVERIGE
Härnösand Kommun	-	Övrigt	Villa Fridhem	Djupfryst	Kött oberett	Nötfärs	Martin & Servera AB	516013	Nötfärs 10% 2.5kg	Martin & Servera AB	Martin & Servera	1 x 2.5 KG	KG	920.05	10	92	239.2	100	Nej	Nej	Nej	Nej	Nej	SVERIGE	Import
Härnösand Kommun	-	Övrigt	Villa Fridhem	Djupfryst	Kött oberett	Nötkött tärnat	Martin & Servera AB	517284	Nötbog Tärnad 2x2 2.5kg	Martin & Servera AB	Martin & Servera	2 x 2.5 KG	KRT	1778.25	15	118.6	118.6	100	Nej	Nej	Nej	Nej	Nej	SVERIGE	Import
Härnösand Kommun	-	Övrigt	Prod.köket Navet	Djupfryst	Kött oberett	Nötlever	Martin & Servera AB	460667	Ungnötslever Tärnad 2x2	Gudruns AB	Gudruns	1 x 5. KG	KRT	6034.33	160	37.7	37.7	0	Nej	Nej	Nej	Nej	Nej	SVERIGE	SVERIGE
Härnösand Kommun	-	Övrigt	Prod.köket Navet	Djupfryst	Kött oberett	Nötleverfärs	Martin & Servera AB	243428	Nötlever Malen 300g	Nyhléns & Hugosons Chark AB	Nyhléns Hugosons	12 x 0.3 KG	KRT	4393.11	118.8	37	-133.1	0	Nej	Nej	Nej	Nej	Nej	SVERIGE	SVERIGE
Härnösand Kommun	-	Övrigt	Prod.köket Navet	Djupfryst	Kött oberett	Nötskav/split	Martin & Servera AB	152868	Nötskav Ytterlår 3x3x0.3 4kg	Gudruns AB	Gudruns	1 x 4. KG	KRT	105101	1008	104.3	104.3	0	Nej	Nej	Nej	Nej	Nej	SVERIGE	SVERIGE
Härnösand Kommun	-	Grundskola	Brunne Skola	Djupfryst	Kött oberett	Nötskav/split	Martin & Servera AB	192898	Nötskav Naturell 3x3x0.3cm	Gudruns AB	Gudruns	1 x 4. KG	KRT	4530.56	64	70.8	70.8	0	Nej	Nej	Nej	Nej	Nej	SVERIGE	SVERIGE
Härnösand Kommun	-	Gymnasieskola	H-sand Gymn.kock.skola Hr-prog	Djupfryst	Kött oberett	Renkött	Martin & Servera AB	333534	Renrostbiff ca600g	Norrlandsvilt	Norrlandsvilt	1 x 0.6 KG	KG	2696.37	9.33	289	289	100	Nej	Nej	Nej	Nej	Nej	SVERIGE	SVERIGE
Härnösand Kommun	-	Gymnasieskola	H-sand Gymn.kock.skola Hr-prog	Djupfryst	Kött oberett	Renkött	Martin & Servera AB	536854	Reninnanlår Sibiriskt	Polarica Vilt AB	Polarica	1 x 1.2 KG	KG	1188.15	4.45	267	267	100	Nej	Nej	Nej	Nej	Nej	FINLAND	RYSSLAND
Härnösand Kommun	-	Övrigt	Prod.köket Navet	Djupfryst	Kött oberett	Ryggbiff	Martin & Servera AB	M373415	Biff Mk Bfr 3.5kg	Martin & Servera AB	Ana Paula	1 x 3.5 KG	KG	10923.6	91.03	120	120	100	Nej	Nej	Nej	Nej	Nej	URUGUAY	URUGUAY
Härnösand Kommun	-	Övrigt	Prod.köket Navet	Djupfryst	Kött oberett	Viltskav	Martin & Servera AB	416438	Viltskav Hjort 1.6kg 0.5mm	Martin & Servera AB	Martin & Servera	2 x 1.6 KG	KRT	3160.84	38.4	82.3	82.3	0	Nej	Nej	Nej	Nej	Nej	NYA ZEELAND	NYA ZEELAND
Härnösand Kommun	-	Övrigt	Villa Fridhem	Djupfryst	Kött oberett	Viltskav	Martin & Servera AB	416438	Viltskav Hjort 1.6kg 0.5mm	Martin & Servera AB	Martin & Servera	2 x 1.6 KG	KRT	259.01	3.2	80.9	80.9	0	Nej	Nej	Nej	Nej	Nej	NYA ZEELAND	NYA ZEELAND
Härnösand Kommun	-	Övrigt	Prod.köket Navet	Djupfryst	Kött oberett	Viltskav	Martin & Servera AB	461103	Viltmästarskav Flingad 2.5kg	Polarica Vilt AB	Polarica	2 x 2.5 KG	KRT	2670	30	89	89	100	Nej	Nej	Nej	Nej	Nej	FINLAND	Uppgift saknas
Härnösand Kommun	-	Grundskola	Häggdångers Skola	Djupfryst	Köttprodukter	Blodpudding	Martin & Servera AB	287870	Blodpudding Skivad 2.6kg	Nyhléns & Hugosons Chark AB	Nyhléns Hugosons	1 x 2.6 KG	KG	163.74	5.18	31.6	31.6	0	Nej	Nej	Nej	Nej	Nej	SVERIGE	SVERIGE
Härnösand Kommun	-	Övrigt	Prod.köket Navet	Djupfryst	Köttprodukter	Blodpudding	Martin & Servera AB	287870	Blodpudding Skivad 2.6kg	Nyhléns & Hugosons Chark AB	Nyhléns Hugosons	1 x 2.6 KG	KG	18916.6	572.64	33	33	0	Nej	Nej	Nej	Nej	Nej	SVERIGE	SVERIGE
Härnösand Kommun	-	Övrigt	Prod.köket Navet	Djupfryst	Köttprodukter	Fläskkarré	Martin & Servera AB	192963	Fläskkarré Plommonsmak Skivad S-v	HKScan Sweden AB	Scan	1 x 2. KG	KG	52486.2	515.32	101.9	203.7	0	Nej	Nej	Nej	Nej	Nej	SVERIGE	SVERIGE
Härnösand Kommun	-	Övrigt	Prod.köket Navet	Djupfryst	Köttprodukter	Fläskkotlett	Martin & Servera AB	344853	Kotlettrad Skivad S-v	HKScan Sweden AB	Scan	1 x 1.8 KG	KG	30805.7	229.98	133.9	241.1	0	Nej	Nej	Nej	Nej	Nej	SVERIGE	SVERIGE
Härnösand Kommun	-	Övrigt	Prod.köket Navet	Djupfryst	Köttprodukter	Fläskkotlett	Martin & Servera AB	613562	Kotlettrad Skivad S-v	Atria Foodservice AB	Lithells	1 x 1.2 KG	KG	15523	102.45	151.5	181.8	100	Nej	Nej	Nej	Nej	Nej	SVERIGE	EUROPEISKA UNIONEN
Härnösand Kommun	-	Övrigt	Prod.köket Navet	Djupfryst	Köttprodukter	Får och Lammfärsbiffar	Martin & Servera AB	477604	Fårfärsbiff Vitlök & Örter 130g/5.2kg	Lagerblad Foods AB	Lagerblad Foods	40 x 0.13 KG	KRT	11549.4	62.4	185.1	185.1	100	Nej	Nej	Nej	Nej	Nej	Import	Import
Härnösand Kommun	-	Kultur & fritid	SIMHALLEN HÄRNÖSAND	Djupfryst	Köttprodukter	Grillkorv	Martin & Servera AB	074252	Grillkorv 70g	Sibylla Sweden AB	Sibylla	9 x 1.05 KG	KRT	4370.43	28.35	154.2	154.2	100	Nej	Nej	Nej	Nej	Nej	SVERIGE	EUROPEISKA UNIONEN
Härnösand Kommun	-	Grundskola	Brunne Skola	Djupfryst	Köttprodukter	Grillkorv	Martin & Servera AB	328062	Korv Slantad 2.5kg	Atria Foodservice AB	Lithells	2 x 2.5 KG	KRT	529.52	10	53	53	0	Nej	Nej	Nej	Nej	Nej	SVERIGE	SVERIGE
Härnösand Kommun	-	Övrigt	Prod.köket Navet	Djupfryst	Köttprodukter	Grillkorv	Martin & Servera AB	328062	Korv Slantad 2.5kg	Atria Foodservice AB	Lithells	2 x 2.5 KG	KRT	10855.2	205	53	53	0	Nej	Nej	Nej	Nej	Nej	SVERIGE	SVERIGE
Härnösand Kommun	-	Övrigt	Prod.köket Navet	Djupfryst	Köttprodukter	Grillkorv	Martin & Servera AB	468843	Grillare Skinnfri 9% 50g	Atria Foodservice AB	Lithells	4 x 2. KG	KRT	42418.2	672	63.1	0	0	Nej	Nej	Nej	Nej	Nej	SVERIGE	SVERIGE
Härnösand Kommun	-	Café	Villa Fridhem/Trappan	Djupfryst	Köttprodukter	Hamburgare	Martin & Servera AB	312561	Hamburgare Jet Set 90g	HKScan Sweden AB	Scan	1 x 5.4 KG	KRT	1074.97	10.8	99.5	99.5	0	Nej	Nej	Nej	Nej	Nej	SVERIGE	SVERIGE
Härnösand Kommun	-	Grundskola	Brunne Skola	Djupfryst	Köttprodukter	Hamburgare	Martin & Servera AB	312561	Hamburgare Jet Set 90g	HKScan Sweden AB	Scan	1 x 5.4 KG	KRT	2637.07	27	97.7	97.7	0	Nej	Nej	Nej	Nej	Nej	SVERIGE	SVERIGE
Härnösand Kommun	-	Grundskola	Brännaskolan	Djupfryst	Köttprodukter	Hamburgare	Martin & Servera AB	312561	Hamburgare Jet Set 90g	HKScan Sweden AB	Scan	1 x 5.4 KG	KRT	1535	16.2	94.8	94.8	0	Nej	Nej	Nej	Nej	Nej	SVERIGE	SVERIGE
Härnösand Kommun	-	Grundskola	Hedda Wisingskolan	Djupfryst	Köttprodukter	Hamburgare	Martin & Servera AB	312561	Hamburgare Jet Set 90g	HKScan Sweden AB	Scan	1 x 5.4 KG	KRT	567.82	5.4	105.2	105.2	0	Nej	Nej	Nej	Nej	Nej	SVERIGE	SVERIGE
Härnösand Kommun	-	Grundskola	Wendela Hellman skola	Djupfryst	Köttprodukter	Hamburgare	Martin & Servera AB	312561	Hamburgare Jet Set 90g	HKScan Sweden AB	Scan	1 x 5.4 KG	KRT	507.15	5.4	93.9	93.9	0	Nej	Nej	Nej	Nej	Nej	SVERIGE	SVERIGE
Härnösand Kommun	-	Grundskola	Älandsbro Skola	Djupfryst	Köttprodukter	Hamburgare	Martin & Servera AB	312561	Hamburgare Jet Set 90g	HKScan Sweden AB	Scan	1 x 5.4 KG	KRT	520.7	5.4	96.4	96.4	0	Nej	Nej	Nej	Nej	Nej	SVERIGE	SVERIGE
Härnösand Kommun	-	Gymnasieskola	Härnösands gymnasium 1 aktuell	Djupfryst	Köttprodukter	Hamburgare	Martin & Servera AB	312561	Hamburgare Jet Set 90g	HKScan Sweden AB	Scan	1 x 5.4 KG	KRT	2028.6	21.6	93.9	93.9	0	Nej	Nej	Nej	Nej	Nej	SVERIGE	SVERIGE
Härnösand Kommun	-	Övrigt	Prod.köket Navet	Djupfryst	Köttprodukter	Hamburgare	Martin & Servera AB	312561	Hamburgare Jet Set 90g	HKScan Sweden AB	Scan	1 x 5.4 KG	KRT	66679.4	675	98.8	98.8	0	Nej	Nej	Nej	Nej	Nej	SVERIGE	SVERIGE
Härnösand Kommun	-	Grundskola	Brunne Skola	Djupfryst	Köttprodukter	Hamburgare	Martin & Servera AB	567073	Hamburgare Krav Fri Från 50g	Orkla Foods Sverige AB	Felix	1 x 4.5 KG	KRT	3861.65	27	143	0	0	Ja	Nej	Ja	Nej	Nej	SVERIGE	SVERIGE
Härnösand Kommun	-	Grundskola	Häggdångers Skola	Djupfryst	Köttprodukter	Hamburgare	Martin & Servera AB	567073	Hamburgare Krav Fri Från 50g	Orkla Foods Sverige AB	Felix	1 x 4.5 KG	KRT	3848.32	27	142.5	0	0	Ja	Nej	Ja	Nej	Nej	SVERIGE	SVERIGE
Härnösand Kommun	-	Gymnasieskola	Härnösands gymnasium 1 aktuell	Djupfryst	Köttprodukter	Hamburgare	Martin & Servera AB	567073	Hamburgare Krav Fri Från 50g	Orkla Foods Sverige AB	Felix	1 x 4.5 KG	KRT	1282.6	9	142.5	0	0	Ja	Nej	Ja	Nej	Nej	SVERIGE	SVERIGE
Härnösand Kommun	-	Övrigt	Prod.köket Navet	Djupfryst	Köttprodukter	Hamburgare	Martin & Servera AB	567073	Hamburgare Krav Fri Från 50g	Orkla Foods Sverige AB	Felix	1 x 4.5 KG	KRT	208632	1480.5	140.9	0	0	Ja	Nej	Ja	Nej	Nej	SVERIGE	SVERIGE
Härnösand Kommun	-	Övrigt	Prod.köket Navet	Djupfryst	Köttprodukter	Hamburgare	Martin & Servera AB	593079	Hamburgare Nöt Fri Från 50g	Orkla Foods Sverige AB	Felix	1 x 4.5 KG	KRT	16335.8	117	139.6	139.6	100	Nej	Nej	Nej	Nej	Nej	SVERIGE	SVERIGE
Härnösand Kommun	-	Café	Villa Fridhem/Trappan	Djupfryst	Köttprodukter	Kebabskav/split nötkött	Martin & Servera AB	574426	Kebabflarn 1kg	Korv-Görans Kebab AB	Korv-Görans Kebab	3 x 1. KG	KRT	1645.06	18	91.4	91.4	100	Nej	Nej	Nej	Nej	Nej	Import	Import
Härnösand Kommun	-	Övrigt	Prod.köket Navet	Djupfryst	Köttprodukter	Kåldolmar	Martin & Servera AB	221739	Kåldolmar Stekta 93g/4kg	Gunnar Dafgård AB	Dafgårds	1 x 4. KG	KRT	32218.8	376	85.7	85.7	0	Nej	Nej	Nej	Nej	Nej	SVERIGE	SVERIGE
Härnösand Kommun	-	Grundskola	Gerestaskolan	Djupfryst	Köttprodukter	Köttbullar	Martin & Servera AB	262372	Köttbulle Fri Från 12g	Martin & Servera AB	Martin & Servera	1 x 5. KG	KRT	388.91	5	77.8	77.8	100	Nej	Nej	Nej	Nej	Nej	SVERIGE	SVERIGE
Härnösand Kommun	-	Grundskola	Häggdångers Skola	Djupfryst	Köttprodukter	Köttbullar	Martin & Servera AB	262372	Köttbulle Fri Från 12g	Martin & Servera AB	Martin & Servera	1 x 5. KG	KRT	638	10	63.8	63.8	100	Nej	Nej	Nej	Nej	Nej	SVERIGE	SVERIGE
Härnösand Kommun	-	Övrigt	Prod.köket Navet	Djupfryst	Köttprodukter	Köttbullar	Martin & Servera AB	262372	Köttbulle Fri Från 12g	Martin & Servera AB	Martin & Servera	1 x 5. KG	KRT	18060.3	250	72.2	72.2	100	Nej	Nej	Nej	Nej	Nej	SVERIGE	SVERIGE
Härnösand Kommun	-	Social & omsorg	Gula Villan	Djupfryst	Köttprodukter	Köttbullar	Martin & Servera AB	371716	Småköttbullar 8g/2.1kg	HKScan Sweden AB	Scan	2 x 2.1 KG	KRT	273	4.2	65	65	100	Nej	Nej	Nej	Nej	Nej	SVERIGE	SVERIGE
Härnösand Kommun	-	Övrigt	Prod.köket Navet	Djupfryst	Köttprodukter	Köttbullar	Martin & Servera AB	437871	Nötköttbullar Fri Från 14g	Orkla Foods Sverige AB	Felix	1 x 5.5 KG	KRT	48488	638	76	76	100	Nej	Nej	Nej	Nej	Nej	SVERIGE	EUROPEISKA UNIONEN
Härnösand Kommun	-	Grundskola	Gerestaskolan	Djupfryst	Köttprodukter	Köttbullar	Martin & Servera AB	611970	Nötköttbulle Fri Från Krav 12g	Orkla Foods Sverige AB	Felix	1 x 5.5 KG	KRT	427.79	5.5	77.8	77.8	100	Ja	Nej	Ja	Nej	Nej	SVERIGE	SVERIGE
Härnösand Kommun	-	Café	Villa Fridhem/Trappan	Djupfryst	Köttprodukter	Köttbullar	Martin & Servera AB	621136	Köttbulle Nöt Eko Stekt 12g	Martin & Servera AB	Martin & Servera	2 x 2.5 KG	KRT	378.74	5	75.7	75.7	0	Ja	Nej	Nej	Nej	Nej	SVERIGE	SVERIGE
Härnösand Kommun	-	Grundskola	Brunne Skola	Djupfryst	Köttprodukter	Köttbullar	Martin & Servera AB	621136	Köttbulle Nöt Eko Stekt 12g	Martin & Servera AB	Martin & Servera	2 x 2.5 KG	KRT	1136.22	15	75.7	75.7	0	Ja	Nej	Nej	Nej	Nej	SVERIGE	SVERIGE
Härnösand Kommun	-	Grundskola	Brännaskolan	Djupfryst	Köttprodukter	Köttbullar	Martin & Servera AB	621136	Köttbulle Nöt Eko Stekt 12g	Martin & Servera AB	Martin & Servera	2 x 2.5 KG	KRT	1512.11	20	75.6	75.6	0	Ja	Nej	Nej	Nej	Nej	SVERIGE	SVERIGE
Härnösand Kommun	-	Grundskola	Gerestaskolan	Djupfryst	Köttprodukter	Köttbullar	Martin & Servera AB	621136	Köttbulle Nöt Eko Stekt 12g	Martin & Servera AB	Martin & Servera	2 x 2.5 KG	KRT	2272.44	30	75.7	75.7	0	Ja	Nej	Nej	Nej	Nej	SVERIGE	SVERIGE
Härnösand Kommun	-	Grundskola	Hedda Wisingskolan	Djupfryst	Köttprodukter	Köttbullar	Martin & Servera AB	621136	Köttbulle Nöt Eko Stekt 12g	Martin & Servera AB	Martin & Servera	2 x 2.5 KG	KRT	3402.96	45	75.6	75.6	0	Ja	Nej	Nej	Nej	Nej	SVERIGE	SVERIGE
Härnösand Kommun	-	Grundskola	Häggdångers Skola	Djupfryst	Köttprodukter	Köttbullar	Martin & Servera AB	621136	Köttbulle Nöt Eko Stekt 12g	Martin & Servera AB	Martin & Servera	2 x 2.5 KG	KRT	2645.48	35	75.6	75.6	0	Ja	Nej	Nej	Nej	Nej	SVERIGE	SVERIGE
Härnösand Kommun	-	Grundskola	Wendela Hellman skola	Djupfryst	Köttprodukter	Köttbullar	Martin & Servera AB	621136	Köttbulle Nöt Eko Stekt 12g	Martin & Servera AB	Martin & Servera	2 x 2.5 KG	KRT	378.74	5	75.7	75.7	0	Ja	Nej	Nej	Nej	Nej	SVERIGE	SVERIGE
Härnösand Kommun	-	Gymnasieskola	Härnösands gymnasium 1 aktuell	Djupfryst	Köttprodukter	Köttbullar	Martin & Servera AB	621136	Köttbulle Nöt Eko Stekt 12g	Martin & Servera AB	Martin & Servera	2 x 2.5 KG	KRT	378.74	5	75.7	75.7	0	Ja	Nej	Nej	Nej	Nej	SVERIGE	SVERIGE
Härnösand Kommun	-	Social & omsorg	Gula Villan	Djupfryst	Köttprodukter	Köttbullar	Martin & Servera AB	621136	Köttbulle Nöt Eko Stekt 12g	Martin & Servera AB	Martin & Servera	2 x 2.5 KG	KRT	378.74	5	75.7	75.7	0	Ja	Nej	Nej	Nej	Nej	SVERIGE	SVERIGE
Härnösand Kommun	-	Övrigt	Prod.köket Navet	Djupfryst	Köttprodukter	Köttbullar	Martin & Servera AB	621136	Köttbulle Nöt Eko Stekt 12g	Martin & Servera AB	Martin & Servera	2 x 2.5 KG	KRT	128541	1695	75.8	75.8	0	Ja	Nej	Nej	Nej	Nej	SVERIGE	SVERIGE
Härnösand Kommun	-	Övrigt	Prod.köket Navet	Djupfryst	Köttprodukter	Nötfärsbiffar	Martin & Servera AB	469593	Nötfärsbiff Eko 40g/1.8kg	Danish Crown Foods	Tulip	3 x 1.8 KG	KRT	39475.9	475.2	83.1	0	0	Ja	Nej	Nej	Nej	Nej	DANMARK	Uppgift saknas
Härnösand Kommun	-	Övrigt	Prod.köket Navet	Djupfryst	Köttprodukter	Nötfärsbiffar	Martin & Servera AB	519611	Ängsbiff Stekt Eko 65g	Orkla Foods Sverige AB	Lecora	1 x 5.2 KG	KRT	318594	4004	79.6	0	0	Ja	Nej	Nej	Nej	Nej	SVERIGE	SVERIGE
Härnösand Kommun	-	Övrigt	Prod.köket Navet	Djupfryst	Köttprodukter	Pannbiff	Martin & Servera AB	262408	Pannbiff Nöt Fri Från 40g	Martin & Servera AB	Martin & Servera	2 x 2.5 KG	KRT	64967	875	74.2	74.2	100	Nej	Nej	Nej	Nej	Nej	SVERIGE	SVERIGE
Härnösand Kommun	-	Övrigt	Prod.köket Navet	Djupfryst	Köttprodukter	Renkött	Martin & Servera AB	058370	Renstek Rökt Skivad 500g/2.5kg	Polarica Vilt AB	Polarica	5 x 0.5 KG	KRT	2690	10	269	0	100	Nej	Nej	Nej	Nej	Nej	FINLAND	Import
Härnösand Kommun	-	Gymnasieskola	H-sand Gymn.kock.skola Hr-prog	Djupfryst	Matbröd bake off	Bröd Baguette under 100g	Martin & Servera AB	231431	Baguette 18cm 90g	Martin & Servera AB	Martin & Servera	1 x 6.3 KG	KRT	369.19	6.3	58.6	58.6	100	Nej	Nej	Nej	Nej	Nej	SVERIGE	Uppgift saknas
Härnösand Kommun	-	Social & omsorg	Gula Villan	Djupfryst	Matbröd bake off	Bröd Baguette under 100g	Martin & Servera AB	231431	Baguette 18cm 90g	Martin & Servera AB	Martin & Servera	1 x 6.3 KG	KRT	8272.24	144.9	57.1	57.1	100	Nej	Nej	Nej	Nej	Nej	SVERIGE	Uppgift saknas
Härnösand Kommun	-	Grundskola	Gerestaskolan	Djupfryst	Matbröd bake off	Bröd Baguette under 100g	Martin & Servera AB	295149	Minibaguette 11cm 55g	Martin & Servera AB	Martin & Servera	1 x 6.325 KG	KRT	2281.08	145.48	15.7	15.7	0	Nej	Nej	Nej	Nej	Nej	SVERIGE	SVERIGE
Härnösand Kommun	-	Grundskola	Hedda Wisingskolan	Djupfryst	Matbröd bake off	Bröd Baguette under 100g	Martin & Servera AB	295149	Minibaguette 11cm 55g	Martin & Servera AB	Martin & Servera	1 x 6.325 KG	KRT	103.86	6.33	16.4	16.4	0	Nej	Nej	Nej	Nej	Nej	SVERIGE	SVERIGE
Härnösand Kommun	-	Grundskola	Wendela Hellman skola	Djupfryst	Matbröd bake off	Bröd Baguette under 100g	Martin & Servera AB	295149	Minibaguette 11cm 55g	Martin & Servera AB	Martin & Servera	1 x 6.325 KG	KRT	14830.4	967.73	15.3	15.3	0	Nej	Nej	Nej	Nej	Nej	SVERIGE	SVERIGE
Härnösand Kommun	-	Övrigt	Prod.köket Navet	Djupfryst	Matbröd bake off	Bröd Baguette under 100g	Martin & Servera AB	295149	Minibaguette 11cm 55g	Martin & Servera AB	Martin & Servera	1 x 6.325 KG	KRT	293.5	18.98	15.5	15.5	0	Nej	Nej	Nej	Nej	Nej	SVERIGE	SVERIGE
Härnösand Kommun	-	Grundskola	Bondsjöhöjdens Skola	Djupfryst	Matbröd bake off	Bröd Baguette under 100g	Martin & Servera AB	295182	Minibaguette Grov 11cm 55g	Martin & Servera AB	Martin & Servera	1 x 6.6 KG	KRT	100.54	6.6	15.2	15.2	0	Nej	Nej	Nej	Nej	Nej	SVERIGE	SVERIGE
Härnösand Kommun	-	Grundskola	Brunne Skola	Djupfryst	Matbröd bake off	Bröd Baguette under 100g	Martin & Servera AB	295182	Minibaguette Grov 11cm 55g	Martin & Servera AB	Martin & Servera	1 x 6.6 KG	KRT	510.19	33	15.5	15.5	0	Nej	Nej	Nej	Nej	Nej	SVERIGE	SVERIGE
Härnösand Kommun	-	Grundskola	Solenskolan	Djupfryst	Matbröd bake off	Bröd Baguette under 100g	Martin & Servera AB	295182	Minibaguette Grov 11cm 55g	Martin & Servera AB	Martin & Servera	1 x 6.6 KG	KRT	100.54	6.6	15.2	15.2	0	Nej	Nej	Nej	Nej	Nej	SVERIGE	SVERIGE
Härnösand Kommun	-	Övrigt	Prod.köket Navet	Djupfryst	Matbröd bake off	Bröd Baguette under 100g	Martin & Servera AB	295182	Minibaguette Grov 11cm 55g	Martin & Servera AB	Martin & Servera	1 x 6.6 KG	KRT	309.11	19.8	15.6	15.6	0	Nej	Nej	Nej	Nej	Nej	SVERIGE	SVERIGE
Härnösand Kommun	-	Grundskola	Hedda Wisingskolan	Djupfryst	Matbröd bake off	Ciabatta	Martin & Servera AB	425207	Ciabatta Ljus 100g	Martin & Servera AB	Martin & Servera	1 x 6. KG	KRT	633.29	24	26.4	26.4	0	Nej	Nej	Nej	Nej	Nej	TYSKLAND	EUROPEISKA UNIONEN
Härnösand Kommun	-	Social & omsorg	Gula Villan	Djupfryst	Matbröd bake off	Panini	Martin & Servera AB	445187	Panini Grilly 130g	Delifrance Norden AB	Delifrance	1 x 7.8 KG	KRT	504.67	7.8	64.7	64.7	100	Nej	Nej	Nej	Nej	Nej	ITALIEN	Uppgift saknas
Härnösand Kommun	-	Övrigt	Prod.köket Navet	Djupfryst	Matbröd bake off	Portionsbröd	Martin & Servera AB	557868	Mixlåda Petit Pains Ardennais 80g	Nybergs Bageri AB	Panesco	60 x 0.08 KG	KRT	799	14.4	55.5	55.5	100	Nej	Nej	Nej	Nej	Nej	LUXEMBURG	Uppgift saknas
Härnösand Kommun	-	Grundskola	Brännaskolan	Djupfryst	Matbröd bake off	Portionsbröd	Martin & Servera AB	566125	Mixlåda Buffébröd 4Sorter 40g/50g	Martin & Servera AB	Martin & Servera	1 x 5.1 KG	KRT	156.25	5.1	30.6	30.6	0	Nej	Nej	Nej	Nej	Nej	TYSKLAND	Uppgift saknas
Härnösand Kommun	-	Grundskola	Solenskolan	Djupfryst	Matbröd bake off	Portionsbröd	Martin & Servera AB	566125	Mixlåda Buffébröd 4Sorter 40g/50g	Martin & Servera AB	Martin & Servera	1 x 5.1 KG	KRT	153.3	5.1	30.1	30.1	0	Nej	Nej	Nej	Nej	Nej	TYSKLAND	Uppgift saknas
Härnösand Kommun	-	Social & omsorg	Gula Villan	Djupfryst	Matbröd bake off	Portionsbröd Frallor	Martin & Servera AB	324673	Ostfralla 60g	Delifrance Norden AB	Delifrance	30 x 0.06 KG	KRT	8016.98	120.6	66.5	66.5	0	Nej	Nej	Nej	Nej	Nej	SVERIGE	Uppgift saknas
Härnösand Kommun	-	Övrigt	Prod.köket Navet	Djupfryst	Matbröd bake off	Portionsbröd Frallor	Martin & Servera AB	324673	Ostfralla 60g	Delifrance Norden AB	Delifrance	30 x 0.06 KG	KRT	1434.3	21.6	66.4	66.4	0	Nej	Nej	Nej	Nej	Nej	SVERIGE	Uppgift saknas
Härnösand Kommun	-	Övrigt	Villa Fridhem	Djupfryst	Matbröd bake off	Portionsbröd Frallor	Martin & Servera AB	324673	Ostfralla 60g	Delifrance Norden AB	Delifrance	30 x 0.06 KG	KRT	122.46	1.8	68	68	0	Nej	Nej	Nej	Nej	Nej	SVERIGE	Uppgift saknas
Härnösand Kommun	-	Social & omsorg	Gula Villan	Djupfryst	Matbröd bake off	Portionsbröd Grovt	Martin & Servera AB	555086	Rågbräck 81g	Lantmännen Unibake AB	Schulstad	40 x 0.081 KG	KRT	437.4	6.48	67.5	-218.7	100	Nej	Nej	Nej	Nej	Nej	DANMARK	Uppgift saknas
Härnösand Kommun	-	Grundskola	Gerestaskolan	Djupfryst	Matbröd färdigt	Bröd Baguette under 100g	Martin & Servera AB	564757	Fria Minibaguette Glf 60g/240g	Fria Bröd AB	Fria Bröd	8 x 0.24 KG	KRT	395.8	3.84	103.1	0	0	Nej	Nej	Nej	Nej	Nej	SVERIGE	EUROPEISKA UNIONEN
Härnösand Kommun	-	Övrigt	Prod.köket Navet	Djupfryst	Matbröd färdigt	Bröd Baguette under 100g	Martin & Servera AB	564757	Fria Minibaguette Glf 60g/240g	Fria Bröd AB	Fria Bröd	8 x 0.24 KG	KRT	3457.92	34.56	100.1	0	0	Nej	Nej	Nej	Nej	Nej	SVERIGE	EUROPEISKA UNIONEN
Härnösand Kommun	-	Grundskola	Brännaskolan	Djupfryst	Matbröd färdigt	Bröd Formbröd	Martin & Servera AB	303842	Fria Grova Formbröd Glf Lfri 500g	Fria Bröd AB	Fria Bröd	6 x 0.5 KG	KRT	201.33	3	67.1	67.1	0	Nej	Nej	Nej	Nej	Nej	SVERIGE	EUROPEISKA UNIONEN
Härnösand Kommun	-	Grundskola	Älandsbro Skola	Djupfryst	Matbröd färdigt	Bröd Formbröd	Martin & Servera AB	303842	Fria Grova Formbröd Glf Lfri 500g	Fria Bröd AB	Fria Bröd	6 x 0.5 KG	KRT	217.22	3	72.4	72.4	0	Nej	Nej	Nej	Nej	Nej	SVERIGE	EUROPEISKA UNIONEN
Härnösand Kommun	-	Övrigt	Prod.köket Navet	Djupfryst	Matbröd färdigt	Bröd Formbröd	Martin & Servera AB	303842	Fria Grova Formbröd Glf Lfri 500g	Fria Bröd AB	Fria Bröd	6 x 0.5 KG	KRT	5208.04	75	69.4	69.4	0	Nej	Nej	Nej	Nej	Nej	SVERIGE	EUROPEISKA UNIONEN
Härnösand Kommun	-	Övrigt	Villa Fridhem	Djupfryst	Matbröd färdigt	Bröd Formbröd	Martin & Servera AB	303842	Fria Grova Formbröd Glf Lfri 500g	Fria Bröd AB	Fria Bröd	6 x 0.5 KG	KRT	201.33	3	67.1	67.1	0	Nej	Nej	Nej	Nej	Nej	SVERIGE	EUROPEISKA UNIONEN
Härnösand Kommun	-	Café	Villa Fridhem/Trappan	Djupfryst	Matbröd färdigt	Bröd Formfranska	Martin & Servera AB	347088	Formfranska Skivad 1kg	Martin & Servera AB	Martin & Servera	5 x 1. KG	KRT	2325.4	130	17.9	17.9	0	Nej	Nej	Nej	Nej	Nej	SVERIGE	SVERIGE
Härnösand Kommun	-	Grundskola	Bondsjöhöjdens Skola	Djupfryst	Matbröd färdigt	Bröd Formfranska	Martin & Servera AB	347088	Formfranska Skivad 1kg	Martin & Servera AB	Martin & Servera	5 x 1. KG	KRT	84.8	5	17	17	0	Nej	Nej	Nej	Nej	Nej	SVERIGE	SVERIGE
Härnösand Kommun	-	Grundskola	Brunne Skola	Djupfryst	Matbröd färdigt	Bröd Formfranska	Martin & Servera AB	347088	Formfranska Skivad 1kg	Martin & Servera AB	Martin & Servera	5 x 1. KG	KRT	93.9	5	18.8	18.8	0	Nej	Nej	Nej	Nej	Nej	SVERIGE	SVERIGE
Härnösand Kommun	-	Grundskola	Brännaskolan	Djupfryst	Matbröd färdigt	Bröd Formfranska	Martin & Servera AB	347088	Formfranska Skivad 1kg	Martin & Servera AB	Martin & Servera	5 x 1. KG	KRT	88.1	5	17.6	17.6	0	Nej	Nej	Nej	Nej	Nej	SVERIGE	SVERIGE
Härnösand Kommun	-	Grundskola	Gerestaskolan	Djupfryst	Matbröd färdigt	Bröd Formfranska	Martin & Servera AB	347088	Formfranska Skivad 1kg	Martin & Servera AB	Martin & Servera	5 x 1. KG	KRT	718.9	40	18	18	0	Nej	Nej	Nej	Nej	Nej	SVERIGE	SVERIGE
Härnösand Kommun	-	Grundskola	Hedda Wisingskolan	Djupfryst	Matbröd färdigt	Bröd Formfranska	Martin & Servera AB	347088	Formfranska Skivad 1kg	Martin & Servera AB	Martin & Servera	5 x 1. KG	KRT	7306.8	415	17.6	17.6	0	Nej	Nej	Nej	Nej	Nej	SVERIGE	SVERIGE
Härnösand Kommun	-	Grundskola	Murbergsskolan	Djupfryst	Matbröd färdigt	Bröd Formfranska	Martin & Servera AB	347088	Formfranska Skivad 1kg	Martin & Servera AB	Martin & Servera	5 x 1. KG	KRT	611.8	35	17.5	17.5	0	Nej	Nej	Nej	Nej	Nej	SVERIGE	SVERIGE
Härnösand Kommun	-	Grundskola	Wendela Hellman skola	Djupfryst	Matbröd färdigt	Bröd Formfranska	Martin & Servera AB	347088	Formfranska Skivad 1kg	Martin & Servera AB	Martin & Servera	5 x 1. KG	KRT	176.2	10	17.6	17.6	0	Nej	Nej	Nej	Nej	Nej	SVERIGE	SVERIGE
Härnösand Kommun	-	Övrigt	Prod.köket Navet	Djupfryst	Matbröd färdigt	Bröd Formfranska	Martin & Servera AB	347088	Formfranska Skivad 1kg	Martin & Servera AB	Martin & Servera	5 x 1. KG	KRT	13760.5	755	18.2	18.2	0	Nej	Nej	Nej	Nej	Nej	SVERIGE	SVERIGE
Härnösand Kommun	-	Grundskola	Bondsjöhöjdens Skola	Djupfryst	Matbröd färdigt	Bröd Fullkorn	Martin & Servera AB	136010	Fiberrost Skivad 1kg	Fazer Bageri AB	Skogaholm	5 x 1. KG	KRT	740.16	40	18.5	18.5	0	Nej	Nej	Nej	Nej	Nej	SVERIGE	Uppgift saknas
Härnösand Kommun	-	Grundskola	Murbergsskolan	Djupfryst	Matbröd färdigt	Bröd Fullkorn	Martin & Servera AB	136010	Fiberrost Skivad 1kg	Fazer Bageri AB	Skogaholm	5 x 1. KG	KRT	89.64	5	17.9	17.9	0	Nej	Nej	Nej	Nej	Nej	SVERIGE	Uppgift saknas
Härnösand Kommun	-	Grundskola	Älandsbro Skola	Djupfryst	Matbröd färdigt	Bröd Fullkorn	Martin & Servera AB	136010	Fiberrost Skivad 1kg	Fazer Bageri AB	Skogaholm	5 x 1. KG	KRT	829.8	45	18.4	18.4	0	Nej	Nej	Nej	Nej	Nej	SVERIGE	Uppgift saknas
Härnösand Kommun	-	Övrigt	Prod.köket Navet	Djupfryst	Matbröd färdigt	Bröd Fullkorn	Martin & Servera AB	136010	Fiberrost Skivad 1kg	Fazer Bageri AB	Skogaholm	5 x 1. KG	KRT	361.65	20	18.1	18.1	0	Nej	Nej	Nej	Nej	Nej	SVERIGE	Uppgift saknas
Härnösand Kommun	-	Grundskola	Brännaskolan	Djupfryst	Matbröd färdigt	Bröd Fullkorn	Martin & Servera AB	323087	Pågen Surdegsgoda 650g	Pågen AB	Pågen	10 x 0.65 KG	KRT	273.32	6.5	42	0	0	Nej	Nej	Nej	Nej	Nej	SVERIGE	SVERIGE
Härnösand Kommun	-	Grundskola	Wendela Hellman skola	Djupfryst	Matbröd färdigt	Bröd Fullkorn	Martin & Servera AB	323087	Pågen Surdegsgoda 650g	Pågen AB	Pågen	10 x 0.65 KG	KRT	489.46	13	37.7	0	0	Nej	Nej	Nej	Nej	Nej	SVERIGE	SVERIGE
Härnösand Kommun	-	Övrigt	Prod.köket Navet	Djupfryst	Matbröd färdigt	Bröd Fullkorn	Martin & Servera AB	323087	Pågen Surdegsgoda 650g	Pågen AB	Pågen	10 x 0.65 KG	KRT	20683.9	533	38.8	0	0	Nej	Nej	Nej	Nej	Nej	SVERIGE	SVERIGE
Härnösand Kommun	-	Övrigt	Villa Fridhem	Djupfryst	Matbröd färdigt	Bröd Fullkorn	Martin & Servera AB	323087	Pågen Surdegsgoda 650g	Pågen AB	Pågen	10 x 0.65 KG	KRT	244.73	6.5	37.7	0	0	Nej	Nej	Nej	Nej	Nej	SVERIGE	SVERIGE
Härnösand Kommun	-	Café	Villa Fridhem/Trappan	Djupfryst	Matbröd färdigt	Bröd Fullkorn	Martin & Servera AB	570713	Pågen Lingon Grova 500g	Pågen AB	Pågen	10 x 0.5 KG	KRT	388.78	10	38.9	38.9	0	Nej	Nej	Nej	Nej	Nej	SVERIGE	SVERIGE
Härnösand Kommun	-	Grundskola	Brännaskolan	Djupfryst	Matbröd färdigt	Bröd Fullkorn	Martin & Servera AB	570713	Pågen Lingon Grova 500g	Pågen AB	Pågen	10 x 0.5 KG	KRT	984.2	25	39.4	39.4	0	Nej	Nej	Nej	Nej	Nej	SVERIGE	SVERIGE
Härnösand Kommun	-	Grundskola	Gerestaskolan	Djupfryst	Matbröd färdigt	Bröd Fullkorn	Martin & Servera AB	570713	Pågen Lingon Grova 500g	Pågen AB	Pågen	10 x 0.5 KG	KRT	1763.02	45	39.2	39.2	0	Nej	Nej	Nej	Nej	Nej	SVERIGE	SVERIGE
Härnösand Kommun	-	Grundskola	Häggdångers Skola	Djupfryst	Matbröd färdigt	Bröd Fullkorn	Martin & Servera AB	570713	Pågen Lingon Grova 500g	Pågen AB	Pågen	10 x 0.5 KG	KRT	777.21	20	38.9	38.9	0	Nej	Nej	Nej	Nej	Nej	SVERIGE	SVERIGE
Härnösand Kommun	-	Grundskola	Solenskolan	Djupfryst	Matbröd färdigt	Bröd Fullkorn	Martin & Servera AB	570713	Pågen Lingon Grova 500g	Pågen AB	Pågen	10 x 0.5 KG	KRT	1829.59	45	40.7	40.7	0	Nej	Nej	Nej	Nej	Nej	SVERIGE	SVERIGE
Härnösand Kommun	-	Grundskola	Älandsbro Skola	Djupfryst	Matbröd färdigt	Bröd Fullkorn	Martin & Servera AB	570713	Pågen Lingon Grova 500g	Pågen AB	Pågen	10 x 0.5 KG	KRT	609.98	15	40.7	40.7	0	Nej	Nej	Nej	Nej	Nej	SVERIGE	SVERIGE
Härnösand Kommun	-	Övrigt	Prod.köket Navet	Djupfryst	Matbröd färdigt	Bröd Fullkorn	Martin & Servera AB	570713	Pågen Lingon Grova 500g	Pågen AB	Pågen	10 x 0.5 KG	KRT	52785	1270	41.6	41.6	0	Nej	Nej	Nej	Nej	Nej	SVERIGE	SVERIGE
Härnösand Kommun	-	Övrigt	Villa Fridhem	Djupfryst	Matbröd färdigt	Bröd Fullkorn	Martin & Servera AB	570713	Pågen Lingon Grova 500g	Pågen AB	Pågen	10 x 0.5 KG	KRT	181.79	5	36.4	36.4	0	Nej	Nej	Nej	Nej	Nej	SVERIGE	SVERIGE
Härnösand Kommun	-	Grundskola	Brännaskolan	Djupfryst	Matbröd färdigt	Bröd Grovt	Martin & Servera AB	304042	Fria Mixlåda Grov Glf Lfri 2.84kg	Fria Bröd AB	Fria Bröd	1 x 2.84 KG	KRT	1359.24	17.04	79.8	79.8	0	Nej	Nej	Nej	Nej	Nej	SVERIGE	EUROPEISKA UNIONEN
Härnösand Kommun	-	Grundskola	Murbergsskolan	Djupfryst	Matbröd färdigt	Bröd Grovt	Martin & Servera AB	304042	Fria Mixlåda Grov Glf Lfri 2.84kg	Fria Bröd AB	Fria Bröd	1 x 2.84 KG	KRT	235.79	2.84	83	83	0	Nej	Nej	Nej	Nej	Nej	SVERIGE	EUROPEISKA UNIONEN
Härnösand Kommun	-	Grundskola	Solenskolan	Djupfryst	Matbröd färdigt	Bröd Grovt	Martin & Servera AB	304042	Fria Mixlåda Grov Glf Lfri 2.84kg	Fria Bröd AB	Fria Bröd	1 x 2.84 KG	KRT	453.08	5.68	79.8	79.8	0	Nej	Nej	Nej	Nej	Nej	SVERIGE	EUROPEISKA UNIONEN
Härnösand Kommun	-	Grundskola	Älandsbro Skola	Djupfryst	Matbröd färdigt	Bröd Grovt	Martin & Servera AB	304042	Fria Mixlåda Grov Glf Lfri 2.84kg	Fria Bröd AB	Fria Bröd	1 x 2.84 KG	KRT	217.29	2.84	76.5	76.5	0	Nej	Nej	Nej	Nej	Nej	SVERIGE	EUROPEISKA UNIONEN
Härnösand Kommun	-	Grundskola	Wendela Hellman skola	Djupfryst	Matbröd färdigt	Bröd Lantbröd	Martin & Servera AB	303644	Lantbröd Morot Surdeg Skivad 650g	Fazer Bageri AB	Skogaholm	7 x 0.65 KG	KRT	1689.4	63.7	26.5	0	0	Nej	Nej	Nej	Nej	Nej	SVERIGE	Uppgift saknas
Härnösand Kommun	-	Grundskola	Brännaskolan	Djupfryst	Matbröd färdigt	Bröd Limpa eller likvärdig	Martin & Servera AB	537639	Skogaholmslimpa Grov Skivad 5x700g	Fazer Bageri AB	Skogaholm	5 x 0.7 KG	KRT	853.91	31.5	27.1	27.1	0	Nej	Nej	Nej	Nej	Nej	SVERIGE	Uppgift saknas
Härnösand Kommun	-	Grundskola	Älandsbro Skola	Djupfryst	Matbröd färdigt	Bröd Limpa eller likvärdig	Martin & Servera AB	537639	Skogaholmslimpa Grov Skivad 5x700g	Fazer Bageri AB	Skogaholm	5 x 0.7 KG	KRT	627.8	24.5	25.6	25.6	0	Nej	Nej	Nej	Nej	Nej	SVERIGE	Uppgift saknas
Härnösand Kommun	-	Grundskola	Bondsjöhöjdens Skola	Djupfryst	Matbröd färdigt	Bröd Limpa eller likvärdig	Martin & Servera AB	537647	Skogaholmslimpa Skivad 775g	Fazer Bageri AB	Skogaholm	5 x 0.775 KG	KRT	2156.85	96.88	22.3	22.3	0	Nej	Nej	Nej	Nej	Nej	SVERIGE	Uppgift saknas
Härnösand Kommun	-	Grundskola	Brunne Skola	Djupfryst	Matbröd färdigt	Bröd Limpa eller likvärdig	Martin & Servera AB	537647	Skogaholmslimpa Skivad 775g	Fazer Bageri AB	Skogaholm	5 x 0.775 KG	KRT	338.5	15.5	21.8	21.8	0	Nej	Nej	Nej	Nej	Nej	SVERIGE	Uppgift saknas
Härnösand Kommun	-	Grundskola	Brännaskolan	Djupfryst	Matbröd färdigt	Bröd Limpa eller likvärdig	Martin & Servera AB	537647	Skogaholmslimpa Skivad 775g	Fazer Bageri AB	Skogaholm	5 x 0.775 KG	KRT	2518.05	112.38	22.4	22.4	0	Nej	Nej	Nej	Nej	Nej	SVERIGE	Uppgift saknas
Härnösand Kommun	-	Grundskola	Gerestaskolan	Djupfryst	Matbröd färdigt	Bröd Limpa eller likvärdig	Martin & Servera AB	537647	Skogaholmslimpa Skivad 775g	Fazer Bageri AB	Skogaholm	5 x 0.775 KG	KRT	3516.4	158.88	22.1	22.1	0	Nej	Nej	Nej	Nej	Nej	SVERIGE	Uppgift saknas
Härnösand Kommun	-	Grundskola	Hedda Wisingskolan	Djupfryst	Matbröd färdigt	Bröd Limpa eller likvärdig	Martin & Servera AB	537647	Skogaholmslimpa Skivad 775g	Fazer Bageri AB	Skogaholm	5 x 0.775 KG	KRT	334.8	15.5	21.6	21.6	0	Nej	Nej	Nej	Nej	Nej	SVERIGE	Uppgift saknas
Härnösand Kommun	-	Grundskola	Häggdångers Skola	Djupfryst	Matbröd färdigt	Bröd Limpa eller likvärdig	Martin & Servera AB	537647	Skogaholmslimpa Skivad 775g	Fazer Bageri AB	Skogaholm	5 x 0.775 KG	KRT	1905.75	85.25	22.4	22.4	0	Nej	Nej	Nej	Nej	Nej	SVERIGE	Uppgift saknas
Härnösand Kommun	-	Grundskola	Murbergsskolan	Djupfryst	Matbröd färdigt	Bröd Limpa eller likvärdig	Martin & Servera AB	537647	Skogaholmslimpa Skivad 775g	Fazer Bageri AB	Skogaholm	5 x 0.775 KG	KRT	349.15	15.5	22.5	22.5	0	Nej	Nej	Nej	Nej	Nej	SVERIGE	Uppgift saknas
Härnösand Kommun	-	Grundskola	Solenskolan	Djupfryst	Matbröd färdigt	Bröd Limpa eller likvärdig	Martin & Servera AB	537647	Skogaholmslimpa Skivad 775g	Fazer Bageri AB	Skogaholm	5 x 0.775 KG	KRT	5605.75	251.88	22.3	22.3	0	Nej	Nej	Nej	Nej	Nej	SVERIGE	Uppgift saknas
Härnösand Kommun	-	Grundskola	Wendela Hellman skola	Djupfryst	Matbröd färdigt	Bröd Limpa eller likvärdig	Martin & Servera AB	537647	Skogaholmslimpa Skivad 775g	Fazer Bageri AB	Skogaholm	5 x 0.775 KG	KRT	85.55	3.88	22.1	22.1	0	Nej	Nej	Nej	Nej	Nej	SVERIGE	Uppgift saknas
Härnösand Kommun	-	Grundskola	Älandsbro Skola	Djupfryst	Matbröd färdigt	Bröd Limpa eller likvärdig	Martin & Servera AB	537647	Skogaholmslimpa Skivad 775g	Fazer Bageri AB	Skogaholm	5 x 0.775 KG	KRT	167.4	7.75	21.6	21.6	0	Nej	Nej	Nej	Nej	Nej	SVERIGE	Uppgift saknas
Härnösand Kommun	-	Övrigt	Prod.köket Navet	Djupfryst	Matbröd färdigt	Bröd Limpa eller likvärdig	Martin & Servera AB	537647	Skogaholmslimpa Skivad 775g	Fazer Bageri AB	Skogaholm	5 x 0.775 KG	KRT	62663.8	2759	22.7	22.7	0	Nej	Nej	Nej	Nej	Nej	SVERIGE	Uppgift saknas
Härnösand Kommun	-	Café	Villa Fridhem/Trappan	Djupfryst	Matbröd färdigt	Bröd Ljust	Martin & Servera AB	382248	Fria Mixlåda Ljust Bröd Glf	Fria Bröd AB	Fria Bröd	1 x 2.22 KG	KRT	322.44	2.22	145.2	145.2	100	Nej	Nej	Nej	Nej	Nej	SVERIGE	Uppgift saknas
Härnösand Kommun	-	Grundskola	Hedda Wisingskolan	Djupfryst	Matbröd färdigt	Bröd Tunnbröd	Martin & Servera AB	297374	Tunnbröd Rektangel 80g	Lantmännen Unibake AB	Korvbrödsbagarn	4 x 0.8 KG	KRT	336.41	3.2	105.1	105.1	100	Nej	Nej	Nej	Nej	Nej	SVERIGE	Uppgift saknas
Härnösand Kommun	-	Grundskola	Bondsjöhöjdens Skola	Djupfryst	Matbröd färdigt	Bröd Tunnbröd	Martin & Servera AB	635003	Tunnbröd Litet Mjukt 60g/480g	Polarbröd AB	Polarbröd	8 x 0.48 KG	KRT	175.86	3.84	45.8	45.8	0	Nej	Nej	Nej	Nej	Nej	SVERIGE	SVERIGE
Härnösand Kommun	-	Grundskola	Brunne Skola	Djupfryst	Matbröd färdigt	Bröd Tunnbröd	Martin & Servera AB	635003	Tunnbröd Litet Mjukt 60g/480g	Polarbröd AB	Polarbröd	8 x 0.48 KG	KRT	508.21	11.52	44.1	44.1	0	Nej	Nej	Nej	Nej	Nej	SVERIGE	SVERIGE
Härnösand Kommun	-	Grundskola	Brännaskolan	Djupfryst	Matbröd färdigt	Bröd Tunnbröd	Martin & Servera AB	635003	Tunnbröd Litet Mjukt 60g/480g	Polarbröd AB	Polarbröd	8 x 0.48 KG	KRT	1346.2	30.72	43.8	43.8	0	Nej	Nej	Nej	Nej	Nej	SVERIGE	SVERIGE
Härnösand Kommun	-	Grundskola	Gerestaskolan	Djupfryst	Matbröd färdigt	Bröd Tunnbröd	Martin & Servera AB	635003	Tunnbröd Litet Mjukt 60g/480g	Polarbröd AB	Polarbröd	8 x 0.48 KG	KRT	4278.62	96	44.6	44.6	0	Nej	Nej	Nej	Nej	Nej	SVERIGE	SVERIGE
Härnösand Kommun	-	Grundskola	Häggdångers Skola	Djupfryst	Matbröd färdigt	Bröd Tunnbröd	Martin & Servera AB	635003	Tunnbröd Litet Mjukt 60g/480g	Polarbröd AB	Polarbröd	8 x 0.48 KG	KRT	2403.63	53.76	44.7	44.7	0	Nej	Nej	Nej	Nej	Nej	SVERIGE	SVERIGE
Härnösand Kommun	-	Grundskola	Murbergsskolan	Djupfryst	Matbröd färdigt	Bröd Tunnbröd	Martin & Servera AB	635003	Tunnbröd Litet Mjukt 60g/480g	Polarbröd AB	Polarbröd	8 x 0.48 KG	KRT	1347.26	30.72	43.9	43.9	0	Nej	Nej	Nej	Nej	Nej	SVERIGE	SVERIGE
Härnösand Kommun	-	Grundskola	Solenskolan	Djupfryst	Matbröd färdigt	Bröd Tunnbröd	Martin & Servera AB	635003	Tunnbröd Litet Mjukt 60g/480g	Polarbröd AB	Polarbröd	8 x 0.48 KG	KRT	2070.37	46.08	44.9	44.9	0	Nej	Nej	Nej	Nej	Nej	SVERIGE	SVERIGE
Härnösand Kommun	-	Grundskola	Wendela Hellman skola	Djupfryst	Matbröd färdigt	Bröd Tunnbröd	Martin & Servera AB	635003	Tunnbröd Litet Mjukt 60g/480g	Polarbröd AB	Polarbröd	8 x 0.48 KG	KRT	1406.88	30.72	45.8	45.8	0	Nej	Nej	Nej	Nej	Nej	SVERIGE	SVERIGE
Härnösand Kommun	-	Grundskola	Älandsbro Skola	Djupfryst	Matbröd färdigt	Bröd Tunnbröd	Martin & Servera AB	635003	Tunnbröd Litet Mjukt 60g/480g	Polarbröd AB	Polarbröd	8 x 0.48 KG	KRT	169	3.84	44	44	0	Nej	Nej	Nej	Nej	Nej	SVERIGE	SVERIGE
Härnösand Kommun	-	Övrigt	Prod.köket Navet	Djupfryst	Matbröd färdigt	Bröd Tunnbröd	Martin & Servera AB	635003	Tunnbröd Litet Mjukt 60g/480g	Polarbröd AB	Polarbröd	8 x 0.48 KG	KRT	73889.9	1655.04	44.6	44.6	0	Nej	Nej	Nej	Nej	Nej	SVERIGE	SVERIGE
Härnösand Kommun	-	Grundskola	Brunne Skola	Djupfryst	Matbröd färdigt	Bröd Vörtbröd	Martin & Servera AB	163865	Vörtlimpa Utan Russin Skivad 600g	Fazer Bageri AB	Skogaholm	5 x 0.6 KG	KRT	99	3	33	33	100	Nej	Nej	Nej	Nej	Nej	SVERIGE	Uppgift saknas
Härnösand Kommun	-	Övrigt	Prod.köket Navet	Djupfryst	Matbröd färdigt	Bröd Vörtbröd	Martin & Servera AB	163865	Vörtlimpa Utan Russin Skivad 600g	Fazer Bageri AB	Skogaholm	5 x 0.6 KG	KRT	2277	69	33	33	100	Nej	Nej	Nej	Nej	Nej	SVERIGE	Uppgift saknas
Härnösand Kommun	-	Övrigt	Prod.köket Navet	Djupfryst	Matbröd färdigt	Bröd Vörtbröd	Martin & Servera AB	326611	Julvört Med Russin Skivad 600g	Fazer Bageri AB	Skogaholm	7 x 0.6 KG	KRT	1085	29.4	36.9	0	100	Nej	Nej	Nej	Nej	Nej	SVERIGE	Uppgift saknas
Härnösand Kommun	-	Gymnasieskola	H-sand Gymn.kock.skola Hr-prog	Djupfryst	Matbröd färdigt	Bröd Vörtbröd	Martin & Servera AB	436042	Pågen Vörtbröd Skivat 500g	Pågen AB	Pågen	7 x 0.5 KG	KRT	358	7	51.1	0	100	Nej	Nej	Nej	Nej	Nej	SVERIGE	SVERIGE
Härnösand Kommun	-	Grundskola	Brännaskolan	Djupfryst	Matbröd färdigt	Ciabatta	Martin & Servera AB	538017	Ciabatta Ljus 40g	Martin & Servera AB	Martin & Servera	1 x 2.4 KG	KRT	255.06	7.2	35.4	35.4	0	Nej	Nej	Nej	Nej	Nej	SVERIGE	SVERIGE
Härnösand Kommun	-	Grundskola	Gerestaskolan	Djupfryst	Matbröd färdigt	Ciabatta	Martin & Servera AB	538017	Ciabatta Ljus 40g	Martin & Servera AB	Martin & Servera	1 x 2.4 KG	KRT	163.64	4.8	34.1	34.1	0	Nej	Nej	Nej	Nej	Nej	SVERIGE	SVERIGE
Härnösand Kommun	-	Café	Villa Fridhem/Trappan	Djupfryst	Matbröd färdigt	Landgångsbröd	Martin & Servera AB	434290	Landgångsbröd Ljust 500g	Lantmännen Unibake AB	Bonjour	8 x 0.5 KG	KRT	445.53	4	111.4	111.4	100	Nej	Nej	Nej	Nej	Nej	SVERIGE	Uppgift saknas
Härnösand Kommun	-	Gymnasieskola	H-sand Gymn.kock.skola Hr-prog	Djupfryst	Matbröd färdigt	Landgångsbröd	Martin & Servera AB	434290	Landgångsbröd Ljust 500g	Lantmännen Unibake AB	Bonjour	8 x 0.5 KG	KRT	1657.36	16	103.6	103.6	100	Nej	Nej	Nej	Nej	Nej	SVERIGE	Uppgift saknas
Härnösand Kommun	-	Café	Villa Fridhem/Trappan	Djupfryst	Matbröd färdigt	Landgångsbröd	Martin & Servera AB	446104	Landgångsbröd Glf 4-5sk 450g	Hans & Greta Glutenfria Bröd AB	Hans & Greta Glutenfria Bröd	4 x 0.45 KG	KRT	238.8	1.8	132.7	132.7	100	Nej	Nej	Nej	Nej	Nej	SVERIGE	Uppgift saknas
Härnösand Kommun	-	Social & omsorg	Gula Villan	Djupfryst	Matbröd färdigt	Panini	Martin & Servera AB	551960	Panini Förgrill Förskuren 80g	Delifrance Norden AB	Delifrance	1 x 4.32 KG	KRT	5499.11	30.24	181.8	181.8	100	Nej	Nej	Nej	Nej	Nej	ITALIEN	Uppgift saknas
Härnösand Kommun	-	Övrigt	Prod.köket Navet	Djupfryst	Matbröd färdigt	Portionsbröd	Martin & Servera AB	M437608	Havremax 100% 60g	Lantmännen Unibake AB	Bonjour	1 x 4.8 KG	KRT	264	9.6	27.5	27.5	100	Nej	Nej	Nej	Nej	Nej	FINLAND	Uppgift saknas
Härnösand Kommun	-	Grundskola	Bondsjöhöjdens Skola	Djupfryst	Matbröd färdigt	Portionsbröd Brytbröd	Martin & Servera AB	369660	Brytbröd Ljus Fiberrikt 37g/444g	Polarbröd AB	Mobacken	9 x 0.444 KG	KRT	816.08	31.97	25.5	25.5	0	Nej	Nej	Nej	Nej	Nej	SVERIGE	Uppgift saknas
Härnösand Kommun	-	Grundskola	Brunne Skola	Djupfryst	Matbröd färdigt	Portionsbröd Brytbröd	Martin & Servera AB	369660	Brytbröd Ljus Fiberrikt 37g/444g	Polarbröd AB	Mobacken	9 x 0.444 KG	KRT	515.67	19.98	25.8	25.8	0	Nej	Nej	Nej	Nej	Nej	SVERIGE	Uppgift saknas
Härnösand Kommun	-	Grundskola	Brännaskolan	Djupfryst	Matbröd färdigt	Portionsbröd Brytbröd	Martin & Servera AB	369660	Brytbröd Ljus Fiberrikt 37g/444g	Polarbröd AB	Mobacken	9 x 0.444 KG	KRT	1048.62	39.96	26.2	26.2	0	Nej	Nej	Nej	Nej	Nej	SVERIGE	Uppgift saknas
Härnösand Kommun	-	Grundskola	Häggdångers Skola	Djupfryst	Matbröd färdigt	Portionsbröd Brytbröd	Martin & Servera AB	369660	Brytbröd Ljus Fiberrikt 37g/444g	Polarbröd AB	Mobacken	9 x 0.444 KG	KRT	417.72	15.98	26.1	26.1	0	Nej	Nej	Nej	Nej	Nej	SVERIGE	Uppgift saknas
Härnösand Kommun	-	Grundskola	Solenskolan	Djupfryst	Matbröd färdigt	Portionsbröd Brytbröd	Martin & Servera AB	369660	Brytbröd Ljus Fiberrikt 37g/444g	Polarbröd AB	Mobacken	9 x 0.444 KG	KRT	2689.42	103.9	25.9	25.9	0	Nej	Nej	Nej	Nej	Nej	SVERIGE	Uppgift saknas
Härnösand Kommun	-	Grundskola	Wendela Hellman skola	Djupfryst	Matbröd färdigt	Portionsbröd Brytbröd	Martin & Servera AB	369660	Brytbröd Ljus Fiberrikt 37g/444g	Polarbröd AB	Mobacken	9 x 0.444 KG	KRT	959.31	35.96	26.7	26.7	0	Nej	Nej	Nej	Nej	Nej	SVERIGE	Uppgift saknas
Härnösand Kommun	-	Grundskola	Älandsbro Skola	Djupfryst	Matbröd färdigt	Portionsbröd Brytbröd	Martin & Servera AB	369660	Brytbröd Ljus Fiberrikt 37g/444g	Polarbröd AB	Mobacken	9 x 0.444 KG	KRT	818.16	31.97	25.6	25.6	0	Nej	Nej	Nej	Nej	Nej	SVERIGE	Uppgift saknas
Härnösand Kommun	-	Övrigt	Prod.köket Navet	Djupfryst	Matbröd färdigt	Portionsbröd Brytbröd	Martin & Servera AB	369660	Brytbröd Ljus Fiberrikt 37g/444g	Polarbröd AB	Mobacken	9 x 0.444 KG	KRT	5701.73	215.78	26.4	26.4	0	Nej	Nej	Nej	Nej	Nej	SVERIGE	Uppgift saknas
Härnösand Kommun	-	Grundskola	Brännaskolan	Djupfryst	Matbröd färdigt	Portionsbröd Brytbröd	Martin & Servera AB	369900	Brytbröd Mörkt Nyckelhålsmärkt 37g/444g	Polarbröd AB	Mobacken	9 x 0.444 KG	KRT	417.72	15.98	26.1	26.1	0	Nej	Nej	Nej	Nej	Nej	SVERIGE	Uppgift saknas
Härnösand Kommun	-	Grundskola	Wendela Hellman skola	Djupfryst	Matbröd färdigt	Portionsbröd Brytbröd	Martin & Servera AB	369900	Brytbröd Mörkt Nyckelhålsmärkt 37g/444g	Polarbröd AB	Mobacken	9 x 0.444 KG	KRT	213.18	7.99	26.7	26.7	0	Nej	Nej	Nej	Nej	Nej	SVERIGE	Uppgift saknas
Härnösand Kommun	-	Grundskola	Älandsbro Skola	Djupfryst	Matbröd färdigt	Portionsbröd Brytbröd	Martin & Servera AB	369900	Brytbröd Mörkt Nyckelhålsmärkt 37g/444g	Polarbröd AB	Mobacken	9 x 0.444 KG	KRT	844.08	31.97	26.4	26.4	0	Nej	Nej	Nej	Nej	Nej	SVERIGE	Uppgift saknas
Härnösand Kommun	-	Grundskola	Bondsjöhöjdens Skola	Djupfryst	Matbröd färdigt	Portionsbröd Brödkaka	Martin & Servera AB	145730	Rågkakor 30p 30g/900g	Polarbröd AB	Polarbröd	5 x 0.9 KG	KRT	169	4.5	37.6	37.6	100	Nej	Nej	Nej	Nej	Nej	SVERIGE	SVERIGE
Härnösand Kommun	-	Grundskola	Bondsjöhöjdens Skola	Djupfryst	Matbröd färdigt	Portionsbröd Brödkaka	Martin & Servera AB	177576	Vetekaka Mjölkfri 30p 30g/900g	Martin & Servera AB	Martin & Servera	5 x 0.9 KG	KRT	132.29	4.5	29.4	29.4	0	Nej	Nej	Nej	Nej	Nej	SVERIGE	SVERIGE
Härnösand Kommun	-	Grundskola	Brunne Skola	Djupfryst	Matbröd färdigt	Portionsbröd Brödkaka	Martin & Servera AB	177576	Vetekaka Mjölkfri 30p 30g/900g	Martin & Servera AB	Martin & Servera	5 x 0.9 KG	KRT	1355.26	45	30.1	30.1	0	Nej	Nej	Nej	Nej	Nej	SVERIGE	SVERIGE
Härnösand Kommun	-	Grundskola	Brännaskolan	Djupfryst	Matbröd färdigt	Portionsbröd Brödkaka	Martin & Servera AB	177576	Vetekaka Mjölkfri 30p 30g/900g	Martin & Servera AB	Martin & Servera	5 x 0.9 KG	KRT	4900.07	157.5	31.1	31.1	0	Nej	Nej	Nej	Nej	Nej	SVERIGE	SVERIGE
Härnösand Kommun	-	Grundskola	Gerestaskolan	Djupfryst	Matbröd färdigt	Portionsbröd Brödkaka	Martin & Servera AB	177576	Vetekaka Mjölkfri 30p 30g/900g	Martin & Servera AB	Martin & Servera	5 x 0.9 KG	KRT	7626.67	252	30.3	30.3	0	Nej	Nej	Nej	Nej	Nej	SVERIGE	SVERIGE
Härnösand Kommun	-	Grundskola	Hedda Wisingskolan	Djupfryst	Matbröd färdigt	Portionsbröd Brödkaka	Martin & Servera AB	177576	Vetekaka Mjölkfri 30p 30g/900g	Martin & Servera AB	Martin & Servera	5 x 0.9 KG	KRT	1222.97	40.5	30.2	30.2	0	Nej	Nej	Nej	Nej	Nej	SVERIGE	SVERIGE
Härnösand Kommun	-	Grundskola	Häggdångers Skola	Djupfryst	Matbröd färdigt	Portionsbröd Brödkaka	Martin & Servera AB	177576	Vetekaka Mjölkfri 30p 30g/900g	Martin & Servera AB	Martin & Servera	5 x 0.9 KG	KRT	2850.9	94.5	30.2	30.2	0	Nej	Nej	Nej	Nej	Nej	SVERIGE	SVERIGE
Härnösand Kommun	-	Grundskola	Murbergsskolan	Djupfryst	Matbröd färdigt	Portionsbröd Brödkaka	Martin & Servera AB	177576	Vetekaka Mjölkfri 30p 30g/900g	Martin & Servera AB	Martin & Servera	5 x 0.9 KG	KRT	2057.16	67.5	30.5	30.5	0	Nej	Nej	Nej	Nej	Nej	SVERIGE	SVERIGE
Härnösand Kommun	-	Grundskola	Solenskolan	Djupfryst	Matbröd färdigt	Portionsbröd Brödkaka	Martin & Servera AB	177576	Vetekaka Mjölkfri 30p 30g/900g	Martin & Servera AB	Martin & Servera	5 x 0.9 KG	KRT	10609.9	351	30.2	30.2	0	Nej	Nej	Nej	Nej	Nej	SVERIGE	SVERIGE
Härnösand Kommun	-	Grundskola	Älandsbro Skola	Djupfryst	Matbröd färdigt	Portionsbröd Brödkaka	Martin & Servera AB	177576	Vetekaka Mjölkfri 30p 30g/900g	Martin & Servera AB	Martin & Servera	5 x 0.9 KG	KRT	404.96	13.5	30	30	0	Nej	Nej	Nej	Nej	Nej	SVERIGE	SVERIGE
Härnösand Kommun	-	Gymnasieskola	Härnösands gymnasium 1 aktuell	Djupfryst	Matbröd färdigt	Portionsbröd Brödkaka	Martin & Servera AB	177576	Vetekaka Mjölkfri 30p 30g/900g	Martin & Servera AB	Martin & Servera	5 x 0.9 KG	KRT	3992.97	135	29.6	29.6	0	Nej	Nej	Nej	Nej	Nej	SVERIGE	SVERIGE
Härnösand Kommun	-	Övrigt	Prod.köket Navet	Djupfryst	Matbröd färdigt	Portionsbröd Brödkaka	Martin & Servera AB	177576	Vetekaka Mjölkfri 30p 30g/900g	Martin & Servera AB	Martin & Servera	5 x 0.9 KG	KRT	64086.5	2110.5	30.4	30.4	0	Nej	Nej	Nej	Nej	Nej	SVERIGE	SVERIGE
Härnösand Kommun	-	Övrigt	Villa Fridhem	Djupfryst	Matbröd färdigt	Portionsbröd Brödkaka	Martin & Servera AB	177576	Vetekaka Mjölkfri 30p 30g/900g	Martin & Servera AB	Martin & Servera	5 x 0.9 KG	KRT	132.29	4.5	29.4	29.4	0	Nej	Nej	Nej	Nej	Nej	SVERIGE	SVERIGE
Härnösand Kommun	-	Grundskola	Bondsjöhöjdens Skola	Djupfryst	Matbröd färdigt	Portionsbröd Brödkaka	Martin & Servera AB	177584	Rågkaka 30p 30g/900g	Martin & Servera AB	Martin & Servera	5 x 0.9 KG	KRT	4330.36	144	30.1	30.1	0	Nej	Nej	Nej	Nej	Nej	SVERIGE	SVERIGE
Härnösand Kommun	-	Grundskola	Brunne Skola	Djupfryst	Matbröd färdigt	Portionsbröd Brödkaka	Martin & Servera AB	177584	Rågkaka 30p 30g/900g	Martin & Servera AB	Martin & Servera	5 x 0.9 KG	KRT	132.29	4.5	29.4	29.4	0	Nej	Nej	Nej	Nej	Nej	SVERIGE	SVERIGE
Härnösand Kommun	-	Grundskola	Brännaskolan	Djupfryst	Matbröd färdigt	Portionsbröd Brödkaka	Martin & Servera AB	177584	Rågkaka 30p 30g/900g	Martin & Servera AB	Martin & Servera	5 x 0.9 KG	KRT	1719.77	58.5	29.4	29.4	0	Nej	Nej	Nej	Nej	Nej	SVERIGE	SVERIGE
Härnösand Kommun	-	Grundskola	Gerestaskolan	Djupfryst	Matbröd färdigt	Portionsbröd Brödkaka	Martin & Servera AB	177584	Rågkaka 30p 30g/900g	Martin & Servera AB	Martin & Servera	5 x 0.9 KG	KRT	2653.89	90	29.5	29.5	0	Nej	Nej	Nej	Nej	Nej	SVERIGE	SVERIGE
Härnösand Kommun	-	Grundskola	Hedda Wisingskolan	Djupfryst	Matbröd färdigt	Portionsbröd Brödkaka	Martin & Servera AB	177584	Rågkaka 30p 30g/900g	Martin & Servera AB	Martin & Servera	5 x 0.9 KG	KRT	2734.79	90	30.4	30.4	0	Nej	Nej	Nej	Nej	Nej	SVERIGE	SVERIGE
Härnösand Kommun	-	Grundskola	Murbergsskolan	Djupfryst	Matbröd färdigt	Portionsbröd Brödkaka	Martin & Servera AB	177584	Rågkaka 30p 30g/900g	Martin & Servera AB	Martin & Servera	5 x 0.9 KG	KRT	529.16	18	29.4	29.4	0	Nej	Nej	Nej	Nej	Nej	SVERIGE	SVERIGE
Härnösand Kommun	-	Grundskola	Wendela Hellman skola	Djupfryst	Matbröd färdigt	Portionsbröd Brödkaka	Martin & Servera AB	177584	Rågkaka 30p 30g/900g	Martin & Servera AB	Martin & Servera	5 x 0.9 KG	KRT	1339.08	45	29.8	29.8	0	Nej	Nej	Nej	Nej	Nej	SVERIGE	SVERIGE
Härnösand Kommun	-	Grundskola	Älandsbro Skola	Djupfryst	Matbröd färdigt	Portionsbröd Brödkaka	Martin & Servera AB	177584	Rågkaka 30p 30g/900g	Martin & Servera AB	Martin & Servera	5 x 0.9 KG	KRT	1082.59	36	30.1	30.1	0	Nej	Nej	Nej	Nej	Nej	SVERIGE	SVERIGE
Härnösand Kommun	-	Gymnasieskola	Härnösands gymnasium 1 aktuell	Djupfryst	Matbröd färdigt	Portionsbröd Brödkaka	Martin & Servera AB	177584	Rågkaka 30p 30g/900g	Martin & Servera AB	Martin & Servera	5 x 0.9 KG	KRT	1965.32	63	31.2	31.2	0	Nej	Nej	Nej	Nej	Nej	SVERIGE	SVERIGE
Härnösand Kommun	-	Övrigt	Prod.köket Navet	Djupfryst	Matbröd färdigt	Portionsbröd Brödkaka	Martin & Servera AB	284281	Pågen Hönö Skärgårdskaka 42g/750g	Pågen AB	Pågen	7 x 0.75 KG	KRT	155	5.25	29.5	29.5	100	Nej	Nej	Nej	Nej	Nej	SVERIGE	SVERIGE
Härnösand Kommun	-	Grundskola	Bondsjöhöjdens Skola	Djupfryst	Matbröd färdigt	Portionsbröd Brödkaka	Martin & Servera AB	387050	Surdegskaka Vete Osötad 40g/480g	Polarbröd AB	Polarbröd	10 x 0.48 KG	KRT	621.04	19.2	32.3	32.3	0	Nej	Nej	Nej	Nej	Nej	SVERIGE	SVERIGE
Härnösand Kommun	-	Grundskola	Brännaskolan	Djupfryst	Matbröd färdigt	Portionsbröd Brödkaka	Martin & Servera AB	387050	Surdegskaka Vete Osötad 40g/480g	Polarbröd AB	Polarbröd	10 x 0.48 KG	KRT	621.04	19.2	32.3	32.3	0	Nej	Nej	Nej	Nej	Nej	SVERIGE	SVERIGE
Härnösand Kommun	-	Grundskola	Gerestaskolan	Djupfryst	Matbröd färdigt	Portionsbröd Brödkaka	Martin & Servera AB	387050	Surdegskaka Vete Osötad 40g/480g	Polarbröd AB	Polarbröd	10 x 0.48 KG	KRT	310.52	9.6	32.3	32.3	0	Nej	Nej	Nej	Nej	Nej	SVERIGE	SVERIGE
Härnösand Kommun	-	Grundskola	Murbergsskolan	Djupfryst	Matbröd färdigt	Portionsbröd Brödkaka	Martin & Servera AB	387050	Surdegskaka Vete Osötad 40g/480g	Polarbröd AB	Polarbröd	10 x 0.48 KG	KRT	155.26	4.8	32.3	32.3	0	Nej	Nej	Nej	Nej	Nej	SVERIGE	SVERIGE
Härnösand Kommun	-	Övrigt	Prod.köket Navet	Djupfryst	Matbröd färdigt	Portionsbröd Brödkaka	Martin & Servera AB	387050	Surdegskaka Vete Osötad 40g/480g	Polarbröd AB	Polarbröd	10 x 0.48 KG	KRT	20183.8	624	32.3	32.3	0	Nej	Nej	Nej	Nej	Nej	SVERIGE	SVERIGE
Härnösand Kommun	-	Grundskola	Bondsjöhöjdens Skola	Djupfryst	Matbröd färdigt	Portionsbröd Brödkaka	Martin & Servera AB	515353	Cafekaka Vete 50g/500g	Polarbröd AB	Mobacken	7 x 0.5 KG	KRT	1866.26	63	29.6	29.6	0	Nej	Nej	Nej	Nej	Nej	SVERIGE	Uppgift saknas
Härnösand Kommun	-	Grundskola	Gerestaskolan	Djupfryst	Matbröd färdigt	Portionsbröd Brödkaka	Martin & Servera AB	515353	Cafekaka Vete 50g/500g	Polarbröd AB	Mobacken	7 x 0.5 KG	KRT	2573.11	87.5	29.4	29.4	0	Nej	Nej	Nej	Nej	Nej	SVERIGE	Uppgift saknas
Härnösand Kommun	-	Grundskola	Häggdångers Skola	Djupfryst	Matbröd färdigt	Portionsbröd Brödkaka	Martin & Servera AB	515353	Cafekaka Vete 50g/500g	Polarbröd AB	Mobacken	7 x 0.5 KG	KRT	304.56	10.5	29	29	0	Nej	Nej	Nej	Nej	Nej	SVERIGE	Uppgift saknas
Härnösand Kommun	-	Grundskola	Murbergsskolan	Djupfryst	Matbröd färdigt	Portionsbröd Brödkaka	Martin & Servera AB	515353	Cafekaka Vete 50g/500g	Polarbröd AB	Mobacken	7 x 0.5 KG	KRT	207.82	7	29.7	29.7	0	Nej	Nej	Nej	Nej	Nej	SVERIGE	Uppgift saknas
Härnösand Kommun	-	Grundskola	Solenskolan	Djupfryst	Matbröd färdigt	Portionsbröd Brödkaka	Martin & Servera AB	515353	Cafekaka Vete 50g/500g	Polarbröd AB	Mobacken	7 x 0.5 KG	KRT	101.85	3.5	29.1	29.1	0	Nej	Nej	Nej	Nej	Nej	SVERIGE	Uppgift saknas
Härnösand Kommun	-	Social & omsorg	Gula Villan	Djupfryst	Matbröd färdigt	Portionsbröd Brödkaka	Martin & Servera AB	515353	Cafekaka Vete 50g/500g	Polarbröd AB	Mobacken	7 x 0.5 KG	KRT	3255.03	108.5	30	30	0	Nej	Nej	Nej	Nej	Nej	SVERIGE	Uppgift saknas
Härnösand Kommun	-	Övrigt	Prod.köket Navet	Djupfryst	Matbröd färdigt	Portionsbröd Brödkaka	Martin & Servera AB	515353	Cafekaka Vete 50g/500g	Polarbröd AB	Mobacken	7 x 0.5 KG	KRT	31417.9	1043	30.1	30.1	0	Nej	Nej	Nej	Nej	Nej	SVERIGE	Uppgift saknas
Härnösand Kommun	-	Övrigt	Villa Fridhem	Djupfryst	Matbröd färdigt	Portionsbröd Brödkaka	Martin & Servera AB	515353	Cafekaka Vete 50g/500g	Polarbröd AB	Mobacken	7 x 0.5 KG	KRT	802.6	28	28.7	28.7	0	Nej	Nej	Nej	Nej	Nej	SVERIGE	Uppgift saknas
Härnösand Kommun	-	Café	Villa Fridhem/Trappan	Djupfryst	Matbröd färdigt	Portionsbröd Frallor	Martin & Servera AB	382212	Fria Havrefralla Glf Lfri 70g/280g	Fria Bröd AB	Fria Bröd	8 x 0.28 KG	KRT	466.78	2.24	208.4	208.4	100	Nej	Nej	Nej	Nej	Nej	SVERIGE	Uppgift saknas
Härnösand Kommun	-	Café	Villa Fridhem/Trappan	Djupfryst	Matbröd färdigt	Portionsbröd Frallor	Martin & Servera AB	558528	Fria Chiafralla Glf 70g/280g	Fria Bröd AB	Fria Bröd	8 x 0.28 KG	KRT	419.37	2.24	187.2	0	100	Nej	Nej	Nej	Nej	Nej	SVERIGE	Uppgift saknas
Härnösand Kommun	-	Grundskola	Bondsjöhöjdens Skola	Djupfryst	Matbröd färdigt	Portionsbröd Fullkorn	Martin & Servera AB	275812	Kuvertbröd Graham Krav 33g/660g	Polarbröd AB	Mobacken	4 x 0.66 KG	KRT	1305.97	31.68	41.2	41.2	0	Ja	Nej	Ja	Nej	Nej	SVERIGE	SVERIGE
Härnösand Kommun	-	Grundskola	Brännaskolan	Djupfryst	Matbröd färdigt	Portionsbröd Fullkorn	Martin & Servera AB	275812	Kuvertbröd Graham Krav 33g/660g	Polarbröd AB	Mobacken	4 x 0.66 KG	KRT	447.56	10.56	42.4	42.4	0	Ja	Nej	Ja	Nej	Nej	SVERIGE	SVERIGE
Härnösand Kommun	-	Grundskola	Gerestaskolan	Djupfryst	Matbröd färdigt	Portionsbröd Fullkorn	Martin & Servera AB	275812	Kuvertbröd Graham Krav 33g/660g	Polarbröd AB	Mobacken	4 x 0.66 KG	KRT	327.25	7.92	41.3	41.3	0	Ja	Nej	Ja	Nej	Nej	SVERIGE	SVERIGE
Härnösand Kommun	-	Gymnasieskola	Härnösands gymnasium 1 aktuell	Djupfryst	Matbröd färdigt	Portionsbröd Fullkorn	Martin & Servera AB	275812	Kuvertbröd Graham Krav 33g/660g	Polarbröd AB	Mobacken	4 x 0.66 KG	KRT	652.48	15.84	41.2	41.2	0	Ja	Nej	Ja	Nej	Nej	SVERIGE	SVERIGE
Härnösand Kommun	-	Social & omsorg	Gula Villan	Djupfryst	Matbröd färdigt	Portionsbröd Fullkorn	Martin & Servera AB	275812	Kuvertbröd Graham Krav 33g/660g	Polarbröd AB	Mobacken	4 x 0.66 KG	KRT	111.89	2.64	42.4	42.4	0	Ja	Nej	Ja	Nej	Nej	SVERIGE	SVERIGE
Härnösand Kommun	-	Övrigt	Prod.köket Navet	Djupfryst	Matbröd färdigt	Portionsbröd Fullkorn	Martin & Servera AB	275812	Kuvertbröd Graham Krav 33g/660g	Polarbröd AB	Mobacken	4 x 0.66 KG	KRT	111.89	2.64	42.4	42.4	0	Ja	Nej	Ja	Nej	Nej	SVERIGE	SVERIGE
Härnösand Kommun	-	Social & omsorg	Gula Villan	Djupfryst	Matbröd färdigt	Portionsbröd Fullkorn	Martin & Servera AB	303602	Frökusar 80g/480g	Fazer Bageri AB	Fazer	10 x 0.48 KG	KRT	1853.47	48	38.6	0	0	Nej	Nej	Nej	Nej	Nej	SVERIGE	Uppgift saknas
Härnösand Kommun	-	Övrigt	Prod.köket Navet	Djupfryst	Matbröd färdigt	Portionsbröd Fullkorn	Martin & Servera AB	303602	Frökusar 80g/480g	Fazer Bageri AB	Fazer	10 x 0.48 KG	KRT	898.02	24	37.4	0	0	Nej	Nej	Nej	Nej	Nej	SVERIGE	Uppgift saknas
Härnösand Kommun	-	Övrigt	Prod.köket Navet	Djupfryst	Matbröd färdigt	Portionsbröd Fullkorn	Martin & Servera AB	355511	Grahamsbulle Krav 65g/390g	Polarbröd AB	Mobacken	7 x 0.39 KG	KRT	226.83	5.46	41.5	0	0	Ja	Nej	Ja	Nej	Nej	SVERIGE	SVERIGE
Härnösand Kommun	-	Övrigt	Villa Fridhem	Djupfryst	Matbröd färdigt	Portionsbröd Fullkorn	Martin & Servera AB	355511	Grahamsbulle Krav 65g/390g	Polarbröd AB	Mobacken	7 x 0.39 KG	KRT	376.83	5.46	69	0	0	Ja	Nej	Ja	Nej	Nej	SVERIGE	SVERIGE
Härnösand Kommun	-	Grundskola	Brunne Skola	Djupfryst	Matbröd färdigt	Portionsbröd Grovt	Martin & Servera AB	236042	Frisk & Fröig 67.5g/405g	Polarbröd AB	Mobacken	7 x 0.405 KG	KRT	101.87	2.84	35.9	35.9	0	Nej	Nej	Nej	Nej	Nej	SVERIGE	Uppgift saknas
Härnösand Kommun	-	Grundskola	Brännaskolan	Djupfryst	Matbröd färdigt	Portionsbröd Grovt	Martin & Servera AB	236042	Frisk & Fröig 67.5g/405g	Polarbröd AB	Mobacken	7 x 0.405 KG	KRT	1032.66	28.35	36.4	36.4	0	Nej	Nej	Nej	Nej	Nej	SVERIGE	Uppgift saknas
Härnösand Kommun	-	Övrigt	Prod.köket Navet	Djupfryst	Matbröd färdigt	Portionsbröd Grovt	Martin & Servera AB	236042	Frisk & Fröig 67.5g/405g	Polarbröd AB	Mobacken	7 x 0.405 KG	KRT	31033.8	836.33	37.1	37.1	0	Nej	Nej	Nej	Nej	Nej	SVERIGE	Uppgift saknas
Härnösand Kommun	-	Övrigt	Villa Fridhem	Djupfryst	Matbröd färdigt	Portionsbröd Grovt	Martin & Servera AB	236042	Frisk & Fröig 67.5g/405g	Polarbröd AB	Mobacken	7 x 0.405 KG	KRT	296.95	8.51	34.9	34.9	0	Nej	Nej	Nej	Nej	Nej	SVERIGE	Uppgift saknas
Härnösand Kommun	-	Övrigt	Prod.köket Navet	Djupfryst	Matbröd färdigt	Portionsbröd Kuvertbröd	Martin & Servera AB	140707	Mixlåda Kuvertbröd 40g/2kg	Martin & Servera AB	Martin & Servera	3 x 2. KG	KRT	308.15	6	51.4	51.4	100	Nej	Nej	Nej	Nej	Nej	SVERIGE	Uppgift saknas
Härnösand Kommun	-	Grundskola	Brännaskolan	Djupfryst	Matbröd färdigt	Portionsbröd Kuvertbröd	Martin & Servera AB	876235	Mixlåda Kuvertbröd Eko 3sorter 50g/2.5kg	Martin & Servera AB	Martin & Servera	3 x 2.5 KG	KRT	173.89	7.5	23.2	23.2	0	Ja	Nej	Nej	Nej	Nej	SVERIGE	Uppgift saknas
Härnösand Kommun	-	Grundskola	Gerestaskolan	Djupfryst	Matbröd färdigt	Portionsbröd Kuvertbröd	Martin & Servera AB	876235	Mixlåda Kuvertbröd Eko 3sorter 50g/2.5kg	Martin & Servera AB	Martin & Servera	3 x 2.5 KG	KRT	370.28	15	24.7	24.7	0	Ja	Nej	Nej	Nej	Nej	SVERIGE	Uppgift saknas
Härnösand Kommun	-	Grundskola	Wendela Hellman skola	Djupfryst	Matbröd färdigt	Portionsbröd Kuvertbröd	Martin & Servera AB	876235	Mixlåda Kuvertbröd Eko 3sorter 50g/2.5kg	Martin & Servera AB	Martin & Servera	3 x 2.5 KG	KRT	2346.92	97.5	24.1	24.1	0	Ja	Nej	Nej	Nej	Nej	SVERIGE	Uppgift saknas
Härnösand Kommun	-	Grundskola	Älandsbro Skola	Djupfryst	Matbröd färdigt	Portionsbröd Kuvertbröd	Martin & Servera AB	876235	Mixlåda Kuvertbröd Eko 3sorter 50g/2.5kg	Martin & Servera AB	Martin & Servera	3 x 2.5 KG	KRT	181.74	7.5	24.2	24.2	0	Ja	Nej	Nej	Nej	Nej	SVERIGE	Uppgift saknas
Härnösand Kommun	-	Övrigt	Prod.köket Navet	Djupfryst	Matbröd färdigt	Portionsbröd Kuvertbröd	Martin & Servera AB	876235	Mixlåda Kuvertbröd Eko 3sorter 50g/2.5kg	Martin & Servera AB	Martin & Servera	3 x 2.5 KG	KRT	188.54	7.5	25.1	25.1	0	Ja	Nej	Nej	Nej	Nej	SVERIGE	Uppgift saknas
Härnösand Kommun	-	Grundskola	Bondsjöhöjdens Skola	Djupfryst	Matbröd färdigt	Portionsbröd Källarfranska	Martin & Servera AB	149971	Källarfranska 50g	Martin & Servera AB	Martin & Servera	1 x 2.5 KG	KRT	493.86	20	24.7	24.7	0	Nej	Nej	Nej	Nej	Nej	SVERIGE	SVERIGE
Härnösand Kommun	-	Grundskola	Brunne Skola	Djupfryst	Matbröd färdigt	Portionsbröd Källarfranska	Martin & Servera AB	149971	Källarfranska 50g	Martin & Servera AB	Martin & Servera	1 x 2.5 KG	KRT	303.38	12.5	24.3	24.3	0	Nej	Nej	Nej	Nej	Nej	SVERIGE	SVERIGE
Härnösand Kommun	-	Grundskola	Brännaskolan	Djupfryst	Matbröd färdigt	Portionsbröd Källarfranska	Martin & Servera AB	149971	Källarfranska 50g	Martin & Servera AB	Martin & Servera	1 x 2.5 KG	KRT	125.12	5	25	25	0	Nej	Nej	Nej	Nej	Nej	SVERIGE	SVERIGE
Härnösand Kommun	-	Grundskola	Gerestaskolan	Djupfryst	Matbröd färdigt	Portionsbröd Källarfranska	Martin & Servera AB	149971	Källarfranska 50g	Martin & Servera AB	Martin & Servera	1 x 2.5 KG	KRT	434.1	17.5	24.8	24.8	0	Nej	Nej	Nej	Nej	Nej	SVERIGE	SVERIGE
Härnösand Kommun	-	Grundskola	Hedda Wisingskolan	Djupfryst	Matbröd färdigt	Portionsbröd Källarfranska	Martin & Servera AB	149971	Källarfranska 50g	Martin & Servera AB	Martin & Servera	1 x 2.5 KG	KRT	125.12	5	25	25	0	Nej	Nej	Nej	Nej	Nej	SVERIGE	SVERIGE
Härnösand Kommun	-	Grundskola	Häggdångers Skola	Djupfryst	Matbröd färdigt	Portionsbröd Källarfranska	Martin & Servera AB	149971	Källarfranska 50g	Martin & Servera AB	Martin & Servera	1 x 2.5 KG	KRT	247.1	10	24.7	24.7	0	Nej	Nej	Nej	Nej	Nej	SVERIGE	SVERIGE
Härnösand Kommun	-	Grundskola	Murbergsskolan	Djupfryst	Matbröd färdigt	Portionsbröd Källarfranska	Martin & Servera AB	149971	Källarfranska 50g	Martin & Servera AB	Martin & Servera	1 x 2.5 KG	KRT	243.96	10	24.4	24.4	0	Nej	Nej	Nej	Nej	Nej	SVERIGE	SVERIGE
Härnösand Kommun	-	Grundskola	Wendela Hellman skola	Djupfryst	Matbröd färdigt	Portionsbröd Källarfranska	Martin & Servera AB	149971	Källarfranska 50g	Martin & Servera AB	Martin & Servera	1 x 2.5 KG	KRT	196.08	7.5	26.1	26.1	0	Nej	Nej	Nej	Nej	Nej	SVERIGE	SVERIGE
Härnösand Kommun	-	Gymnasieskola	Härnösands gymnasium 1 aktuell	Djupfryst	Matbröd färdigt	Portionsbröd Källarfranska	Martin & Servera AB	149971	Källarfranska 50g	Martin & Servera AB	Martin & Servera	1 x 2.5 KG	KRT	65.36	2.5	26.1	26.1	0	Nej	Nej	Nej	Nej	Nej	SVERIGE	SVERIGE
Härnösand Kommun	-	Social & omsorg	Gula Villan	Djupfryst	Matbröd färdigt	Portionsbröd Källarfranska	Martin & Servera AB	149971	Källarfranska 50g	Martin & Servera AB	Martin & Servera	1 x 2.5 KG	KRT	303.38	12.5	24.3	24.3	0	Nej	Nej	Nej	Nej	Nej	SVERIGE	SVERIGE
Härnösand Kommun	-	Grundskola	Solenskolan	Djupfryst	Matbröd färdigt	Portionsbröd Källarfranska	Martin & Servera AB	970970	Källarfranska Svenska 44g	Findus Sverige AB	Findus	2 x 1.012 KG	KRT	89.82	2.02	44.4	44.4	0	Nej	Nej	Nej	Nej	Nej	SVERIGE	SVERIGE
Härnösand Kommun	-	Grundskola	Älandsbro Skola	Djupfryst	Matbröd färdigt	Portionsbröd Källarfranska	Martin & Servera AB	970970	Källarfranska Svenska 44g	Findus Sverige AB	Findus	2 x 1.012 KG	KRT	179.64	4.05	44.4	44.4	0	Nej	Nej	Nej	Nej	Nej	SVERIGE	SVERIGE
Härnösand Kommun	-	Övrigt	Prod.köket Navet	Djupfryst	Matbröd färdigt	Portionsbröd Källarfranska	Martin & Servera AB	970970	Källarfranska Svenska 44g	Findus Sverige AB	Findus	2 x 1.012 KG	KRT	8909.52	192.28	46.3	46.3	0	Nej	Nej	Nej	Nej	Nej	SVERIGE	SVERIGE
Härnösand Kommun	-	Grundskola	Hedda Wisingskolan	Djupfryst	Matbröd färdigt	Portionsbröd Tekaka	Martin & Servera AB	164012	Tekaka Svensk 65g	Findus Sverige AB	Findus	2 x 0.975 KG	KRT	381.92	3.9	97.9	97.9	100	Nej	Nej	Nej	Nej	Nej	SVERIGE	SVERIGE
Härnösand Kommun	-	Café	Villa Fridhem/Trappan	Djupfryst	Matbröd färdigt	Portionsbröd Tekaka	Martin & Servera AB	558023	Fria Thekaka Glf 55g/220g	Fria Bröd AB	Fria Bröd	8 x 0.22 KG	KRT	961.93	8.8	109.3	0	0	Nej	Nej	Nej	Nej	Nej	SVERIGE	EUROPEISKA UNIONEN
Härnösand Kommun	-	Grundskola	Gerestaskolan	Djupfryst	Matbröd färdigt	Portionsbröd Tekaka	Martin & Servera AB	558023	Fria Thekaka Glf 55g/220g	Fria Bröd AB	Fria Bröd	8 x 0.22 KG	KRT	584.11	5.28	110.6	0	0	Nej	Nej	Nej	Nej	Nej	SVERIGE	EUROPEISKA UNIONEN
Härnösand Kommun	-	Grundskola	Hedda Wisingskolan	Djupfryst	Matbröd färdigt	Portionsbröd Tekaka	Martin & Servera AB	558023	Fria Thekaka Glf 55g/220g	Fria Bröd AB	Fria Bröd	8 x 0.22 KG	KRT	206.29	1.76	117.2	0	0	Nej	Nej	Nej	Nej	Nej	SVERIGE	EUROPEISKA UNIONEN
Härnösand Kommun	-	Grundskola	Murbergsskolan	Djupfryst	Matbröd färdigt	Portionsbröd Tekaka	Martin & Servera AB	558023	Fria Thekaka Glf 55g/220g	Fria Bröd AB	Fria Bröd	8 x 0.22 KG	KRT	188.91	1.76	107.3	0	0	Nej	Nej	Nej	Nej	Nej	SVERIGE	EUROPEISKA UNIONEN
Härnösand Kommun	-	Gymnasieskola	Härnösands gymnasium 1 aktuell	Djupfryst	Matbröd färdigt	Portionsbröd Tekaka	Martin & Servera AB	558023	Fria Thekaka Glf 55g/220g	Fria Bröd AB	Fria Bröd	8 x 0.22 KG	KRT	188.91	1.76	107.3	0	0	Nej	Nej	Nej	Nej	Nej	SVERIGE	EUROPEISKA UNIONEN
Härnösand Kommun	-	Övrigt	Prod.köket Navet	Djupfryst	Matbröd färdigt	Portionsbröd Tekaka	Martin & Servera AB	558023	Fria Thekaka Glf 55g/220g	Fria Bröd AB	Fria Bröd	8 x 0.22 KG	KRT	5532.8	49.28	112.3	0	0	Nej	Nej	Nej	Nej	Nej	SVERIGE	EUROPEISKA UNIONEN
Härnösand Kommun	-	Övrigt	Prod.köket Navet	Djupfryst	Matbröd färdigt	Tortilla	Martin & Servera AB	522102	Tortilla Majs 15cm 15.4g/925g	Martin & Servera AB	Martin & Servera Import	12 x 0.925 KG	KRT	515.58	11.1	46.4	-515.6	100	Nej	Nej	Nej	Nej	Nej	NEDERLÄNDERNA	Uppgift saknas
Härnösand Kommun	-	Social & omsorg	Gula Villan	Djupfryst	Pannkakor/våfflor/omeletter	Crepes	Martin & Servera AB	246686	Crepes Skinka & Spenat 85g SE	Lantmännen Cerealia AB	Kungsörnen	1 x 5.1 KG	KRT	938.52	15.3	61.3	61.3	0	Nej	Nej	Nej	Nej	Nej	SVERIGE	SVERIGE
Härnösand Kommun	-	Social & omsorg	Gula Villan	Djupfryst	Pannkakor/våfflor/omeletter	Crepes	Martin & Servera AB	246728	Champinjoncrepes 85g SE	Lantmännen Cerealia AB	Kungsörnen	1 x 5.1 KG	KRT	601.02	10.2	58.9	58.9	0	Nej	Nej	Nej	Nej	Nej	SVERIGE	SVERIGE
Härnösand Kommun	-	Övrigt	Prod.köket Navet	Djupfryst	Pannkakor/våfflor/omeletter	Crepes	Martin & Servera AB	246728	Champinjoncrepes 85g SE	Lantmännen Cerealia AB	Kungsörnen	1 x 5.1 KG	KRT	4459.5	76.5	58.3	58.3	0	Nej	Nej	Nej	Nej	Nej	SVERIGE	SVERIGE
Härnösand Kommun	-	Social & omsorg	Gula Villan	Djupfryst	Pannkakor/våfflor/omeletter	Crepes	Martin & Servera AB	453837	Champinjoncrepes 90g	Martin & Servera AB	Martin & Servera Import	40 x 0.09 KG	KRT	2086.08	32.4	64.4	64.4	100	Nej	Nej	Nej	Nej	Nej	FRANKRIKE	EUROPEISKA UNIONEN
Härnösand Kommun	-	Övrigt	Prod.köket Navet	Djupfryst	Pannkakor/våfflor/omeletter	Crepes	Martin & Servera AB	453837	Champinjoncrepes 90g	Martin & Servera AB	Martin & Servera Import	40 x 0.09 KG	KRT	22617	378	59.8	59.8	53.46	Nej	Nej	Nej	Nej	Nej	FRANKRIKE	EUROPEISKA UNIONEN
Härnösand Kommun	-	Social & omsorg	Gula Villan	Djupfryst	Pannkakor/våfflor/omeletter	Crepes	Martin & Servera AB	453852	Crepes Ost & Skinka 90g	Martin & Servera AB	BAS	40 x 0.09 KG	KRT	774.63	10.8	71.7	71.7	100	Nej	Nej	Nej	Nej	Nej	Import	Import
Härnösand Kommun	-	Grundskola	Hedda Wisingskolan	Djupfryst	Pannkakor/våfflor/omeletter	Pannkakor	Martin & Servera AB	289967	Tunnpannkaka Special 60g/6kg SE	Lantmännen Cerealia AB	Kungsörnen	1 x 6. KG	KRT	227.19	6	37.9	0	0	Nej	Nej	Nej	Nej	Nej	SVERIGE	SVERIGE
Härnösand Kommun	-	Övrigt	Prod.köket Navet	Djupfryst	Pannkakor/våfflor/omeletter	Pannkakor	Martin & Servera AB	289967	Tunnpannkaka Special 60g/6kg SE	Lantmännen Cerealia AB	Kungsörnen	1 x 6. KG	KRT	1135.95	30	37.9	0	0	Nej	Nej	Nej	Nej	Nej	SVERIGE	SVERIGE
Härnösand Kommun	-	Övrigt	Villa Fridhem	Djupfryst	Pannkakor/våfflor/omeletter	Pannkakor	Martin & Servera AB	355172	American Pancake K&N 45g/3.24kg SE	Lantmännen Cerealia AB	Kungsörnen	1 x 3.24 KG	KRT	283.29	3.24	87.4	0	100	Nej	Nej	Nej	Nej	Nej	SVERIGE	SVERIGE
Härnösand Kommun	-	Grundskola	Häggdångers Skola	Djupfryst	Pannkakor/våfflor/omeletter	Pannkakor	Martin & Servera AB	372375	Pannkaka Gluten & Laktosfri 60g/4.2kg	Lantmännen Cerealia AB	Kungsörnen	1 x 4.2 KG	KRT	813	21	38.7	38.7	0	Nej	Nej	Nej	Nej	Nej	SVERIGE	EUROPEISKA UNIONEN
Härnösand Kommun	-	Kultur & fritid	SIMHALLEN HÄRNÖSAND	Djupfryst	Pannkakor/våfflor/omeletter	Pannkakor	Martin & Servera AB	372375	Pannkaka Gluten & Laktosfri 60g/4.2kg	Lantmännen Cerealia AB	Kungsörnen	1 x 4.2 KG	KRT	159.83	4.2	38.1	38.1	0	Nej	Nej	Nej	Nej	Nej	SVERIGE	EUROPEISKA UNIONEN
Härnösand Kommun	-	Övrigt	Prod.köket Navet	Djupfryst	Pannkakor/våfflor/omeletter	Pannkakor	Martin & Servera AB	372375	Pannkaka Gluten & Laktosfri 60g/4.2kg	Lantmännen Cerealia AB	Kungsörnen	1 x 4.2 KG	KRT	10647	281.4	37.8	37.8	0	Nej	Nej	Nej	Nej	Nej	SVERIGE	EUROPEISKA UNIONEN
Härnösand Kommun	-	Kultur & fritid	SIMHALLEN HÄRNÖSAND	Djupfryst	Pannkakor/våfflor/omeletter	Pannkakor	Martin & Servera AB	446049	Pannkakor K&N 800g SE	Lantmännen Cerealia AB	Kungsörnen	6 x 0.8 KG	KRT	1473.22	19.2	76.7	76.7	100	Nej	Nej	Nej	Nej	Nej	SVERIGE	SVERIGE
Härnösand Kommun	-	Grundskola	Bondsjöhöjdens Skola	Djupfryst	Pannkakor/våfflor/omeletter	Pannkakor	Martin & Servera AB	979435	Tunnpannkaka Dubbelvikt Krav 60g SE	Lantmännen Cerealia AB	Kungsörnen	1 x 6. KG	KRT	508.3	12	42.4	42.4	0	Ja	Nej	Ja	Nej	Nej	SVERIGE	SVERIGE
Härnösand Kommun	-	Grundskola	Brunne Skola	Djupfryst	Pannkakor/våfflor/omeletter	Pannkakor	Martin & Servera AB	979435	Tunnpannkaka Dubbelvikt Krav 60g SE	Lantmännen Cerealia AB	Kungsörnen	1 x 6. KG	KRT	6558.14	156	42	42	0	Ja	Nej	Ja	Nej	Nej	SVERIGE	SVERIGE
Härnösand Kommun	-	Grundskola	Brännaskolan	Djupfryst	Pannkakor/våfflor/omeletter	Pannkakor	Martin & Servera AB	979435	Tunnpannkaka Dubbelvikt Krav 60g SE	Lantmännen Cerealia AB	Kungsörnen	1 x 6. KG	KRT	495.74	12	41.3	41.3	0	Ja	Nej	Ja	Nej	Nej	SVERIGE	SVERIGE
Härnösand Kommun	-	Grundskola	Gerestaskolan	Djupfryst	Pannkakor/våfflor/omeletter	Pannkakor	Martin & Servera AB	979435	Tunnpannkaka Dubbelvikt Krav 60g SE	Lantmännen Cerealia AB	Kungsörnen	1 x 6. KG	KRT	1258.96	30	42	42	0	Ja	Nej	Ja	Nej	Nej	SVERIGE	SVERIGE
Härnösand Kommun	-	Grundskola	Hedda Wisingskolan	Djupfryst	Pannkakor/våfflor/omeletter	Pannkakor	Martin & Servera AB	979435	Tunnpannkaka Dubbelvikt Krav 60g SE	Lantmännen Cerealia AB	Kungsörnen	1 x 6. KG	KRT	3536.76	84	42.1	42.1	0	Ja	Nej	Ja	Nej	Nej	SVERIGE	SVERIGE
Härnösand Kommun	-	Grundskola	Häggdångers Skola	Djupfryst	Pannkakor/våfflor/omeletter	Pannkakor	Martin & Servera AB	979435	Tunnpannkaka Dubbelvikt Krav 60g SE	Lantmännen Cerealia AB	Kungsörnen	1 x 6. KG	KRT	3008.14	72	41.8	41.8	0	Ja	Nej	Ja	Nej	Nej	SVERIGE	SVERIGE
Härnösand Kommun	-	Grundskola	Solenskolan	Djupfryst	Pannkakor/våfflor/omeletter	Pannkakor	Martin & Servera AB	979435	Tunnpannkaka Dubbelvikt Krav 60g SE	Lantmännen Cerealia AB	Kungsörnen	1 x 6. KG	KRT	258.08	6	43	43	0	Ja	Nej	Ja	Nej	Nej	SVERIGE	SVERIGE
Härnösand Kommun	-	Grundskola	Wendela Hellman skola	Djupfryst	Pannkakor/våfflor/omeletter	Pannkakor	Martin & Servera AB	979435	Tunnpannkaka Dubbelvikt Krav 60g SE	Lantmännen Cerealia AB	Kungsörnen	1 x 6. KG	KRT	754.1	18	41.9	41.9	0	Ja	Nej	Ja	Nej	Nej	SVERIGE	SVERIGE
Härnösand Kommun	-	Gymnasieskola	Härnösands gymnasium 1 aktuell	Djupfryst	Pannkakor/våfflor/omeletter	Pannkakor	Martin & Servera AB	979435	Tunnpannkaka Dubbelvikt Krav 60g SE	Lantmännen Cerealia AB	Kungsörnen	1 x 6. KG	KRT	250.22	6	41.7	41.7	0	Ja	Nej	Ja	Nej	Nej	SVERIGE	SVERIGE
Härnösand Kommun	-	Kultur & fritid	SIMHALLEN HÄRNÖSAND	Djupfryst	Pannkakor/våfflor/omeletter	Pannkakor	Martin & Servera AB	979435	Tunnpannkaka Dubbelvikt Krav 60g SE	Lantmännen Cerealia AB	Kungsörnen	1 x 6. KG	KRT	508.24	12	42.4	42.4	0	Ja	Nej	Ja	Nej	Nej	SVERIGE	SVERIGE
Härnösand Kommun	-	Övrigt	Prod.köket Navet	Djupfryst	Pannkakor/våfflor/omeletter	Pannkakor	Martin & Servera AB	979435	Tunnpannkaka Dubbelvikt Krav 60g SE	Lantmännen Cerealia AB	Kungsörnen	1 x 6. KG	KRT	344733	8184	42.1	42.1	0	Ja	Nej	Ja	Nej	Nej	SVERIGE	SVERIGE
Härnösand Kommun	-	Övrigt	Prod.köket Navet	Djupfryst	Pannkakor/våfflor/omeletter	Plättar	Martin & Servera AB	387472	Rotfruktsplättar 40g/6kg SE	Lantmännen Cerealia AB	Kungsörnen	1 x 6. KG	KRT	3025.08	54	56	56	0	Nej	Nej	Nej	Nej	Nej	SVERIGE	SVERIGE
Härnösand Kommun	-	Grundskola	Brunne Skola	Djupfryst	Pannkakor/våfflor/omeletter	Ugnspannkaka	Martin & Servera AB	158667	Ugnspannkaka 75g/6kg SE	Lantmännen Cerealia AB	Kungsörnen	1 x 6. KG	KRT	2727.85	78	35	35	0	Nej	Nej	Nej	Nej	Nej	SVERIGE	SVERIGE
Härnösand Kommun	-	Grundskola	Hedda Wisingskolan	Djupfryst	Pannkakor/våfflor/omeletter	Ugnspannkaka	Martin & Servera AB	158667	Ugnspannkaka 75g/6kg SE	Lantmännen Cerealia AB	Kungsörnen	1 x 6. KG	KRT	838.6	24	34.9	34.9	0	Nej	Nej	Nej	Nej	Nej	SVERIGE	SVERIGE
Härnösand Kommun	-	Övrigt	Prod.köket Navet	Djupfryst	Pannkakor/våfflor/omeletter	Ugnspannkaka	Martin & Servera AB	158667	Ugnspannkaka 75g/6kg SE	Lantmännen Cerealia AB	Kungsörnen	1 x 6. KG	KRT	155674	4470	34.8	34.8	0	Nej	Nej	Nej	Nej	Nej	SVERIGE	SVERIGE
Härnösand Kommun	-	Grundskola	Bondsjöhöjdens Skola	Djupfryst	Pannkakor/våfflor/omeletter	Våfflor	Martin & Servera AB	537720	Belgiska Våfflor 80g/720g	McCain Food Sweden AB	McCain	3 x 0.72 KG	KRT	477	6.48	73.6	0	100	Nej	Nej	Nej	Nej	Nej	BELGIEN	Uppgift saknas
Härnösand Kommun	-	Grundskola	Brännaskolan	Djupfryst	Pannkakor/våfflor/omeletter	Våfflor	Martin & Servera AB	537720	Belgiska Våfflor 80g/720g	McCain Food Sweden AB	McCain	3 x 0.72 KG	KRT	433.88	4.32	100.4	0	100	Nej	Nej	Nej	Nej	Nej	BELGIEN	Uppgift saknas
Härnösand Kommun	-	Grundskola	Murbergsskolan	Djupfryst	Pannkakor/våfflor/omeletter	Våfflor	Martin & Servera AB	537720	Belgiska Våfflor 80g/720g	McCain Food Sweden AB	McCain	3 x 0.72 KG	KRT	433.88	4.32	100.4	0	100	Nej	Nej	Nej	Nej	Nej	BELGIEN	Uppgift saknas
Härnösand Kommun	-	Övrigt	Prod.köket Navet	Djupfryst	Pannkakor/våfflor/omeletter	Våfflor	Martin & Servera AB	537720	Belgiska Våfflor 80g/720g	McCain Food Sweden AB	McCain	3 x 0.72 KG	KRT	3180	43.2	73.6	0	100	Nej	Nej	Nej	Nej	Nej	BELGIEN	Uppgift saknas
Härnösand Kommun	-	Grundskola	Bondsjöhöjdens Skola	Djupfryst	Potatisprodukter	Klyftpotatis	Martin & Servera AB	477109	Klyftpotatis U Skal 2.5kg	Martin & Servera AB	Martin & Servera	1 x 2.5 KG	ST	431.49	35	12.3	12.3	0	Nej	Nej	Nej	Nej	Nej	BELGIEN	Import
Härnösand Kommun	-	Övrigt	Prod.köket Navet	Djupfryst	Potatisprodukter	Klyftpotatis	Martin & Servera AB	477109	Klyftpotatis U Skal 2.5kg	Martin & Servera AB	Martin & Servera	1 x 2.5 KG	ST	6783.4	537.5	12.6	12.6	0	Nej	Nej	Nej	Nej	Nej	BELGIEN	Import
Härnösand Kommun	-	Grundskola	Bondsjöhöjdens Skola	Djupfryst	Potatisprodukter	Klyftpotatis	Martin & Servera AB	477117	Klyftpotatis M Skal 2.5kg	Martin & Servera AB	Martin & Servera	4 x 2.5 KG	KRT	637.62	50	12.8	12.8	0	Nej	Nej	Nej	Nej	Nej	BELGIEN	Import
Härnösand Kommun	-	Grundskola	Gerestaskolan	Djupfryst	Potatisprodukter	Klyftpotatis	Martin & Servera AB	477117	Klyftpotatis M Skal 2.5kg	Martin & Servera AB	Martin & Servera	4 x 2.5 KG	KRT	927.6	80	11.6	11.6	0	Nej	Nej	Nej	Nej	Nej	BELGIEN	Import
Härnösand Kommun	-	Grundskola	Solenskolan	Djupfryst	Potatisprodukter	Klyftpotatis	Martin & Servera AB	477117	Klyftpotatis M Skal 2.5kg	Martin & Servera AB	Martin & Servera	4 x 2.5 KG	KRT	341.7	30	11.4	11.4	0	Nej	Nej	Nej	Nej	Nej	BELGIEN	Import
Härnösand Kommun	-	Grundskola	Älandsbro Skola	Djupfryst	Potatisprodukter	Klyftpotatis	Martin & Servera AB	477117	Klyftpotatis M Skal 2.5kg	Martin & Servera AB	Martin & Servera	4 x 2.5 KG	KRT	373.97	30	12.5	12.5	0	Nej	Nej	Nej	Nej	Nej	BELGIEN	Import
Härnösand Kommun	-	Kultur & fritid	SIMHALLEN HÄRNÖSAND	Djupfryst	Potatisprodukter	Pommes frites	Martin & Servera AB	131698	Pommes Strips 7mm 2.5kg	Martin & Servera AB	Martin & Servera	4 x 2.5 KG	KRT	2828.7	100	28.3	28.3	100	Nej	Nej	Nej	Nej	Nej	BELGIEN	EUROPEISKA UNIONEN
Härnösand Kommun	-	Grundskola	Bondsjöhöjdens Skola	Djupfryst	Potatisprodukter	Pommes frites	Martin & Servera AB	131706	Pommes Frites Slät 2.5kg	Martin & Servera AB	Martin & Servera	1 x 2.5 KG	ST	804.12	67.5	11.9	11.9	0	Nej	Nej	Nej	Nej	Nej	BELGIEN	Uppgift saknas
Härnösand Kommun	-	Grundskola	Brunne Skola	Djupfryst	Potatisprodukter	Pommes frites	Martin & Servera AB	131706	Pommes Frites Slät 2.5kg	Martin & Servera AB	Martin & Servera	1 x 2.5 KG	ST	285.28	20	14.3	14.3	0	Nej	Nej	Nej	Nej	Nej	BELGIEN	Uppgift saknas
Härnösand Kommun	-	Grundskola	Hedda Wisingskolan	Djupfryst	Potatisprodukter	Pommes frites	Martin & Servera AB	131706	Pommes Frites Slät 2.5kg	Martin & Servera AB	Martin & Servera	1 x 2.5 KG	ST	1449.76	130	11.2	11.2	0	Nej	Nej	Nej	Nej	Nej	BELGIEN	Uppgift saknas
Härnösand Kommun	-	Grundskola	Älandsbro Skola	Djupfryst	Potatisprodukter	Pommes frites	Martin & Servera AB	131706	Pommes Frites Slät 2.5kg	Martin & Servera AB	Martin & Servera	1 x 2.5 KG	ST	169.44	15	11.3	11.3	0	Nej	Nej	Nej	Nej	Nej	BELGIEN	Uppgift saknas
Härnösand Kommun	-	Övrigt	Prod.köket Navet	Djupfryst	Potatisprodukter	Pommes frites	Martin & Servera AB	131706	Pommes Frites Slät 2.5kg	Martin & Servera AB	Martin & Servera	1 x 2.5 KG	ST	2921.86	237.5	12.3	12.3	0	Nej	Nej	Nej	Nej	Nej	BELGIEN	Uppgift saknas
Härnösand Kommun	-	Kultur & fritid	SIMHALLEN HÄRNÖSAND	Djupfryst	Potatisprodukter	Pommes frites	Martin & Servera AB	564120	Pommes Frites Slät 10mm Sunflower	Farm Frites Norden AB	Farm Frites	5 x 2.5 KG	KRT	1047.99	37.5	27.9	0	100	Nej	Nej	Nej	Nej	Nej	NEDERLÄNDERNA	Uppgift saknas
Härnösand Kommun	-	Grundskola	Wendela Hellman skola	Djupfryst	Potatisprodukter	Potatis strimlad	Martin & Servera AB	230185	Frestelsepotatis 2.5kg	Martin & Servera AB	Martin & Servera	2 x 2.5 KG	KRT	318	20	15.9	15.9	100	Nej	Nej	Nej	Nej	Nej	BELGIEN	Uppgift saknas
Härnösand Kommun	-	Grundskola	Brunne Skola	Djupfryst	Potatisprodukter	Potatis tärnad	Martin & Servera AB	394205	Pyttpotatis M Lök 12mm 2.5kg	Martin & Servera AB	Martin & Servera Import	2 x 2.5 KG	KRT	168.06	10	16.8	16.8	0	Nej	Nej	Nej	Nej	Nej	BELGIEN	EUROPEISKA UNIONEN
Härnösand Kommun	-	Grundskola	Brunne Skola	Djupfryst	Potatisprodukter	Potatisbullar och rösti	Martin & Servera AB	053827	Potatisbullar 54g/3kg	Orkla Foods Sverige AB	Felix	2 x 3. KG	KRT	3137.73	180	17.4	17.4	0	Nej	Nej	Nej	Nej	Nej	SVERIGE	EUROPEISKA UNIONEN
Härnösand Kommun	-	Grundskola	Brännaskolan	Djupfryst	Potatisprodukter	Potatisbullar och rösti	Martin & Servera AB	053827	Potatisbullar 54g/3kg	Orkla Foods Sverige AB	Felix	2 x 3. KG	KRT	855.95	42	20.4	20.4	0	Nej	Nej	Nej	Nej	Nej	SVERIGE	EUROPEISKA UNIONEN
Härnösand Kommun	-	Grundskola	Gerestaskolan	Djupfryst	Potatisprodukter	Potatisbullar och rösti	Martin & Servera AB	053827	Potatisbullar 54g/3kg	Orkla Foods Sverige AB	Felix	2 x 3. KG	KRT	1001.91	54	18.6	18.6	0	Nej	Nej	Nej	Nej	Nej	SVERIGE	EUROPEISKA UNIONEN
Härnösand Kommun	-	Grundskola	Hedda Wisingskolan	Djupfryst	Potatisprodukter	Potatisbullar och rösti	Martin & Servera AB	053827	Potatisbullar 54g/3kg	Orkla Foods Sverige AB	Felix	2 x 3. KG	KRT	1271.47	72	17.7	17.7	0	Nej	Nej	Nej	Nej	Nej	SVERIGE	EUROPEISKA UNIONEN
Härnösand Kommun	-	Grundskola	Häggdångers Skola	Djupfryst	Potatisprodukter	Potatisbullar och rösti	Martin & Servera AB	053827	Potatisbullar 54g/3kg	Orkla Foods Sverige AB	Felix	2 x 3. KG	KRT	1939.41	108	18	18	0	Nej	Nej	Nej	Nej	Nej	SVERIGE	EUROPEISKA UNIONEN
Härnösand Kommun	-	Grundskola	Murbergsskolan	Djupfryst	Potatisprodukter	Potatisbullar och rösti	Martin & Servera AB	053827	Potatisbullar 54g/3kg	Orkla Foods Sverige AB	Felix	2 x 3. KG	KRT	96.02	6	16	16	0	Nej	Nej	Nej	Nej	Nej	SVERIGE	EUROPEISKA UNIONEN
Härnösand Kommun	-	Grundskola	Wendela Hellman skola	Djupfryst	Potatisprodukter	Potatisbullar och rösti	Martin & Servera AB	053827	Potatisbullar 54g/3kg	Orkla Foods Sverige AB	Felix	2 x 3. KG	KRT	439.24	24	18.3	18.3	0	Nej	Nej	Nej	Nej	Nej	SVERIGE	EUROPEISKA UNIONEN
Härnösand Kommun	-	Gymnasieskola	Härnösands gymnasium 1 aktuell	Djupfryst	Potatisprodukter	Potatisbullar och rösti	Martin & Servera AB	053827	Potatisbullar 54g/3kg	Orkla Foods Sverige AB	Felix	2 x 3. KG	KRT	96.02	6	16	16	0	Nej	Nej	Nej	Nej	Nej	SVERIGE	EUROPEISKA UNIONEN
Härnösand Kommun	-	Övrigt	Prod.köket Navet	Djupfryst	Potatisprodukter	Potatisbullar och rösti	Martin & Servera AB	053827	Potatisbullar 54g/3kg	Orkla Foods Sverige AB	Felix	2 x 3. KG	KRT	94311	5394	17.5	17.5	0	Nej	Nej	Nej	Nej	Nej	SVERIGE	EUROPEISKA UNIONEN
Härnösand Kommun	-	Grundskola	Häggdångers Skola	Djupfryst	Potatisprodukter	Raggmunk	Martin & Servera AB	372805	Raggmunk Gluten & Laktosfri 60g/3.9kg SE	Lantmännen Cerealia AB	Kungsörnen	1 x 3.9 KG	KRT	548.78	7.8	70.4	70.4	0	Nej	Nej	Nej	Nej	Nej	SVERIGE	SVERIGE
Härnösand Kommun	-	Övrigt	Prod.köket Navet	Djupfryst	Potatisprodukter	Raggmunk	Martin & Servera AB	372805	Raggmunk Gluten & Laktosfri 60g/3.9kg SE	Lantmännen Cerealia AB	Kungsörnen	1 x 3.9 KG	KRT	2406.66	35.1	68.6	68.6	0	Nej	Nej	Nej	Nej	Nej	SVERIGE	SVERIGE
Härnösand Kommun	-	Grundskola	Brunne Skola	Djupfryst	Potatisprodukter	Raggmunk	Martin & Servera AB	975763	Raggmunk Enkelvikt 60g	Findus Sverige AB	Findus	1 x 6. KG	KRT	521.72	12	43.5	43.5	0	Nej	Nej	Nej	Nej	Nej	TYSKLAND	Uppgift saknas
Härnösand Kommun	-	Övrigt	Prod.köket Navet	Djupfryst	Potatisprodukter	Raggmunk	Martin & Servera AB	975763	Raggmunk Enkelvikt 60g	Findus Sverige AB	Findus	1 x 6. KG	KRT	22949.6	540	42.5	42.5	0	Nej	Nej	Nej	Nej	Nej	TYSKLAND	Uppgift saknas
Härnösand Kommun	-	Övrigt	Prod.köket Navet	Djupfryst	Puréer	Fisk-/räkpuré	Martin & Servera AB	154252	Fisk- och Räkpuré Msc 2kg	Findus Sverige AB	Findus	1 x 2. KG	KRT	2835.8	20	141.8	141.8	0	Nej	Ja	Nej	Nej	Nej	SPANIEN	Uppgift saknas
Härnösand Kommun	-	Övrigt	Prod.köket Navet	Djupfryst	Puréer	Fisk-/räkpuré	Martin & Servera AB	990820	Torskpuré Msc 2kg	Findus Sverige AB	Findus	1 x 2. KG	KRT	3013.64	28	107.6	107.6	0	Nej	Ja	Nej	Nej	Nej	SPANIEN	Uppgift saknas
Härnösand Kommun	-	Övrigt	Prod.köket Navet	Djupfryst	Puréer	Fruktpuré	Martin & Servera AB	154260	Blåbärspuré 2kg	Findus Sverige AB	Findus	1 x 2. KG	KRT	331.62	4	82.9	82.9	100	Nej	Nej	Nej	Nej	Nej	SPANIEN	Uppgift saknas
Härnösand Kommun	-	Övrigt	Prod.köket Navet	Djupfryst	Puréer	Fruktpuré	Martin & Servera AB	213355	Päronpuré 2kg	Findus Sverige AB	Findus	1 x 2. KG	KRT	437.76	6	73	73	100	Nej	Nej	Nej	Nej	Nej	TYSKLAND	Uppgift saknas
Härnösand Kommun	-	Övrigt	Prod.köket Navet	Djupfryst	Puréer	Fruktpuré	Martin & Servera AB	268312	Jordgubbspuré Krav 1kg	Magnihill AB	Magnihill	1 x 1. KG	ST	0.1	1	0.1	0.1	100	Ja	Nej	Ja	Nej	Nej	SVERIGE	SPANIEN
Härnösand Kommun	-	Övrigt	Prod.köket Navet	Djupfryst	Puréer	Fruktpuré	Martin & Servera AB	286765	Hallonpuré Krav 8g/1kg	Magnihill AB	Magnihill	1 x 1. KG	ST	0.1	1	0.1	0.1	100	Ja	Nej	Ja	Nej	Nej	BELGIEN	Import
Härnösand Kommun	-	Övrigt	Prod.köket Navet	Djupfryst	Puréer	Fruktpuré	Martin & Servera AB	288753	Jordgubbspuré 1kg	Ardo AB	Ardo	1 x 1. KG	ST	803.66	6	133.9	0	100	Nej	Nej	Nej	Nej	Nej	POLEN	Uppgift saknas
Härnösand Kommun	-	Övrigt	Prod.köket Navet	Djupfryst	Puréer	Fruktpuré	Martin & Servera AB	336990	Puré Exotisk 2kg	Brandeye Sales & Partner	CUBE	1 x 2. KG	KRT	248.09	2	124	0	100	Nej	Nej	Nej	Nej	Nej	BELGIEN	Uppgift saknas
Härnösand Kommun	-	Övrigt	Prod.köket Navet	Djupfryst	Puréer	Fruktpuré	Martin & Servera AB	337467	Päronpuré 2kg	Brandeye Sales & Partner	CUBE	1 x 2. KG	KRT	1033.45	10	103.3	103.3	100	Nej	Nej	Nej	Nej	Nej	BELGIEN	Uppgift saknas
Härnösand Kommun	-	Café	Villa Fridhem/Trappan	Djupfryst	Puréer	Fruktpuré	Martin & Servera AB	349252	Jordgubbspuré 1kg	Boiron Frères S.a.	Boiron	1 x 1. KG	ST	125.76	1	125.8	0	100	Nej	Nej	Nej	Nej	Nej	FRANKRIKE	EUROPEISKA UNIONEN
Härnösand Kommun	-	Café	Villa Fridhem/Trappan	Djupfryst	Puréer	Fruktpuré	Martin & Servera AB	349288	Persikopuré Vit 1kg	Boiron Frères S.a.	Boiron	1 x 1. KG	ST	130.68	1	130.7	0	100	Nej	Nej	Nej	Nej	Nej	FRANKRIKE	EUROPEISKA UNIONEN
Härnösand Kommun	-	Café	Villa Fridhem/Trappan	Djupfryst	Puréer	Fruktpuré	Martin & Servera AB	349528	Hallonpuré Osötad 1kg	Boiron Frères S.a.	Boiron	1 x 1. KG	ST	167.59	1	167.6	167.6	100	Nej	Nej	Nej	Nej	Nej	FRANKRIKE	EUROPEISKA UNIONEN
Härnösand Kommun	-	Café	Villa Fridhem/Trappan	Djupfryst	Puréer	Fruktpuré	Martin & Servera AB	349599	Limepuré 1kg	Boiron Frères S.a.	Boiron	1 x 1. KG	ST	125.79	1	125.8	125.8	100	Nej	Nej	Nej	Nej	Nej	FRANKRIKE	Import
Härnösand Kommun	-	Café	Villa Fridhem/Trappan	Djupfryst	Puréer	Fruktpuré	Martin & Servera AB	349639	Passionsfruktspuré 1kg	Boiron Frères S.a.	Boiron	1 x 1. KG	ST	143.53	1	143.5	143.5	100	Nej	Nej	Nej	Nej	Nej	FRANKRIKE	Import
Härnösand Kommun	-	Café	Villa Fridhem/Trappan	Djupfryst	Puréer	Fruktpuré	Martin & Servera AB	349682	Citronpuré 1kg	Boiron Frères S.a.	Boiron	1 x 1. KG	ST	120.84	1	120.8	0	100	Nej	Nej	Nej	Nej	Nej	FRANKRIKE	EUROPEISKA UNIONEN
Härnösand Kommun	-	Café	Villa Fridhem/Trappan	Djupfryst	Puréer	Fruktpuré	Martin & Servera AB	349718	Ananaspuré 1kg	Boiron Frères S.a.	Boiron	1 x 1. KG	ST	125.53	1	125.5	125.5	100	Nej	Nej	Nej	Nej	Nej	FRANKRIKE	Import
Härnösand Kommun	-	Café	Villa Fridhem/Trappan	Djupfryst	Puréer	Fruktpuré	Martin & Servera AB	349753	Aprikospuré 1kg	Boiron Frères S.a.	Boiron	1 x 1. KG	ST	68.64	1	68.6	68.6	100	Nej	Nej	Nej	Nej	Nej	FRANKRIKE	FRANKRIKE
Härnösand Kommun	-	Café	Villa Fridhem/Trappan	Djupfryst	Puréer	Fruktpuré	Martin & Servera AB	349872	Äppelpuré Grön 1kg	Boiron Frères S.a.	Boiron	1 x 1. KG	ST	99.89	1	99.9	0	100	Nej	Nej	Nej	Nej	Nej	FRANKRIKE	EUROPEISKA UNIONEN
Härnösand Kommun	-	Gymnasieskola	H-sand Gymn.kock.skola Hr-prog	Djupfryst	Puréer	Fruktpuré	Martin & Servera AB	349894	Puré Blodapelsin 1kg	Boiron Frères S.a.	Boiron	1 x 1. KG	ST	267.19	2	133.6	0	100	Nej	Nej	Nej	Nej	Nej	FRANKRIKE	ITALIEN
Härnösand Kommun	-	Gymnasieskola	H-sand Gymn.kock.skola Hr-prog	Djupfryst	Puréer	Fruktpuré	Martin & Servera AB	355622	Havtornspuré 1kg	Boiron Frères S.a.	Boiron	1 x 1. KG	ST	181.76	1	181.8	181.8	100	Nej	Nej	Nej	Nej	Nej	FRANKRIKE	FRANKRIKE
Härnösand Kommun	-	Gymnasieskola	H-sand Gymn.kock.skola Hr-prog	Djupfryst	Puréer	Fruktpuré	Martin & Servera AB	421370	Päronpuré Osötad 1kg	Boiron Frères S.a.	Boiron	1 x 1. KG	ST	82.07	1	82.1	82.1	100	Nej	Nej	Nej	Nej	Nej	FRANKRIKE	Uppgift saknas
Härnösand Kommun	-	Övrigt	Prod.köket Navet	Djupfryst	Puréer	Fruktpuré	Martin & Servera AB	970681	Mangopuré 2kg	Findus Sverige AB	Findus	1 x 2. KG	KRT	220.04	4	55	55	100	Nej	Nej	Nej	Nej	Nej	TYSKLAND	Uppgift saknas
Härnösand Kommun	-	Övrigt	Prod.köket Navet	Djupfryst	Puréer	Fruktpuré	Martin & Servera AB	990895	Jordgubbspuré 2kg	Findus Sverige AB	Findus	1 x 2. KG	KRT	470.52	8	58.8	58.8	100	Nej	Nej	Nej	Nej	Nej	SPANIEN	Uppgift saknas
Härnösand Kommun	-	Övrigt	Prod.köket Navet	Djupfryst	Puréer	Fruktpuré	Martin & Servera AB	992891	Ananaspuré 2kg	Findus Sverige AB	Findus	1 x 2. KG	KRT	1577.86	22	71.7	71.7	0	Nej	Nej	Nej	Nej	Nej	SPANIEN	Uppgift saknas
Härnösand Kommun	-	Övrigt	Prod.köket Navet	Djupfryst	Puréer	Fruktpuré	Martin & Servera AB	994442	Hallonpuré 2kg	Findus Sverige AB	Findus	1 x 2. KG	KRT	293.54	4	73.4	73.4	100	Nej	Nej	Nej	Nej	Nej	SPANIEN	Uppgift saknas
Härnösand Kommun	-	Övrigt	Prod.köket Navet	Djupfryst	Puréer	Grönsakspuré	Martin & Servera AB	268559	Broccolipuré Krav 8g/1kg	Magnihill AB	Magnihill	1 x 1. KG	ST	0.1	1	0.1	0.1	100	Ja	Nej	Ja	Nej	Nej	SVERIGE	Import
Härnösand Kommun	-	Övrigt	Prod.köket Navet	Djupfryst	Puréer	Grönsakspuré	Martin & Servera AB	268597	Blomkålspuré Krav 8g/1kg	Magnihill AB	Magnihill	1 x 1. KG	ST	0.1	1	0.1	0.1	100	Ja	Nej	Ja	Nej	Nej	SVERIGE	EUROPEISKA UNIONEN
Härnösand Kommun	-	Övrigt	Prod.köket Navet	Djupfryst	Puréer	Grönsakspuré	Martin & Servera AB	286682	Lökpuré Krav 1kg	Magnihill AB	Magnihill	1 x 1. KG	ST	0.1	1	0.1	0.1	100	Ja	Nej	Ja	Nej	Nej	BELGIEN	EUROPEISKA UNIONEN
Härnösand Kommun	-	Övrigt	Prod.köket Navet	Djupfryst	Puréer	Grönsakspuré	Martin & Servera AB	289306	Blomkålspuré 1kg	Ardo AB	Ardo	1 x 1. KG	ST	1519.3	40	38	0	0	Nej	Nej	Nej	Nej	Nej	FRANKRIKE	Uppgift saknas
Härnösand Kommun	-	Övrigt	Prod.köket Navet	Djupfryst	Puréer	Grönsakspuré	Martin & Servera AB	289314	Broccolipuré 1kg	Ardo AB	Ardo	1 x 1. KG	ST	1574.54	32	49.2	0	0	Nej	Nej	Nej	Nej	Nej	FRANKRIKE	Uppgift saknas
Härnösand Kommun	-	Övrigt	Prod.köket Navet	Djupfryst	Puréer	Grönsakspuré	Martin & Servera AB	289884	Rotselleripuré 1kg	Ardo AB	Ardo	1 x 1. KG	ST	355	5	71	0	100	Nej	Nej	Nej	Nej	Nej	FRANKRIKE	Uppgift saknas
Härnösand Kommun	-	Övrigt	Prod.köket Navet	Djupfryst	Puréer	Grönsakspuré	Martin & Servera AB	289934	Morotspuré 1kg	Ardo AB	Ardo	1 x 1. KG	ST	899.68	32	28.1	0	0	Nej	Nej	Nej	Nej	Nej	FRANKRIKE	Uppgift saknas
Härnösand Kommun	-	Övrigt	Prod.köket Navet	Djupfryst	Puréer	Grönsakspuré	Martin & Servera AB	364398	Puré Rödbeta 2kg	Brandeye Sales & Partner	CUBE	1 x 2. KG	KRT	168.26	2	84.1	84.1	100	Nej	Nej	Nej	Nej	Nej	BELGIEN	Uppgift saknas
Härnösand Kommun	-	Övrigt	Prod.köket Navet	Djupfryst	Puréer	Grönsakspuré	Martin & Servera AB	392035	Spenatpuré 5g/2kg	Findus Sverige AB	Findus	1 x 2. KG	KRT	181.27	2	90.6	0	100	Nej	Nej	Nej	Nej	Nej	SPANIEN	Uppgift saknas
Härnösand Kommun	-	Övrigt	Prod.köket Navet	Djupfryst	Puréer	Grönsakspuré	Martin & Servera AB	427239	Broccolipuré Eko 5g/2kg	Findus Sverige AB	Findus	1 x 2. KG	KRT	202.29	2	101.1	101.1	100	Ja	Nej	Nej	Nej	Nej	SPANIEN	Uppgift saknas
Härnösand Kommun	-	Övrigt	Prod.köket Navet	Djupfryst	Puréer	Grönsakspuré	Martin & Servera AB	994459	Palsternackspuré 2kg	Findus Sverige AB	Findus	1 x 2. KG	KRT	426.43	6	71.1	71.1	100	Nej	Nej	Nej	Nej	Nej	SPANIEN	Uppgift saknas
Härnösand Kommun	-	Övrigt	Prod.köket Navet	Djupfryst	Puréer	Kalvpuré	Martin & Servera AB	344927	Kalvpuré 2kg	Brandeye Sales & Partner	CUBE	1 x 2. KG	KRT	742	4	185.5	185.5	100	Nej	Nej	Nej	Nej	Nej	BELGIEN	SVERIGE
Härnösand Kommun	-	Övrigt	Prod.köket Navet	Djupfryst	Puréer	Kalvpuré	Martin & Servera AB	990994	Kalvpuré 2kg	Findus Sverige AB	Findus	1 x 2. KG	KRT	1974.15	18	109.7	109.7	0	Nej	Nej	Nej	Nej	Nej	SPANIEN	Uppgift saknas
Härnösand Kommun	-	Övrigt	Prod.köket Navet	Djupfryst	Puréer	Kycklingpuré	Martin & Servera AB	990978	Kycklingpuré 2kg	Findus Sverige AB	Findus	1 x 2. KG	KRT	3308.48	32	103.4	103.4	0	Nej	Nej	Nej	Nej	Nej	SPANIEN	Uppgift saknas
Härnösand Kommun	-	Övrigt	Prod.köket Navet	Djupfryst	Puréer	Oxpuré	Martin & Servera AB	991125	Oxpuré 2kg	Findus Sverige AB	Findus	1 x 2. KG	KRT	2323	20	116.2	116.2	0	Nej	Nej	Nej	Nej	Nej	SPANIEN	SVERIGE
Härnösand Kommun	-	Övrigt	Prod.köket Navet	Djupfryst	Puréer	Skinkpuré	Martin & Servera AB	153510	Skinkpuré 2kg	Findus Sverige AB	Findus	1 x 2. KG	KRT	2597.27	26	99.9	99.9	0	Nej	Nej	Nej	Nej	Nej	SPANIEN	Uppgift saknas
Härnösand Kommun	-	Grundskola	Häggdångers Skola	Djupfryst	Pytter/wokrätter	Kycklingpytt	Martin & Servera AB	548248	Kycklingpytt 5.5kg	Orkla Foods Sverige AB	Felix	1 x 5.5 KG	KRT	649.04	11	59	59	0	Nej	Nej	Nej	Nej	Nej	SVERIGE	Uppgift saknas
Härnösand Kommun	-	Grundskola	Brunne Skola	Djupfryst	Pytter/wokrätter	Pytt i panna	Martin & Servera AB	476887	Lunchpytt Ox Eko 6kg	Orkla Foods Sverige AB	Felix	1 x 6. KG	KRT	1303.49	30	43.4	43.4	0	Ja	Nej	Nej	Nej	Nej	SVERIGE	Uppgift saknas
Härnösand Kommun	-	Grundskola	Hedda Wisingskolan	Djupfryst	Pytter/wokrätter	Pytt i panna	Martin & Servera AB	476887	Lunchpytt Ox Eko 6kg	Orkla Foods Sverige AB	Felix	1 x 6. KG	KRT	518.2	12	43.2	43.2	0	Ja	Nej	Nej	Nej	Nej	SVERIGE	Uppgift saknas
Härnösand Kommun	-	Övrigt	Prod.köket Navet	Djupfryst	Pytter/wokrätter	Pytt i panna	Martin & Servera AB	476887	Lunchpytt Ox Eko 6kg	Orkla Foods Sverige AB	Felix	1 x 6. KG	KRT	155818	3504	44.5	44.5	0	Ja	Nej	Nej	Nej	Nej	SVERIGE	Uppgift saknas
Härnösand Kommun	-	Övrigt	Prod.köket Navet	Djupfryst	Pytter/wokrätter	Vegetarisk pytt	Martin & Servera AB	255265	Vegetarisk Pytt Eko 2.5kg	Orkla Foods Sverige AB	Felix	2 x 2.5 KG	KRT	835.6	20	41.8	41.8	0	Ja	Nej	Nej	Nej	Nej	SVERIGE	Uppgift saknas
Härnösand Kommun	-	Grundskola	Brännaskolan	Djupfryst	Pytter/wokrätter	Vegetarisk pytt	Martin & Servera AB	278317	Vegetarisk Couscouspytt Green Meals	Findus Sverige AB	Findus	1 x 6. KG	KRT	483.78	12	40.3	40.3	0	Nej	Nej	Nej	Nej	Nej	ITALIEN	EUROPEISKA UNIONEN
Härnösand Kommun	-	Grundskola	Hedda Wisingskolan	Djupfryst	Pytter/wokrätter	Vegetarisk pytt	Martin & Servera AB	278317	Vegetarisk Couscouspytt Green Meals	Findus Sverige AB	Findus	1 x 6. KG	KRT	2407.14	60	40.1	40.1	0	Nej	Nej	Nej	Nej	Nej	ITALIEN	EUROPEISKA UNIONEN
Härnösand Kommun	-	Grundskola	Wendela Hellman skola	Djupfryst	Pytter/wokrätter	Vegetarisk pytt	Martin & Servera AB	278317	Vegetarisk Couscouspytt Green Meals	Findus Sverige AB	Findus	1 x 6. KG	KRT	961.68	24	40.1	40.1	0	Nej	Nej	Nej	Nej	Nej	ITALIEN	EUROPEISKA UNIONEN
Härnösand Kommun	-	Övrigt	Prod.köket Navet	Djupfryst	Pytter/wokrätter	Vegetarisk pytt	Martin & Servera AB	278317	Vegetarisk Couscouspytt Green Meals	Findus Sverige AB	Findus	1 x 6. KG	KRT	16319.2	408	40	40	0	Nej	Nej	Nej	Nej	Nej	ITALIEN	EUROPEISKA UNIONEN
Härnösand Kommun	-	Övrigt	Villa Fridhem	Djupfryst	Pytter/wokrätter	Vegetarisk pytt	Martin & Servera AB	278317	Vegetarisk Couscouspytt Green Meals	Findus Sverige AB	Findus	1 x 6. KG	KRT	238.95	6	39.8	39.8	0	Nej	Nej	Nej	Nej	Nej	ITALIEN	EUROPEISKA UNIONEN
Härnösand Kommun	-	Övrigt	Prod.köket Navet	Djupfryst	Pytter/wokrätter	Vegetarisk pytt	Martin & Servera AB	447912	Vegetarisk Pytt M Rotfrukter 5kg	Orkla Foods Sverige AB	Felix	1 x 5. KG	KRT	1667.99	65	25.7	25.7	0	Nej	Nej	Nej	Nej	Nej	SVERIGE	Uppgift saknas
Härnösand Kommun	-	Gymnasieskola	H-sand Gymn.kock.skola Hr-prog	Djupfryst	Romprodukter	Fiskrom	Martin & Servera AB	302537	Sikrom Canada 450g	Martin & Servera AB	Martin & Servera Import	1 x 0.45 KG	ST	309.88	0.45	688.6	688.6	100	Nej	Nej	Nej	Nej	Nej	FINLAND	KANADA
Härnösand Kommun	-	Gymnasieskola	H-sand Gymn.kock.skola Hr-prog	Djupfryst	Romprodukter	Fiskrom	Martin & Servera AB	332775	Regnbåglaxrom 500g	Chipsters Food OY	Chipsters Food	1 x 0.5 KG	ST	339.3	0.5	678.6	0	100	Nej	Nej	Nej	Nej	Nej	FINLAND	Uppgift saknas
Härnösand Kommun	-	Gymnasieskola	H-sand Gymn.kock.skola Hr-prog	Djupfryst	Skaldjur	Räkor med skal	Martin & Servera AB	220970	Räkor Msk Msc 70/90 5kg	Royal Greenland Sverige	Royal Greenland	1 x 5. KG	KRT	1129.54	15	75.3	75.3	0	Ja	Ja	Nej	Nej	Nej	GRÖNLAND	Uppgift saknas
Härnösand Kommun	-	Gymnasieskola	H-sand Gymn.kock.skola Hr-prog	Djupfryst	Skaldjur	Räkor med skal	Martin & Servera AB	444976	Räkor Msk Msc 90/120 5kg	Seabreeze Seafood AB	Seabreeze	1 x 5. KG	KRT	678.18	10	67.8	67.8	100	Ja	Ja	Nej	Nej	Nej	GRÖNLAND	Uppgift saknas
Härnösand Kommun	-	Gymnasieskola	H-sand Gymn.kock.skola Hr-prog	Djupfryst	Skaldjur	Räkor skalade	Martin & Servera AB	360784	Räka Usk Msc 300/500 2kg	Martin & Servera AB	Falkenberg Seafood	1 x 2. KG	ST	920	8	115	115	100	Ja	Ja	Nej	Nej	Nej	NORGE	NORGE
Härnösand Kommun	-	Gymnasieskola	H-sand Gymn.kock.skola Hr-prog	Djupfryst	Skaldjur	Räkor skalade	Martin & Servera AB	399204	Räkor Usk Msc 200/300 2.25kg	Royal Greenland Sverige	Royal Greenland	1 x 2.25 KG	ST	891	9	99	0	100	Ja	Ja	Nej	Nej	Nej	GRÖNLAND	Uppgift saknas
Härnösand Kommun	-	Café	Villa Fridhem/Trappan	Djupfryst	Skaldjur	Räkor skalade	Martin & Servera AB	412940	Räkor Usk Msc/Krav 250/350 2.25kg	Seabreeze Seafood AB	Seabreeze	2 x 2.25 KG	KRT	10129.1	85.5	118.5	118.5	0	Ja	Ja	Ja	Nej	Nej	NORGE	Uppgift saknas
Härnösand Kommun	-	Social & omsorg	Gula Villan	Djupfryst	Skaldjur	Räkor skalade	Martin & Servera AB	412940	Räkor Usk Msc/Krav 250/350 2.25kg	Seabreeze Seafood AB	Seabreeze	2 x 2.25 KG	KRT	11195.3	94.5	118.5	118.5	0	Ja	Ja	Ja	Nej	Nej	NORGE	Uppgift saknas
Härnösand Kommun	-	Övrigt	Prod.köket Navet	Djupfryst	Skaldjur	Räkor skalade	Martin & Servera AB	412940	Räkor Usk Msc/Krav 250/350 2.25kg	Seabreeze Seafood AB	Seabreeze	2 x 2.25 KG	KRT	27721.7	234	118.5	118.5	0	Ja	Ja	Ja	Nej	Nej	NORGE	Uppgift saknas
Härnösand Kommun	-	Övrigt	Villa Fridhem	Djupfryst	Skaldjur	Räkor skalade	Martin & Servera AB	412940	Räkor Usk Msc/Krav 250/350 2.25kg	Seabreeze Seafood AB	Seabreeze	2 x 2.25 KG	KRT	2132.44	18	118.5	118.5	0	Ja	Ja	Ja	Nej	Nej	NORGE	Uppgift saknas
Härnösand Kommun	-	Gymnasieskola	H-sand Gymn.kock.skola Hr-prog	Djupfryst	Skaldjur	Scallops	Martin & Servera AB	298582	Kammusslor Utan Rom Msc 1kg	Fiskeriet Sverige AB	Lobster	1 x 1. KG	ST	1958.66	5	391.7	391.7	100	Ja	Ja	Nej	Nej	Nej	USA	Import
Härnösand Kommun	-	Gymnasieskola	H-sand Gymn.kock.skola Hr-prog	Djupfryst	Skaldjur	Scampi	Martin & Servera AB	300350	Vannameiräkor Usk Asc 16/20 800g	Seabreeze Seafood AB	Nordic Seafood	1 x 0.8 KG	ST	979	4.8	204	204	100	Nej	Nej	Nej	Nej	Nej	VIETNAM	Uppgift saknas
Härnösand Kommun	-	Gymnasieskola	H-sand Gymn.kock.skola Hr-prog	Djupfryst	Skaldjur	Scampi	Martin & Servera AB	300398	Vannameiräka Usk Asc 31/40 800g	Seabreeze Seafood AB	Nordic Seafood	1 x 0.8 KG	ST	592.92	2.4	247.1	247.1	100	Nej	Nej	Nej	Nej	Nej	VIETNAM	VIETNAM
Härnösand Kommun	-	Café	Villa Fridhem/Trappan	Djupfryst	Soppor, färdig	Broccolisoppa färdig	Martin & Servera AB	396457	Ost & Broccolisoppa 350g	Orkla Foods Sverige AB	Felix	8 x 0.35 L	KRT	829.47	8.4	98.7	0	100	Nej	Nej	Nej	Nej	Nej	SVERIGE	Uppgift saknas
Härnösand Kommun	-	Café	Villa Fridhem/Trappan	Djupfryst	Soppor, färdig	Fisk-/skaldjurssoppa färdig	Martin & Servera AB	396473	Skaldjurssoppa 350g	Orkla Foods Sverige AB	Felix	8 x 0.35 L	KRT	1382.45	14	98.7	98.7	100	Nej	Nej	Nej	Nej	Nej	SVERIGE	Uppgift saknas
Härnösand Kommun	-	Övrigt	Prod.köket Navet	Djupfryst	Timbal	Timbal, fisk	Martin & Servera AB	392288	Laxtimbal Röksmak Asc/Msc 40g/2.52kg	Findus Sverige AB	Findus	1 x 2.52 KG	KRT	1714.96	10.08	170.1	170.1	0	Nej	Ja	Nej	Nej	Nej	TYSKLAND	Uppgift saknas
Härnösand Kommun	-	Övrigt	Prod.köket Navet	Djupfryst	Timbal	Timbal, fisk	Martin & Servera AB	392308	Lax- och Fisktimbal Asc/Msc 80g/2.52kg	Findus Sverige AB	Findus	1 x 2.52 KG	KRT	6233.1	37.8	164.9	0	0	Nej	Ja	Nej	Nej	Nej	TYSKLAND	Uppgift saknas
Härnösand Kommun	-	Övrigt	Prod.köket Navet	Djupfryst	Timbal	Timbal, fisk	Martin & Servera AB	561837	Torsktimbal Msc 40g/2.52kg	Findus Sverige AB	Findus	1 x 2.52 KG	KRT	21423.5	178.92	119.7	119.7	0	Nej	Ja	Nej	Nej	Nej	TYSKLAND	Uppgift saknas
Härnösand Kommun	-	Övrigt	Prod.köket Navet	Djupfryst	Timbal	Timbal, fågel	Martin & Servera AB	236869	Timbalgrytbitar Kyckling 10g/3kg	Findus Sverige AB	Findus	1 x 3. KG	KRT	10769.7	93	115.8	115.8	0	Nej	Nej	Nej	Nej	Nej	TYSKLAND	Uppgift saknas
Härnösand Kommun	-	Övrigt	Prod.köket Navet	Djupfryst	Timbal	Timbal, fågel	Martin & Servera AB	561860	Kycklingtimbal 40g/2.52kg	Findus Sverige AB	Findus	1 x 2.52 KG	KRT	9177.3	75.6	121.4	121.4	0	Nej	Nej	Nej	Nej	Nej	TYSKLAND	Uppgift saknas
Härnösand Kommun	-	Övrigt	Prod.köket Navet	Djupfryst	Timbal	Timbal, grönsaker	Martin & Servera AB	255000	Grön Böntimbal 15g/2.1kg	Findus Sverige AB	Findus	1 x 2.1 KG	KRT	4510	42	107.4	107.4	0	Nej	Nej	Nej	Nej	Nej	TYSKLAND	Uppgift saknas
Härnösand Kommun	-	Övrigt	Prod.köket Navet	Djupfryst	Timbal	Timbal, grönsaker	Martin & Servera AB	371054	Broccolitimbal 20g/2.52kg	Findus Sverige AB	Findus	1 x 2.52 KG	KRT	12155.6	118.44	102.6	0	0	Nej	Nej	Nej	Nej	Nej	TYSKLAND	Uppgift saknas
Härnösand Kommun	-	Övrigt	Prod.köket Navet	Djupfryst	Timbal	Timbal, grönsaker	Martin & Servera AB	561894	Blandad Grönsakstimbal 40g/2.52kg	Findus Sverige AB	Findus	1 x 2.52 KG	KRT	9903.55	103.32	95.9	95.9	0	Nej	Nej	Nej	Nej	Nej	TYSKLAND	Uppgift saknas
Härnösand Kommun	-	Övrigt	Prod.köket Navet	Djupfryst	Timbal	Timbal, grönsaker	Martin & Servera AB	561902	Blomkålstimbal 40g/2.52kg	Findus Sverige AB	Findus	1 x 2.52 KG	KRT	8464.5	83.16	101.8	101.8	0	Nej	Nej	Nej	Nej	Nej	TYSKLAND	Uppgift saknas
Härnösand Kommun	-	Övrigt	Prod.köket Navet	Djupfryst	Timbal	Timbal, grönsaker	Martin & Servera AB	561928	Majstimbal 7g/2.52kg	Findus Sverige AB	Findus	1 x 2.52 KG	KRT	5893.06	57.96	101.7	101.7	0	Nej	Nej	Nej	Nej	Nej	TYSKLAND	Uppgift saknas
Härnösand Kommun	-	Övrigt	Prod.köket Navet	Djupfryst	Timbal	Timbal, grönsaker	Martin & Servera AB	561936	Morotstimbal 20g/2.52kg	Findus Sverige AB	Findus	1 x 2.52 KG	KRT	12811.7	138.6	92.4	92.4	0	Nej	Nej	Nej	Nej	Nej	TYSKLAND	Uppgift saknas
Härnösand Kommun	-	Övrigt	Prod.köket Navet	Djupfryst	Timbal	Timbal, grönsaker	Martin & Servera AB	561944	Ärttimbal 7g/2.52kg	Findus Sverige AB	Findus	1 x 2.52 KG	KRT	11018.4	115.92	95.1	95.1	0	Nej	Nej	Nej	Nej	Nej	TYSKLAND	Uppgift saknas
Härnösand Kommun	-	Övrigt	Prod.köket Navet	Djupfryst	Timbal	Timbal, grönsaker	Martin & Servera AB	573147	Bönpaté Grov 40g/2.52kg	Findus Sverige AB	Findus	1 x 2.52 KG	KRT	2088.27	22.68	92.1	92.1	0	Nej	Nej	Nej	Nej	Nej	TYSKLAND	Uppgift saknas
Härnösand Kommun	-	Övrigt	Prod.köket Navet	Djupfryst	Timbal	Timbal, grönsaker	Martin & Servera AB	573154	Grönsakspaté Röd Grov 40g/2.52kg	Findus Sverige AB	Findus	1 x 2.52 KG	KRT	6360.66	68.04	93.5	93.5	0	Nej	Nej	Nej	Nej	Nej	TYSKLAND	Uppgift saknas
Härnösand Kommun	-	Övrigt	Prod.köket Navet	Djupfryst	Timbal	Timbal, grönsaker	Martin & Servera AB	596494	Tomattimbal 7g/2.52kg	Findus Sverige AB	Findus	1 x 2.52 KG	KRT	3696.03	32.76	112.8	0	0	Nej	Nej	Nej	Nej	Nej	TYSKLAND	Uppgift saknas
Härnösand Kommun	-	Övrigt	Prod.köket Navet	Djupfryst	Timbal	Timbal, kött	Martin & Servera AB	435798	Korvtimbal Chorizo 25g/2.5kg	Findus Sverige AB	Findus	1 x 2.5 KG	KRT	3242.28	15	216.2	216.2	100	Nej	Nej	Nej	Nej	Nej	TYSKLAND	Uppgift saknas
Härnösand Kommun	-	Övrigt	Prod.köket Navet	Djupfryst	Timbal	Timbal, kött	Martin & Servera AB	561845	Färsbullstimbal ca10g/2.52kg	Findus Sverige AB	Findus	1 x 2.52 KG	KRT	8893.36	70.56	126	126	0	Nej	Nej	Nej	Nej	Nej	TYSKLAND	SVERIGE
Härnösand Kommun	-	Övrigt	Prod.köket Navet	Djupfryst	Timbal	Timbal, kött	Martin & Servera AB	561852	Järptimbal M Kalvkött 30g/2.52kg	Findus Sverige AB	Findus	1 x 2.52 KG	KRT	7028.57	57.96	121.3	121.3	0	Nej	Nej	Nej	Nej	Nej	TYSKLAND	SVERIGE
Härnösand Kommun	-	Övrigt	Prod.köket Navet	Djupfryst	Timbal	Timbal, kött	Martin & Servera AB	561878	Oxtimbal 40g/2.52kg	Findus Sverige AB	Findus	1 x 2.52 KG	KRT	6529.53	52.92	123.4	123.4	0	Nej	Nej	Nej	Nej	Nej	TYSKLAND	SVERIGE
Härnösand Kommun	-	Övrigt	Prod.köket Navet	Djupfryst	Timbal	Timbal, kött	Martin & Servera AB	561886	Skinktimbal Röksmak 40g/2.52kg	Findus Sverige AB	Findus	1 x 2.52 KG	KRT	10018.3	78.12	128.2	128.2	0	Nej	Nej	Nej	Nej	Nej	TYSKLAND	SVERIGE
Härnösand Kommun	-	Övrigt	Prod.köket Navet	Djupfryst	Timbal	Timbal, kött	Martin & Servera AB	564633	Skinktimbal Stekt 40g/2.52kg	Findus Sverige AB	Findus	1 x 2.52 KG	KRT	12932.2	108.36	119.3	-300.8	0	Nej	Nej	Nej	Nej	Nej	TYSKLAND	SVERIGE
Härnösand Kommun	-	Övrigt	Prod.köket Navet	Djupfryst	Timbal	Timbal, kött	Martin & Servera AB	609651	Timbalgrytbitar av Oxkött 10g/3kg	Findus Sverige AB	Findus	1 x 3. KG	KRT	23239.2	207	112.3	112.3	0	Nej	Nej	Nej	Nej	Nej	TYSKLAND	SVERIGE
Härnösand Kommun	-	Övrigt	Prod.köket Navet	Djupfryst	Timbal	Timbal, kött	Martin & Servera AB	624056	Korvtimbal 50g/2.5kg	Findus Sverige AB	Findus	1 x 2.5 KG	KRT	13419	117.5	114.2	114.2	0	Nej	Nej	Nej	Nej	Nej	TYSKLAND	SVERIGE
Härnösand Kommun	-	Övrigt	Prod.köket Navet	Djupfryst	Timbal	Timbal, kött	Martin & Servera AB	651372	Stekt Fläsk Timbal 25g/2.2kg	Findus Sverige AB	Findus	1 x 2.2 KG	KRT	3484.26	28.6	121.8	121.8	0	Nej	Nej	Nej	Nej	Nej	TYSKLAND	SVERIGE
Härnösand Kommun	-	Övrigt	Prod.köket Navet	Djupfryst	Timbal	Timbal, kött	Martin & Servera AB	875500	Timbalgrytbitar Fläsk 10g/3kg	Findus Sverige AB	Findus	1 x 3. KG	KRT	7543	57	132.3	132.3	0	Nej	Nej	Nej	Nej	Nej	TYSKLAND	SVERIGE
Härnösand Kommun	-	Övrigt	Prod.köket Navet	Djupfryst	Timbal	Timbal, sortimentslåda	Martin & Servera AB	433078	Grönsakstimbaler Sortimentslåda	Findus Sverige AB	Findus	1 x 2.4 KG	KRT	864.27	7.2	120	120	0	Nej	Nej	Nej	Nej	Nej	TYSKLAND	Uppgift saknas
Härnösand Kommun	-	Övrigt	Prod.köket Navet	Djupfryst	Timbal	Timbal, övriga	Martin & Servera AB	155242	Pannkaksplätt Timbal 30g/2.4kg	Findus Sverige AB	Findus	1 x 2.4 KG	KRT	4681.2	57.6	81.3	81.3	0	Nej	Nej	Nej	Nej	Nej	TYSKLAND	Uppgift saknas
Härnösand Kommun	-	Övrigt	Prod.köket Navet	Djupfryst	Timbal	Timbal, övriga	Martin & Servera AB	371049	Ristimbal 40g/2.8kg	Findus Sverige AB	Findus	1 x 2.8 KG	KRT	1040.16	16.8	61.9	61.9	0	Nej	Nej	Nej	Nej	Nej	TYSKLAND	Uppgift saknas
Härnösand Kommun	-	Gymnasieskola	H-sand Gymn.kock.skola Hr-prog	Färskvaror/Kylvaror	Baktillbehör	Jäst	Martin & Servera AB	053983	Kronjäst För Matbröd Färsk 50g	Jästbolaget AB	Kronjäst	40 x 0.05 KG	ASK	510.74	8	63.8	0	100	Nej	Nej	Nej	Nej	Nej	SVERIGE	SVERIGE
Härnösand Kommun	-	Café	Villa Fridhem/Trappan	Färskvaror/Kylvaror	Baktillbehör	Jäst	Martin & Servera AB	444182	Kronjäst Bageri Original 1kg	Jästbolaget AB	Kronjäst	1 x 1. KG	ST	608.86	38	16	16	0	Nej	Nej	Nej	Nej	Nej	SVERIGE	Uppgift saknas
Härnösand Kommun	-	Social & omsorg	Gula Villan	Färskvaror/Kylvaror	Baktillbehör	Jäst	Martin & Servera AB	444182	Kronjäst Bageri Original 1kg	Jästbolaget AB	Kronjäst	1 x 1. KG	ST	61.88	4	15.5	15.5	0	Nej	Nej	Nej	Nej	Nej	SVERIGE	Uppgift saknas
Härnösand Kommun	-	Övrigt	Villa Fridhem	Färskvaror/Kylvaror	Baktillbehör	Jäst	Martin & Servera AB	444182	Kronjäst Bageri Original 1kg	Jästbolaget AB	Kronjäst	1 x 1. KG	ST	172.87	11	15.7	15.7	0	Nej	Nej	Nej	Nej	Nej	SVERIGE	Uppgift saknas
Härnösand Kommun	-	Social & omsorg	Gula Villan	Färskvaror/Kylvaror	Baktillbehör	Jäst	Martin & Servera AB	444208	Kronjäst För Söta Degar 1kg	Jästbolaget AB	Kronjäst	1 x 1. KG	ST	213.1	12	17.8	17.8	0	Nej	Nej	Nej	Nej	Nej	SVERIGE	Uppgift saknas
Härnösand Kommun	-	Grundskola	Bondsjöhöjdens Skola	Färskvaror/Kylvaror	Desserter/mellanmål	Risgrynsgröt	Martin & Servera AB	594929	Risgrynsgröt 1kg	Atria Foodservice AB	Lithells	1 x 1. KG	ST	69.3	3	23.1	23.1	0	Nej	Nej	Nej	Nej	Nej	SVERIGE	Uppgift saknas
Härnösand Kommun	-	Grundskola	Murbergsskolan	Färskvaror/Kylvaror	Desserter/mellanmål	Risgrynsgröt	Martin & Servera AB	594929	Risgrynsgröt 1kg	Atria Foodservice AB	Lithells	1 x 1. KG	ST	172.8	8	21.6	21.6	0	Nej	Nej	Nej	Nej	Nej	SVERIGE	Uppgift saknas
Härnösand Kommun	-	Grundskola	Älandsbro Skola	Färskvaror/Kylvaror	Desserter/mellanmål	Risgrynsgröt	Martin & Servera AB	594929	Risgrynsgröt 1kg	Atria Foodservice AB	Lithells	1 x 1. KG	ST	307.72	14	22	22	0	Nej	Nej	Nej	Nej	Nej	SVERIGE	Uppgift saknas
Härnösand Kommun	-	Övrigt	Prod.köket Navet	Färskvaror/Kylvaror	Desserter/mellanmål	Risgrynsgröt	Martin & Servera AB	594929	Risgrynsgröt 1kg	Atria Foodservice AB	Lithells	1 x 1. KG	ST	8760.4	385	22.8	22.8	0	Nej	Nej	Nej	Nej	Nej	SVERIGE	Uppgift saknas
Härnösand Kommun	-	Kultur & fritid	SIMHALLEN HÄRNÖSAND	Färskvaror/Kylvaror	Dressingar/kryddsåser/soja	Dip	Martin & Servera AB	458802	Dipp Strips 35g	Foodmark AB	Rydbergs	25 x 0.035 KG	KRT	2188.67	11.38	192.4	192.4	100	Nej	Nej	Nej	Nej	Nej	SVERIGE	Uppgift saknas
Härnösand Kommun	-	Grundskola	Hedda Wisingskolan	Färskvaror/Kylvaror	Dressingar/kryddsåser/soja	Dip	Martin & Servera AB	M529529	Dipp Mexican Hot 35g	Atria Foodservice AB	Gourmet Service	30 x 0.035 KG	KRT	77	1.05	73.3	73.3	100	Nej	Nej	Nej	Nej	Nej	SVERIGE	Uppgift saknas
Härnösand Kommun	-	Grundskola	Brunne Skola	Färskvaror/Kylvaror	Dressingar/kryddsåser/soja	Dressing färdig	Martin & Servera AB	226068	Dressing Sour Cream 2.5kg	Foodmark AB	Rydbergs	1 x 2.5 KG	ST	134.76	2.5	53.9	0	0	Nej	Nej	Nej	Nej	Nej	SVERIGE	SVERIGE
Härnösand Kommun	-	Grundskola	Brännaskolan	Färskvaror/Kylvaror	Dressingar/kryddsåser/soja	Dressing färdig	Martin & Servera AB	226068	Dressing Sour Cream 2.5kg	Foodmark AB	Rydbergs	1 x 2.5 KG	ST	1193.81	22.5	53.1	0	0	Nej	Nej	Nej	Nej	Nej	SVERIGE	SVERIGE
Härnösand Kommun	-	Grundskola	Brännaskolan	Färskvaror/Kylvaror	Dressingar/kryddsåser/soja	Dressing färdig	Martin & Servera AB	271439	Dressing Sourcream & Onion 2.5kg	Atria Foodservice AB	Gourmet Service	1 x 2.5 KG	HINK	191.14	2.5	76.5	0	100	Nej	Nej	Nej	Nej	Nej	SVERIGE	Uppgift saknas
Härnösand Kommun	-	Grundskola	Brännaskolan	Färskvaror/Kylvaror	Dressingar/kryddsåser/soja	Dressing färdig	Martin & Servera AB	346312	Ceasardressing 900g	Foodmark AB	Rydbergs	1 x 0.9 KG	ST	165.8	3.6	46.1	0	0	Nej	Nej	Nej	Nej	Nej	SVERIGE	Uppgift saknas
Härnösand Kommun	-	Grundskola	Gerestaskolan	Färskvaror/Kylvaror	Dressingar/kryddsåser/soja	Dressing färdig	Martin & Servera AB	346312	Ceasardressing 900g	Foodmark AB	Rydbergs	1 x 0.9 KG	ST	120.21	2.7	44.5	0	0	Nej	Nej	Nej	Nej	Nej	SVERIGE	Uppgift saknas
Härnösand Kommun	-	Grundskola	Hedda Wisingskolan	Färskvaror/Kylvaror	Dressingar/kryddsåser/soja	Dressing färdig	Martin & Servera AB	346312	Ceasardressing 900g	Foodmark AB	Rydbergs	1 x 0.9 KG	ST	2555.02	55.8	45.8	0	0	Nej	Nej	Nej	Nej	Nej	SVERIGE	Uppgift saknas
Härnösand Kommun	-	Social & omsorg	Gula Villan	Färskvaror/Kylvaror	Dressingar/kryddsåser/soja	Dressing färdig	Martin & Servera AB	346312	Ceasardressing 900g	Foodmark AB	Rydbergs	1 x 0.9 KG	ST	885.39	18.9	46.8	0	0	Nej	Nej	Nej	Nej	Nej	SVERIGE	Uppgift saknas
Härnösand Kommun	-	Café	Villa Fridhem/Trappan	Färskvaror/Kylvaror	Dressingar/kryddsåser/soja	Hamburgerdressing	Martin & Servera AB	475913	Hamburgerdressing 900g	Foodmark AB	Rydbergs	1 x 0.9 KG	ST	326.59	8.1	40.3	40.3	0	Nej	Nej	Nej	Nej	Nej	DANMARK	Uppgift saknas
Härnösand Kommun	-	Grundskola	Brunne Skola	Färskvaror/Kylvaror	Dressingar/kryddsåser/soja	Hamburgerdressing	Martin & Servera AB	475913	Hamburgerdressing 900g	Foodmark AB	Rydbergs	1 x 0.9 KG	ST	39.49	0.9	43.9	43.9	0	Nej	Nej	Nej	Nej	Nej	DANMARK	Uppgift saknas
Härnösand Kommun	-	Grundskola	Brännaskolan	Färskvaror/Kylvaror	Dressingar/kryddsåser/soja	Hamburgerdressing	Martin & Servera AB	475913	Hamburgerdressing 900g	Foodmark AB	Rydbergs	1 x 0.9 KG	ST	200.4	5.4	37.1	37.1	0	Nej	Nej	Nej	Nej	Nej	DANMARK	Uppgift saknas
Härnösand Kommun	-	Grundskola	Hedda Wisingskolan	Färskvaror/Kylvaror	Dressingar/kryddsåser/soja	Hamburgerdressing	Martin & Servera AB	475913	Hamburgerdressing 900g	Foodmark AB	Rydbergs	1 x 0.9 KG	ST	439.14	10.8	40.7	40.7	0	Nej	Nej	Nej	Nej	Nej	DANMARK	Uppgift saknas
Härnösand Kommun	-	Grundskola	Häggdångers Skola	Färskvaror/Kylvaror	Dressingar/kryddsåser/soja	Hamburgerdressing	Martin & Servera AB	475913	Hamburgerdressing 900g	Foodmark AB	Rydbergs	1 x 0.9 KG	ST	78.98	1.8	43.9	43.9	0	Nej	Nej	Nej	Nej	Nej	DANMARK	Uppgift saknas
Härnösand Kommun	-	Gymnasieskola	Härnösands gymnasium 1 aktuell	Färskvaror/Kylvaror	Dressingar/kryddsåser/soja	Hamburgerdressing	Martin & Servera AB	475913	Hamburgerdressing 900g	Foodmark AB	Rydbergs	1 x 0.9 KG	ST	337	9	37.4	37.4	0	Nej	Nej	Nej	Nej	Nej	DANMARK	Uppgift saknas
Härnösand Kommun	-	Social & omsorg	Gula Villan	Färskvaror/Kylvaror	Dressingar/kryddsåser/soja	Hamburgerdressing	Martin & Servera AB	475913	Hamburgerdressing 900g	Foodmark AB	Rydbergs	1 x 0.9 KG	ST	197.45	4.5	43.9	43.9	0	Nej	Nej	Nej	Nej	Nej	DANMARK	Uppgift saknas
Härnösand Kommun	-	Övrigt	Prod.köket Navet	Färskvaror/Kylvaror	Dressingar/kryddsåser/soja	Hamburgerdressing	Martin & Servera AB	475913	Hamburgerdressing 900g	Foodmark AB	Rydbergs	1 x 0.9 KG	ST	33.4	0.9	37.1	37.1	0	Nej	Nej	Nej	Nej	Nej	DANMARK	Uppgift saknas
Härnösand Kommun	-	Grundskola	Brännaskolan	Färskvaror/Kylvaror	Dressingar/kryddsåser/soja	Rhode Island färdig	Martin & Servera AB	078618	Rhode Island Dressing 2.5kg	Foodmark AB	Rydbergs	1 x 2.5 KG	DUNK	137.54	5	27.5	27.5	0	Nej	Nej	Nej	Nej	Nej	SVERIGE	Uppgift saknas
Härnösand Kommun	-	Grundskola	Solenskolan	Färskvaror/Kylvaror	Dressingar/kryddsåser/soja	Rhode Island färdig	Martin & Servera AB	078618	Rhode Island Dressing 2.5kg	Foodmark AB	Rydbergs	1 x 2.5 KG	DUNK	68.77	2.5	27.5	27.5	0	Nej	Nej	Nej	Nej	Nej	SVERIGE	Uppgift saknas
Härnösand Kommun	-	Grundskola	Hedda Wisingskolan	Färskvaror/Kylvaror	Dressingar/kryddsåser/soja	Såser övriga färdiga	Martin & Servera AB	545624	Kebabsås Vit 900g	Foodmark AB	Rydbergs	1 x 0.9 KG	ST	180.98	1.8	100.5	100.5	100	Nej	Nej	Nej	Nej	Nej	DANMARK	Uppgift saknas
Härnösand Kommun	-	Grundskola	Brunne Skola	Färskvaror/Kylvaror	Dressingar/kryddsåser/soja	Såser övriga färdiga	Martin & Servera AB	545632	Kebabsås Röd 900g	Foodmark AB	Rydbergs	1 x 0.9 KG	ST	29.47	0.9	32.7	32.7	0	Nej	Nej	Nej	Nej	Nej	DANMARK	Uppgift saknas
Härnösand Kommun	-	Grundskola	Hedda Wisingskolan	Färskvaror/Kylvaror	Dressingar/kryddsåser/soja	Såser övriga färdiga	Martin & Servera AB	545632	Kebabsås Röd 900g	Foodmark AB	Rydbergs	1 x 0.9 KG	ST	117.88	3.6	32.7	32.7	0	Nej	Nej	Nej	Nej	Nej	DANMARK	Uppgift saknas
Härnösand Kommun	-	Gymnasieskola	H-sand Gymn.kock.skola Hr-prog	Färskvaror/Kylvaror	Fisk oberedd	Lax	Martin & Servera AB	262168	Laxfilé C-trim 1.4-2.3kg	Martin & Servera AB	Martin & Servera	1 x 2. KG	KG	4452.53	37.34	119.2	119.2	100	Nej	Nej	Nej	Nej	Nej	SVERIGE	NORGE
Härnösand Kommun	-	Övrigt	Prod.köket Navet	Färskvaror/Kylvaror	Fisk oberedd	Lax	Martin & Servera AB	262168	Laxfilé C-trim 1.4-2.3kg	Martin & Servera AB	Martin & Servera	1 x 2. KG	KG	6372.45	53.55	119	119	100	Nej	Nej	Nej	Nej	Nej	SVERIGE	NORGE
Härnösand Kommun	-	Grundskola	Brunne Skola	Färskvaror/Kylvaror	Fisk oberedd	Lax	Martin & Servera AB	423747	Laxfilé Msk Bf Asc Delad Tråg 1.4-2kg	Leröy Allt i Fisk AB	Leröy	1 x 2. KG	KG	5544.14	23.56	235.3	235.3	0	Nej	Nej	Nej	Nej	Nej	SVERIGE	NORGE
Härnösand Kommun	-	Grundskola	Brännaskolan	Färskvaror/Kylvaror	Fisk oberedd	Lax	Martin & Servera AB	423747	Laxfilé Msk Bf Asc Delad Tråg 1.4-2kg	Leröy Allt i Fisk AB	Leröy	1 x 2. KG	KG	835.12	5.72	146	146	0	Nej	Nej	Nej	Nej	Nej	SVERIGE	NORGE
Härnösand Kommun	-	Grundskola	Häggdångers Skola	Färskvaror/Kylvaror	Fisk oberedd	Lax	Martin & Servera AB	423747	Laxfilé Msk Bf Asc Delad Tråg 1.4-2kg	Leröy Allt i Fisk AB	Leröy	1 x 2. KG	KG	3493.17	18.12	192.8	192.8	0	Nej	Nej	Nej	Nej	Nej	SVERIGE	NORGE
Härnösand Kommun	-	Övrigt	Prod.köket Navet	Färskvaror/Kylvaror	Fisk oberedd	Lax	Martin & Servera AB	423747	Laxfilé Msk Bf Asc Delad Tråg 1.4-2kg	Leröy Allt i Fisk AB	Leröy	1 x 2. KG	KG	13716	67.46	203.3	203.3	0	Nej	Nej	Nej	Nej	Nej	SVERIGE	NORGE
Härnösand Kommun	-	Gymnasieskola	H-sand Gymn.kock.skola Hr-prog	Färskvaror/Kylvaror	Fisk oberedd	Lutfisk	Martin & Servera AB	620336	Lutfisk Usk Msc 1kg	Skärhamns Frys AB	Skärhamns Frys	1 x 1. KG	KG	971.15	18.2	53.4	53.4	0	Ja	Ja	Nej	Nej	Nej	ISLAND	Uppgift saknas
Härnösand Kommun	-	Övrigt	Prod.köket Navet	Färskvaror/Kylvaror	Fisk oberedd	Lutfisk	Martin & Servera AB	620336	Lutfisk Usk Msc 1kg	Skärhamns Frys AB	Skärhamns Frys	1 x 1. KG	KG	15767.9	295.5	53.4	53.4	0	Ja	Ja	Nej	Nej	Nej	ISLAND	Uppgift saknas
Härnösand Kommun	-	Gymnasieskola	H-sand Gymn.kock.skola Hr-prog	Färskvaror/Kylvaror	Fisk oberedd	Sill/strömmingsfilé	Martin & Servera AB	409177	Sillfilé Msk Pbi 5kg	Fiskeriet Sverige AB	Fiskeriet	1 x 5. KG	KG	980	20	49	0	100	Nej	Nej	Nej	Nej	Nej	SVERIGE	SVERIGE
Härnösand Kommun	-	Grundskola	Brunne Skola	Färskvaror/Kylvaror	Fiskkonserver	Inlagd sill	Martin & Servera AB	331708	Inlagd Sill Bit Msc 2.5kg/1.2kg	Orkla Foods Sverige AB	Abba	1 x 2.5 KG	ST	89.78	2.5	35.9	35.9	0	Nej	Ja	Nej	Nej	Nej	SVERIGE	Uppgift saknas
Härnösand Kommun	-	Grundskola	Brännaskolan	Färskvaror/Kylvaror	Fiskkonserver	Inlagd sill	Martin & Servera AB	331708	Inlagd Sill Bit Msc 2.5kg/1.2kg	Orkla Foods Sverige AB	Abba	1 x 2.5 KG	ST	89.78	2.5	35.9	35.9	0	Nej	Ja	Nej	Nej	Nej	SVERIGE	Uppgift saknas
Härnösand Kommun	-	Grundskola	Hedda Wisingskolan	Färskvaror/Kylvaror	Fiskkonserver	Inlagd sill	Martin & Servera AB	331708	Inlagd Sill Bit Msc 2.5kg/1.2kg	Orkla Foods Sverige AB	Abba	1 x 2.5 KG	ST	179.56	5	35.9	35.9	0	Nej	Ja	Nej	Nej	Nej	SVERIGE	Uppgift saknas
Härnösand Kommun	-	Grundskola	Murbergsskolan	Färskvaror/Kylvaror	Fiskkonserver	Inlagd sill	Martin & Servera AB	331708	Inlagd Sill Bit Msc 2.5kg/1.2kg	Orkla Foods Sverige AB	Abba	1 x 2.5 KG	ST	179.56	5	35.9	35.9	0	Nej	Ja	Nej	Nej	Nej	SVERIGE	Uppgift saknas
Härnösand Kommun	-	Grundskola	Solenskolan	Färskvaror/Kylvaror	Fiskkonserver	Inlagd sill	Martin & Servera AB	331708	Inlagd Sill Bit Msc 2.5kg/1.2kg	Orkla Foods Sverige AB	Abba	1 x 2.5 KG	ST	179.56	5	35.9	35.9	0	Nej	Ja	Nej	Nej	Nej	SVERIGE	Uppgift saknas
Härnösand Kommun	-	Grundskola	Älandsbro Skola	Färskvaror/Kylvaror	Fiskkonserver	Inlagd sill	Martin & Servera AB	331708	Inlagd Sill Bit Msc 2.5kg/1.2kg	Orkla Foods Sverige AB	Abba	1 x 2.5 KG	ST	89.78	2.5	35.9	35.9	0	Nej	Ja	Nej	Nej	Nej	SVERIGE	Uppgift saknas
Härnösand Kommun	-	Övrigt	Prod.köket Navet	Färskvaror/Kylvaror	Fiskkonserver	Inlagd sill	Martin & Servera AB	331708	Inlagd Sill Bit Msc 2.5kg/1.2kg	Orkla Foods Sverige AB	Abba	1 x 2.5 KG	ST	1526.26	42.5	35.9	35.9	0	Nej	Ja	Nej	Nej	Nej	SVERIGE	Uppgift saknas
Härnösand Kommun	-	Övrigt	Prod.köket Navet	Färskvaror/Kylvaror	Fiskkonserver	Inlagd sill	Martin & Servera AB	446367	Inlagd Sill Bit Klar 2.5kg	Orkla Foods Sverige AB	Abba	1 x 2.5 KG	ST	1858.32	45	41.3	41.3	0	Nej	Nej	Nej	Nej	Nej	SVERIGE	Uppgift saknas
Härnösand Kommun	-	Grundskola	Bondsjöhöjdens Skola	Färskvaror/Kylvaror	Fiskkonserver	Inlagd sill	Martin & Servera AB	448936	Inlagd Sill Klar 500g/250g	Orkla Foods Sverige AB	Abba	1 x 0.5 KG	ST	43.78	1	43.8	0	0	Nej	Nej	Nej	Nej	Nej	SVERIGE	Uppgift saknas
Härnösand Kommun	-	Grundskola	Brunne Skola	Färskvaror/Kylvaror	Fiskkonserver	Inlagd sill	Martin & Servera AB	448936	Inlagd Sill Klar 500g/250g	Orkla Foods Sverige AB	Abba	1 x 0.5 KG	ST	43.78	1	43.8	0	0	Nej	Nej	Nej	Nej	Nej	SVERIGE	Uppgift saknas
Härnösand Kommun	-	Grundskola	Älandsbro Skola	Färskvaror/Kylvaror	Fiskkonserver	Inlagd sill	Martin & Servera AB	448936	Inlagd Sill Klar 500g/250g	Orkla Foods Sverige AB	Abba	1 x 0.5 KG	ST	43.78	1	43.8	0	0	Nej	Nej	Nej	Nej	Nej	SVERIGE	Uppgift saknas
Härnösand Kommun	-	Övrigt	Prod.köket Navet	Färskvaror/Kylvaror	Fiskkonserver	Inlagd sill	Martin & Servera AB	448936	Inlagd Sill Klar 500g/250g	Orkla Foods Sverige AB	Abba	1 x 0.5 KG	ST	1058.18	23	46	0	0	Nej	Nej	Nej	Nej	Nej	SVERIGE	Uppgift saknas
Härnösand Kommun	-	Grundskola	Häggdångers Skola	Färskvaror/Kylvaror	Fiskkonserver	Inlagd sill	Martin & Servera AB	864892	Inlagd Sill Klar Msc 500g	Orkla Foods Sverige AB	Abba	1 x 0.5 KG	ST	43.78	1	43.8	0	0	Nej	Ja	Nej	Nej	Nej	SVERIGE	Uppgift saknas
Härnösand Kommun	-	Grundskola	Älandsbro Skola	Färskvaror/Kylvaror	Fiskkonserver	Inlagd sill	Martin & Servera AB	864892	Inlagd Sill Klar Msc 500g	Orkla Foods Sverige AB	Abba	1 x 0.5 KG	ST	87.56	2	43.8	0	0	Nej	Ja	Nej	Nej	Nej	SVERIGE	Uppgift saknas
Härnösand Kommun	-	Övrigt	Prod.köket Navet	Färskvaror/Kylvaror	Fiskkonserver	Inlagd sill	Martin & Servera AB	864892	Inlagd Sill Klar Msc 500g	Orkla Foods Sverige AB	Abba	1 x 0.5 KG	ST	1707.42	39	43.8	0	0	Nej	Ja	Nej	Nej	Nej	SVERIGE	Uppgift saknas
Härnösand Kommun	-	Gymnasieskola	H-sand Gymn.kock.skola Hr-prog	Färskvaror/Kylvaror	Fiskkonserver	Inläggningssill/saltsillsfilé	Martin & Servera AB	331722	Skapa Inläggningssill Bit Msc 5.5kg/2.8kg	Orkla Foods Sverige AB	Abba	1 x 5.5 KG	ST	498.4	11	45.3	0	100	Ja	Ja	Nej	Nej	Nej	SVERIGE	Uppgift saknas
Härnösand Kommun	-	Gymnasieskola	H-sand Gymn.kock.skola Hr-prog	Färskvaror/Kylvaror	Fiskkonserver	Inläggningssill/saltsillsfilé	Martin & Servera AB	388264	Saltsillfiléer Usk Msc	Feldts Fisk & Skaldjur AB	Feldts	1 x 6.3 KG	ST	1198	25.2	47.5	47.5	100	Ja	Ja	Nej	Nej	Nej	DANMARK	Uppgift saknas
Härnösand Kommun	-	Gymnasieskola	H-sand Gymn.kock.skola Hr-prog	Färskvaror/Kylvaror	Fiskkonserver	Inläggningssill/saltsillsfilé	Martin & Servera AB	845040	Saltsillfilé Usk Msc 7.4kg/4.96kg	Marenor AB	Lysekils	1 x 7.4 KG	ST	335	7.4	45.3	67	100	Ja	Ja	Nej	Nej	Nej	SVERIGE	Uppgift saknas
Härnösand Kommun	-	Grundskola	Gerestaskolan	Färskvaror/Kylvaror	Fiskkonserver	Löksill	Martin & Servera AB	332015	Löksill Msc 2.5kg/1.2kg	Orkla Foods Sverige AB	Abba	1 x 2.5 KG	ST	360.12	10	36	36	0	Nej	Ja	Nej	Nej	Nej	SVERIGE	Uppgift saknas
Härnösand Kommun	-	Grundskola	Hedda Wisingskolan	Färskvaror/Kylvaror	Fiskkonserver	Löksill	Martin & Servera AB	332015	Löksill Msc 2.5kg/1.2kg	Orkla Foods Sverige AB	Abba	1 x 2.5 KG	ST	90.03	2.5	36	36	0	Nej	Ja	Nej	Nej	Nej	SVERIGE	Uppgift saknas
Härnösand Kommun	-	Grundskola	Solenskolan	Färskvaror/Kylvaror	Fiskkonserver	Löksill	Martin & Servera AB	332015	Löksill Msc 2.5kg/1.2kg	Orkla Foods Sverige AB	Abba	1 x 2.5 KG	ST	360.12	10	36	36	0	Nej	Ja	Nej	Nej	Nej	SVERIGE	Uppgift saknas
Härnösand Kommun	-	Grundskola	Wendela Hellman skola	Färskvaror/Kylvaror	Fiskkonserver	Löksill	Martin & Servera AB	332015	Löksill Msc 2.5kg/1.2kg	Orkla Foods Sverige AB	Abba	1 x 2.5 KG	ST	90.03	2.5	36	36	0	Nej	Ja	Nej	Nej	Nej	SVERIGE	Uppgift saknas
Härnösand Kommun	-	Gymnasieskola	Härnösands gymnasium 1 aktuell	Färskvaror/Kylvaror	Fiskkonserver	Löksill	Martin & Servera AB	332015	Löksill Msc 2.5kg/1.2kg	Orkla Foods Sverige AB	Abba	1 x 2.5 KG	ST	630.21	17.5	36	36	0	Nej	Ja	Nej	Nej	Nej	SVERIGE	Uppgift saknas
Härnösand Kommun	-	Övrigt	Prod.köket Navet	Färskvaror/Kylvaror	Fiskkonserver	Löksill	Martin & Servera AB	446379	Löksill Bit Klar 2.5kg	Orkla Foods Sverige AB	Abba	1 x 2.5 KG	ST	1443.26	35	41.2	41.2	0	Nej	Nej	Nej	Nej	Nej	SVERIGE	Uppgift saknas
Härnösand Kommun	-	Grundskola	Älandsbro Skola	Färskvaror/Kylvaror	Fiskkonserver	Makrill	Martin & Servera AB	352096	Makrill Tomatsås Tub 185g	Orkla Foods Sverige AB	Abba	1 x 0.185 KG	ST	53.08	0.74	71.7	71.7	0	Nej	Nej	Nej	Nej	Nej	SVERIGE	Uppgift saknas
Härnösand Kommun	-	Övrigt	Prod.köket Navet	Färskvaror/Kylvaror	Fiskkonserver	Makrill	Martin & Servera AB	352096	Makrill Tomatsås Tub 185g	Orkla Foods Sverige AB	Abba	1 x 0.185 KG	ST	1870.56	26.64	70.2	70.2	0	Nej	Nej	Nej	Nej	Nej	SVERIGE	Uppgift saknas
Härnösand Kommun	-	Grundskola	Brunne Skola	Färskvaror/Kylvaror	Fiskkonserver	Matjessill	Martin & Servera AB	433540	Matjessill i glas Msc 570g/358g	Marenor AB	Lysekils	1 x 0.57 KG	ST	37.76	1.14	33.1	33.1	0	Nej	Ja	Nej	Nej	Nej	SVERIGE	Uppgift saknas
Härnösand Kommun	-	Övrigt	Prod.köket Navet	Färskvaror/Kylvaror	Fiskkonserver	Matjessill	Martin & Servera AB	433540	Matjessill i glas Msc 570g/358g	Marenor AB	Lysekils	1 x 0.57 KG	ST	7315.25	209.19	35	35	0	Nej	Ja	Nej	Nej	Nej	SVERIGE	Uppgift saknas
Härnösand Kommun	-	Övrigt	Prod.köket Navet	Färskvaror/Kylvaror	Fiskkonserver	Matjessill	Martin & Servera AB	446393	Mästarmatjes Bit 2.5kg	Orkla Foods Sverige AB	Abba	1 x 2.5 KG	ST	566.45	12.5	45.3	0	100	Nej	Nej	Nej	Nej	Nej	SVERIGE	Uppgift saknas
Härnösand Kommun	-	Gymnasieskola	H-sand Gymn.kock.skola Hr-prog	Färskvaror/Kylvaror	Fiskkonserver	Matjessill	Martin & Servera AB	467969	Matjesfilé Msc 2.7kg	Marenor AB	Lysekils	1 x 2.7 KG	HINK	426.6	8.1	52.7	-142.2	100	Nej	Ja	Nej	Nej	Nej	SVERIGE	Uppgift saknas
Härnösand Kommun	-	Övrigt	Prod.köket Navet	Färskvaror/Kylvaror	Fiskkonserver	Matjessill	Martin & Servera AB	869131	Matjessill Bit Msc 2.2kg	Klädesholmen Seafood AB	Klädesholmen	1 x 2.2 KG	HINK	3634	101.2	35.9	79	100	Nej	Ja	Nej	Nej	Nej	SVERIGE	Uppgift saknas
Härnösand Kommun	-	Café	Villa Fridhem/Trappan	Färskvaror/Kylvaror	Fiskkonserver	Restaurangansjovis/sillfilé	Martin & Servera AB	307397	Restaurangfilé Ansjoviskryddad Msc 850g	Martin & Servera AB	Falkenberg Seafood	1 x 0.85 KG	ST	28.7	0.85	33.8	47.8	0	Nej	Ja	Nej	Nej	Nej	SVERIGE	Uppgift saknas
Härnösand Kommun	-	Grundskola	Solenskolan	Färskvaror/Kylvaror	Fiskkonserver	Restaurangansjovis/sillfilé	Martin & Servera AB	428559	Restaurangfilé Ansjoviskryddad Msc 950g/600g	Martin & Servera AB	Falkenberg Seafood	1 x 0.95 KG	ST	143.5	4.75	30.2	30.2	0	Nej	Ja	Nej	Nej	Nej	SVERIGE	Uppgift saknas
Härnösand Kommun	-	Grundskola	Wendela Hellman skola	Färskvaror/Kylvaror	Fiskkonserver	Restaurangansjovis/sillfilé	Martin & Servera AB	428559	Restaurangfilé Ansjoviskryddad Msc 950g/600g	Martin & Servera AB	Falkenberg Seafood	1 x 0.95 KG	ST	143.5	4.75	30.2	30.2	0	Nej	Ja	Nej	Nej	Nej	SVERIGE	Uppgift saknas
Härnösand Kommun	-	Grundskola	Älandsbro Skola	Färskvaror/Kylvaror	Fiskkonserver	Restaurangansjovis/sillfilé	Martin & Servera AB	428559	Restaurangfilé Ansjoviskryddad Msc 950g/600g	Martin & Servera AB	Falkenberg Seafood	1 x 0.95 KG	ST	28.7	0.95	30.2	30.2	0	Nej	Ja	Nej	Nej	Nej	SVERIGE	Uppgift saknas
Härnösand Kommun	-	Gymnasieskola	H-sand Gymn.kock.skola Hr-prog	Färskvaror/Kylvaror	Fiskkonserver	Restaurangansjovis/sillfilé	Martin & Servera AB	428559	Restaurangfilé Ansjoviskryddad Msc 950g/600g	Martin & Servera AB	Falkenberg Seafood	1 x 0.95 KG	ST	229.6	7.6	30.2	30.2	0	Nej	Ja	Nej	Nej	Nej	SVERIGE	Uppgift saknas
Härnösand Kommun	-	Övrigt	Prod.köket Navet	Färskvaror/Kylvaror	Fiskkonserver	Restaurangansjovis/sillfilé	Martin & Servera AB	428559	Restaurangfilé Ansjoviskryddad Msc 950g/600g	Martin & Servera AB	Falkenberg Seafood	1 x 0.95 KG	ST	4208.05	135.85	31	31	0	Nej	Ja	Nej	Nej	Nej	SVERIGE	Uppgift saknas
Härnösand Kommun	-	Social & omsorg	Gula Villan	Färskvaror/Kylvaror	Fiskkonserver	Restaurangansjovis/sillfilé	Martin & Servera AB	495549	Restaurangfiléer Ansjoviskryddade Msc 800/500g	Marenor AB	Lysekils	1 x 0.8 KG	ST	253.71	4.8	52.9	52.9	100	Nej	Ja	Nej	Nej	Nej	SVERIGE	Uppgift saknas
Härnösand Kommun	-	Övrigt	Prod.köket Navet	Färskvaror/Kylvaror	Fiskkonserver	Restaurangansjovis/sillfilé	Martin & Servera AB	495549	Restaurangfiléer Ansjoviskryddade Msc 800/500g	Marenor AB	Lysekils	1 x 0.8 KG	ST	1106.88	25.6	43.2	43.2	100	Nej	Ja	Nej	Nej	Nej	SVERIGE	Uppgift saknas
Härnösand Kommun	-	Grundskola	Brännaskolan	Färskvaror/Kylvaror	Fiskkonserver	Senapssill	Martin & Servera AB	306555	Senapssill Bit Krämig Msc 2.2kg	Martin & Servera AB	Falkenberg Seafood	1 x 2.2 KG	HINK	70.08	2.2	31.9	31.9	0	Nej	Ja	Nej	Nej	Nej	SVERIGE	Uppgift saknas
Härnösand Kommun	-	Grundskola	Murbergsskolan	Färskvaror/Kylvaror	Fiskkonserver	Senapssill	Martin & Servera AB	306555	Senapssill Bit Krämig Msc 2.2kg	Martin & Servera AB	Falkenberg Seafood	1 x 2.2 KG	HINK	140.16	4.4	31.9	31.9	0	Nej	Ja	Nej	Nej	Nej	SVERIGE	Uppgift saknas
Härnösand Kommun	-	Grundskola	Wendela Hellman skola	Färskvaror/Kylvaror	Fiskkonserver	Senapssill	Martin & Servera AB	306555	Senapssill Bit Krämig Msc 2.2kg	Martin & Servera AB	Falkenberg Seafood	1 x 2.2 KG	HINK	70.08	2.2	31.9	31.9	0	Nej	Ja	Nej	Nej	Nej	SVERIGE	Uppgift saknas
Härnösand Kommun	-	Grundskola	Älandsbro Skola	Färskvaror/Kylvaror	Fiskkonserver	Senapssill	Martin & Servera AB	306555	Senapssill Bit Krämig Msc 2.2kg	Martin & Servera AB	Falkenberg Seafood	1 x 2.2 KG	HINK	70.08	2.2	31.9	31.9	0	Nej	Ja	Nej	Nej	Nej	SVERIGE	Uppgift saknas
Härnösand Kommun	-	Gymnasieskola	Härnösands gymnasium 1 aktuell	Färskvaror/Kylvaror	Fiskkonserver	Senapssill	Martin & Servera AB	306555	Senapssill Bit Krämig Msc 2.2kg	Martin & Servera AB	Falkenberg Seafood	1 x 2.2 KG	HINK	210.24	6.6	31.9	31.9	0	Nej	Ja	Nej	Nej	Nej	SVERIGE	Uppgift saknas
Härnösand Kommun	-	Övrigt	Prod.köket Navet	Färskvaror/Kylvaror	Fiskkonserver	Senapssill	Martin & Servera AB	306555	Senapssill Bit Krämig Msc 2.2kg	Martin & Servera AB	Falkenberg Seafood	1 x 2.2 KG	HINK	2894	88	32.9	32.9	0	Nej	Ja	Nej	Nej	Nej	SVERIGE	Uppgift saknas
Härnösand Kommun	-	Övrigt	Prod.köket Navet	Färskvaror/Kylvaror	Fiskkonserver	Senapssill	Martin & Servera AB	449702	Senapssill Bit Kräm 475g	Orkla Foods Sverige AB	Abba	1 x 0.475 KG	ST	47.36	0.95	49.9	49.9	0	Nej	Nej	Nej	Nej	Nej	SVERIGE	Uppgift saknas
Härnösand Kommun	-	Grundskola	Bondsjöhöjdens Skola	Färskvaror/Kylvaror	Fiskkonserver	Senapssill	Martin & Servera AB	864876	Senapssill Msc 475g	Orkla Foods Sverige AB	Abba	1 x 0.475 KG	ST	43.7	0.95	46	0	0	Nej	Ja	Nej	Nej	Nej	SVERIGE	Uppgift saknas
Härnösand Kommun	-	Grundskola	Brunne Skola	Färskvaror/Kylvaror	Fiskkonserver	Senapssill	Martin & Servera AB	864876	Senapssill Msc 475g	Orkla Foods Sverige AB	Abba	1 x 0.475 KG	ST	87.4	1.9	46	0	0	Nej	Ja	Nej	Nej	Nej	SVERIGE	Uppgift saknas
Härnösand Kommun	-	Grundskola	Häggdångers Skola	Färskvaror/Kylvaror	Fiskkonserver	Senapssill	Martin & Servera AB	864876	Senapssill Msc 475g	Orkla Foods Sverige AB	Abba	1 x 0.475 KG	ST	43.7	0.95	46	0	0	Nej	Ja	Nej	Nej	Nej	SVERIGE	Uppgift saknas
Härnösand Kommun	-	Övrigt	Prod.köket Navet	Färskvaror/Kylvaror	Fiskkonserver	Senapssill	Martin & Servera AB	864876	Senapssill Msc 475g	Orkla Foods Sverige AB	Abba	1 x 0.475 KG	ST	961.4	20.9	46	0	0	Nej	Ja	Nej	Nej	Nej	SVERIGE	Uppgift saknas
Härnösand Kommun	-	Grundskola	Murbergsskolan	Färskvaror/Kylvaror	Fiskkonserver	Sill övrig	Martin & Servera AB	212811	Kräftmarinerad Sill Msc 2.2kg	Klädesholmen Seafood AB	Klädesholmen	1 x 2.2 KG	HINK	106.64	2.2	48.5	48.5	0	Nej	Ja	Nej	Nej	Nej	SVERIGE	Uppgift saknas
Härnösand Kommun	-	Grundskola	Älandsbro Skola	Färskvaror/Kylvaror	Fiskkonserver	Sill övrig	Martin & Servera AB	212811	Kräftmarinerad Sill Msc 2.2kg	Klädesholmen Seafood AB	Klädesholmen	1 x 2.2 KG	HINK	106.64	2.2	48.5	48.5	0	Nej	Ja	Nej	Nej	Nej	SVERIGE	Uppgift saknas
Härnösand Kommun	-	Övrigt	Prod.köket Navet	Färskvaror/Kylvaror	Fiskkonserver	Sill övrig	Martin & Servera AB	212811	Kräftmarinerad Sill Msc 2.2kg	Klädesholmen Seafood AB	Klädesholmen	1 x 2.2 KG	HINK	2903.74	57.2	50.8	50.8	0	Nej	Ja	Nej	Nej	Nej	SVERIGE	Uppgift saknas
Härnösand Kommun	-	Grundskola	Wendela Hellman skola	Färskvaror/Kylvaror	Fiskkonserver	Sill övrig	Martin & Servera AB	428538	Årets Sill 2021 Krabba & Majs Msc 2.2kg/1kg	Klädesholmen Seafood AB	Klädesholmen	1 x 2.2 KG	HINK	109.78	2.2	49.9	49.9	100	Nej	Ja	Nej	Nej	Nej	SVERIGE	Uppgift saknas
Härnösand Kommun	-	Övrigt	Prod.köket Navet	Färskvaror/Kylvaror	Fiskkonserver	Sill övrig	Martin & Servera AB	428538	Årets Sill 2021 Krabba & Majs Msc 2.2kg/1kg	Klädesholmen Seafood AB	Klädesholmen	1 x 2.2 KG	HINK	2195.6	44	49.9	49.9	100	Nej	Ja	Nej	Nej	Nej	SVERIGE	Uppgift saknas
Härnösand Kommun	-	Övrigt	Prod.köket Navet	Färskvaror/Kylvaror	Fiskkonserver	Sill övrig	Martin & Servera AB	M428342	Brantevikssill Msc 2.6kg/1.15kg	Orkla Foods Sverige AB	Abba	1 x 2.6 KG	ST	1250	65	19.2	19.2	100	Nej	Ja	Nej	Nej	Nej	SVERIGE	Uppgift saknas
Härnösand Kommun	-	Övrigt	Prod.köket Navet	Färskvaror/Kylvaror	Fiskkonserver	Sill/strömming stekt	Svensk Cater	27050	Strömmingsflundra Stekt I Lag Msc 3kg/1.6kg	Feldts Fisk & Skaldjur AB	Feldts	1 x 3. KG	HINK	4987.01	89.1	56	104.9	100	Nej	Ja	Nej	Nej	Nej	SVERIGE	Uppgift saknas
Härnösand Kommun	-	Övrigt	Prod.köket Navet	Färskvaror/Kylvaror	Fiskkonserver	Sill/strömming stekt	Martin & Servera AB	483024	Strömmingsflundra Stekt I Lag Msc 3kg/1.6kg	Feldts Fisk & Skaldjur AB	Feldts	1 x 3. KG	ST	15362.5	321	47.9	0	0	Nej	Ja	Nej	Nej	Nej	SVERIGE	Uppgift saknas
Härnösand Kommun	-	Övrigt	Prod.köket Navet	Färskvaror/Kylvaror	Fiskkonserver	Steksillfiléer	Martin & Servera AB	435792	Steksill Usk Urvattnad Msc 6kg/3.5kg	Feldts Fisk & Skaldjur AB	Feldts	1 x 6. KG	HINK	6471.6	180	36	61.6	0	Ja	Ja	Nej	Nej	Nej	DANMARK	Uppgift saknas
Härnösand Kommun	-	Övrigt	Prod.köket Navet	Färskvaror/Kylvaror	Fiskkonserver	Surströmming	Martin & Servera AB	160424	Surströmmingsfilé Kallax 440g/300g	BD Fisk AB	BD Fisk	1 x 0.44 KG	ST	1468.9	11.1	132.3	132.3	0	Nej	Nej	Nej	Nej	Nej	SVERIGE	Uppgift saknas
Härnösand Kommun	-	Övrigt	Prod.köket Navet	Färskvaror/Kylvaror	Fiskprodukter	Lax, rökt	Martin & Servera AB	502286	Lax Varmrökt Dubbelfilé 1.9-2.5kg	Vägga Rökeri AB	Vägga Rökeri	1 x 2.5 KG	KG	12539	63.01	199	477.6	100	Nej	Nej	Nej	Nej	Nej	SVERIGE	NORGE
Härnösand Kommun	-	Social & omsorg	Gula Villan	Färskvaror/Kylvaror	Fiskprodukter	Lax, rökt	Martin & Servera AB	557090	Laxfilé Varmrökt Naturell 1.3-1.7kg	Vägga Rökeri AB	Vägga Rökeri	1 x 1.7 KG	KG	2144.9	10.2	210.3	-273.4	100	Nej	Nej	Nej	Nej	Nej	SVERIGE	NORGE
Härnösand Kommun	-	Café	Villa Fridhem/Trappan	Färskvaror/Kylvaror	Frukt/bär	Ananas	Grönsakshuset AB	10100	Ananas Ex Sweet	Grönsakshuset AB	Grönsakshuset	1 x 1. KG	ST	25.9	1	25.9	25.9	0	Nej	Nej	Nej	Nej	Nej	COSTA RICA	COSTA RICA
Härnösand Kommun	-	Grundskola	Brännaskolan	Färskvaror/Kylvaror	Frukt/bär	Ananas	Grönsakshuset AB	10100	Ananas Ex Sweet	Grönsakshuset AB	Grönsakshuset	1 x 1. KG	ST	574.14	27	21.3	21.3	0	Nej	Nej	Nej	Nej	Nej	COSTA RICA	COSTA RICA
Härnösand Kommun	-	Övrigt	Prod.köket Navet	Färskvaror/Kylvaror	Frukt/bär	Ananas	Grönsakshuset AB	10100	Ananas Ex Sweet	Grönsakshuset AB	Grönsakshuset	1 x 1. KG	ST	2628.24	122	21.5	21.5	0	Nej	Nej	Nej	Nej	Nej	COSTA RICA	COSTA RICA
Härnösand Kommun	-	Övrigt	Resursgruppen	Färskvaror/Kylvaror	Frukt/bär	Ananas	Grönsakshuset AB	10100	Ananas Ex Sweet	Grönsakshuset AB	Grönsakshuset	1 x 1. KG	ST	73.08	4	18.3	18.3	0	Nej	Nej	Nej	Nej	Nej	COSTA RICA	COSTA RICA
Härnösand Kommun	-	Gymnasieskola	H-sand Gymn.kock.skola Hr-prog	Färskvaror/Kylvaror	Frukt/bär	Ananas	Martin & Servera AB	200469	Ananas Stor	Martin & Servera AB	Martin & Servera	1 x 1.91 KG	ST	535.11	17.25	31	31	100	Nej	Nej	Nej	Nej	Nej	COSTA RICA	COSTA RICA
Härnösand Kommun	-	Café	Villa Fridhem/Trappan	Färskvaror/Kylvaror	Frukt/bär	Apelsiner	Grönsakshuset AB	10200	Apelsin	Grönsakshuset AB	Grönsakshuset	1 x 1. KG	KG	21.56	1.1	19.6	19.6	0	Nej	Nej	Nej	Nej	Nej	SPANIEN	SPANIEN
Härnösand Kommun	-	Grundskola	Brännaskolan	Färskvaror/Kylvaror	Frukt/bär	Apelsiner	Grönsakshuset AB	10200	Apelsin	Grönsakshuset AB	Grönsakshuset	1 x 1. KG	KG	8275.11	500.6	16.5	16.5	0	Nej	Nej	Nej	Nej	Nej	SPANIEN	SPANIEN
Härnösand Kommun	-	Grundskola	Gerestaskolan	Färskvaror/Kylvaror	Frukt/bär	Apelsiner	Grönsakshuset AB	10200	Apelsin	Grönsakshuset AB	Grönsakshuset	1 x 1. KG	KG	948.51	55.7	17	17	0	Nej	Nej	Nej	Nej	Nej	SPANIEN	SPANIEN
Härnösand Kommun	-	Grundskola	Hedda Wisingskolan	Färskvaror/Kylvaror	Frukt/bär	Apelsiner	Grönsakshuset AB	10200	Apelsin	Grönsakshuset AB	Grönsakshuset	1 x 1. KG	KG	2507.29	157.3	15.9	15.9	0	Nej	Nej	Nej	Nej	Nej	SPANIEN	SPANIEN
Härnösand Kommun	-	Grundskola	Murbergsskolan	Färskvaror/Kylvaror	Frukt/bär	Apelsiner	Grönsakshuset AB	10200	Apelsin	Grönsakshuset AB	Grönsakshuset	1 x 1. KG	KG	632.72	39.1	16.2	16.2	0	Nej	Nej	Nej	Nej	Nej	SPANIEN	SPANIEN
Härnösand Kommun	-	Grundskola	Solenskolan	Färskvaror/Kylvaror	Frukt/bär	Apelsiner	Grönsakshuset AB	10200	Apelsin	Grönsakshuset AB	Grönsakshuset	1 x 1. KG	KG	2902.36	164.1	17.7	17.7	0	Nej	Nej	Nej	Nej	Nej	SPANIEN	SPANIEN
Härnösand Kommun	-	Grundskola	Wendela Hellman skola	Färskvaror/Kylvaror	Frukt/bär	Apelsiner	Grönsakshuset AB	10200	Apelsin	Grönsakshuset AB	Grönsakshuset	1 x 1. KG	KG	1172.94	66.9	17.5	17.5	0	Nej	Nej	Nej	Nej	Nej	SPANIEN	SPANIEN
Härnösand Kommun	-	Grundskola	Älandsbro Skola	Färskvaror/Kylvaror	Frukt/bär	Apelsiner	Grönsakshuset AB	10200	Apelsin	Grönsakshuset AB	Grönsakshuset	1 x 1. KG	KG	31.85	1.7	18.7	18.7	0	Nej	Nej	Nej	Nej	Nej	SPANIEN	SPANIEN
Härnösand Kommun	-	Gymnasieskola	Härnösands gymnasium 1 aktuell	Färskvaror/Kylvaror	Frukt/bär	Apelsiner	Grönsakshuset AB	10200	Apelsin	Grönsakshuset AB	Grönsakshuset	1 x 1. KG	KG	1284.14	74.4	17.3	17.3	0	Nej	Nej	Nej	Nej	Nej	SPANIEN	SPANIEN
Härnösand Kommun	-	Övrigt	Prod.köket Navet	Färskvaror/Kylvaror	Frukt/bär	Apelsiner	Grönsakshuset AB	10200	Apelsin	Grönsakshuset AB	Grönsakshuset	1 x 1. KG	KG	21955.8	1302.1	16.9	16.9	0	Nej	Nej	Nej	Nej	Nej	SPANIEN	SPANIEN
Härnösand Kommun	-	Övrigt	Resursgruppen	Färskvaror/Kylvaror	Frukt/bär	Apelsiner	Grönsakshuset AB	10200	Apelsin	Grönsakshuset AB	Grönsakshuset	1 x 1. KG	KG	2878.74	160.6	17.9	17.9	0	Nej	Nej	Nej	Nej	Nej	SPANIEN	SPANIEN
Härnösand Kommun	-	Gymnasieskola	H-sand Gymn.kock.skola Hr-prog	Färskvaror/Kylvaror	Frukt/bär	Apelsiner	Martin & Servera AB	297887	Apelsin 2KG	Martin & Servera AB	Martin & Servera	1 x 2. KG	ST	563.86	14	40.3	40.3	100	Nej	Nej	Nej	Nej	Nej	SYDAFRIKA	SYDAFRIKA
Härnösand Kommun	-	Gymnasieskola	H-sand Gymn.kock.skola Hr-prog	Färskvaror/Kylvaror	Frukt/bär	Apelsiner	Martin & Servera AB	298497	Apelsin	Martin & Servera AB	Martin & Servera	1 x 1. KG	KG	1384.25	48.12	28.8	28.8	100	Nej	Nej	Nej	Nej	Nej	SYDAFRIKA	SYDAFRIKA
Härnösand Kommun	-	Övrigt	Villa Fridhem	Färskvaror/Kylvaror	Frukt/bär	Apelsiner	Martin & Servera AB	298497	Apelsin	Martin & Servera AB	Martin & Servera	1 x 1. KG	KG	74.24	2.6	28.6	28.6	100	Nej	Nej	Nej	Nej	Nej	SYDAFRIKA	SYDAFRIKA
Härnösand Kommun	-	Grundskola	Brännaskolan	Färskvaror/Kylvaror	Frukt/bär	Apelsiner	Grönsakshuset AB	41001	Apelsin Eko Navel	Grönsakshuset AB	Grönsakshuset	1 x 1. KG	KG	1992.76	82	24.3	24.3	0	Ja	Nej	Nej	Nej	Nej	SPANIEN	SPANIEN
Härnösand Kommun	-	Grundskola	Gerestaskolan	Färskvaror/Kylvaror	Frukt/bär	Apelsiner	Grönsakshuset AB	41001	Apelsin Eko Navel	Grönsakshuset AB	Grönsakshuset	1 x 1. KG	KG	334.79	14.7	22.8	22.8	0	Ja	Nej	Nej	Nej	Nej	SPANIEN	SPANIEN
Härnösand Kommun	-	Grundskola	Hedda Wisingskolan	Färskvaror/Kylvaror	Frukt/bär	Apelsiner	Grönsakshuset AB	41001	Apelsin Eko Navel	Grönsakshuset AB	Grönsakshuset	1 x 1. KG	KG	1973.3	90	21.9	21.9	0	Ja	Nej	Nej	Nej	Nej	SPANIEN	SPANIEN
Härnösand Kommun	-	Gymnasieskola	Härnösands gymnasium 1 aktuell	Färskvaror/Kylvaror	Frukt/bär	Apelsiner	Grönsakshuset AB	41001	Apelsin Eko Navel	Grönsakshuset AB	Grönsakshuset	1 x 1. KG	KG	3521.35	160	22	22	0	Ja	Nej	Nej	Nej	Nej	SPANIEN	SPANIEN
Härnösand Kommun	-	Övrigt	Prod.köket Navet	Färskvaror/Kylvaror	Frukt/bär	Apelsiner	Grönsakshuset AB	41001	Apelsin Eko Navel	Grönsakshuset AB	Grönsakshuset	1 x 1. KG	KG	588.28	28	21	21	0	Ja	Nej	Nej	Nej	Nej	SPANIEN	SPANIEN
Härnösand Kommun	-	Övrigt	Resursgruppen	Färskvaror/Kylvaror	Frukt/bär	Apelsiner	Grönsakshuset AB	41001	Apelsin Eko Navel	Grönsakshuset AB	Grönsakshuset	1 x 1. KG	KG	66.99	3	22.3	22.3	0	Ja	Nej	Nej	Nej	Nej	SPANIEN	SPANIEN
Härnösand Kommun	-	Gymnasieskola	H-sand Gymn.kock.skola Hr-prog	Färskvaror/Kylvaror	Frukt/bär	Bananer	Martin & Servera AB	126235	Banan Eko 18.3kg	Banankompaniet Ab	Banankompaniet	1 x 18.3 KG	KG	326.28	6.93	47.1	169.1	100	Ja	Nej	Nej	Nej	Nej	Import	Import
Härnösand Kommun	-	Övrigt	Villa Fridhem	Färskvaror/Kylvaror	Frukt/bär	Bananer	Martin & Servera AB	126235	Banan Eko 18.3kg	Banankompaniet Ab	Banankompaniet	1 x 18.3 KG	KG	213.82	4.72	45.3	45.3	100	Ja	Nej	Nej	Nej	Nej	Import	Import
Härnösand Kommun	-	Grundskola	Brännaskolan	Färskvaror/Kylvaror	Frukt/bär	Bananer	Grönsakshuset AB	40000	Banan Eko	Grönsakshuset AB	Grönsakshuset	1 x 1. KG	KG	116.62	7	16.7	16.7	0	Ja	Nej	Nej	Nej	Nej	ECUADOR	ECUADOR
Härnösand Kommun	-	Grundskola	Gerestaskolan	Färskvaror/Kylvaror	Frukt/bär	Bananer	Grönsakshuset AB	40000	Banan Eko	Grönsakshuset AB	Grönsakshuset	1 x 1. KG	KG	103.87	6.1	17	17	0	Ja	Nej	Nej	Nej	Nej	ECUADOR	ECUADOR
Härnösand Kommun	-	Övrigt	Resursgruppen	Färskvaror/Kylvaror	Frukt/bär	Bananer	Grönsakshuset AB	40000	Banan Eko	Grönsakshuset AB	Grönsakshuset	1 x 1. KG	KG	158.9	10	15.9	15.9	0	Ja	Nej	Nej	Nej	Nej	ECUADOR	ECUADOR
Härnösand Kommun	-	Café	Villa Fridhem/Trappan	Färskvaror/Kylvaror	Frukt/bär	Bananer	Grönsakshuset AB	40010	Banan Eko/FT Packat	Grönsakshuset AB	Grönsakshuset	1 x 1. KG	KG	18.76	1	18.8	18.8	0	Ja	Nej	Nej	Ja	Ja	ECUADOR	ECUADOR
Härnösand Kommun	-	Grundskola	Brännaskolan	Färskvaror/Kylvaror	Frukt/bär	Bananer	Grönsakshuset AB	40010	Banan Eko/FT Packat	Grönsakshuset AB	Grönsakshuset	1 x 1. KG	KG	3907.64	196.7	19.9	19.9	0	Ja	Nej	Nej	Ja	Ja	ECUADOR	ECUADOR
Härnösand Kommun	-	Grundskola	Gerestaskolan	Färskvaror/Kylvaror	Frukt/bär	Bananer	Grönsakshuset AB	40010	Banan Eko/FT Packat	Grönsakshuset AB	Grönsakshuset	1 x 1. KG	KG	6382.9	322.1	19.8	19.8	0	Ja	Nej	Nej	Ja	Ja	ECUADOR	ECUADOR
Härnösand Kommun	-	Grundskola	Hedda Wisingskolan	Färskvaror/Kylvaror	Frukt/bär	Bananer	Grönsakshuset AB	40010	Banan Eko/FT Packat	Grönsakshuset AB	Grönsakshuset	1 x 1. KG	KG	4811.97	245.5	19.6	19.6	0	Ja	Nej	Nej	Ja	Ja	ECUADOR	ECUADOR
Härnösand Kommun	-	Grundskola	Murbergsskolan	Färskvaror/Kylvaror	Frukt/bär	Bananer	Grönsakshuset AB	40010	Banan Eko/FT Packat	Grönsakshuset AB	Grönsakshuset	1 x 1. KG	KG	87.29	4.3	20.3	20.3	0	Ja	Nej	Nej	Ja	Ja	ECUADOR	ECUADOR
Härnösand Kommun	-	Grundskola	Solenskolan	Färskvaror/Kylvaror	Frukt/bär	Bananer	Grönsakshuset AB	40010	Banan Eko/FT Packat	Grönsakshuset AB	Grönsakshuset	1 x 1. KG	KG	6283.26	320.7	19.6	19.6	0	Ja	Nej	Nej	Ja	Ja	ECUADOR	ECUADOR
Härnösand Kommun	-	Grundskola	Älandsbro Skola	Färskvaror/Kylvaror	Frukt/bär	Bananer	Grönsakshuset AB	40010	Banan Eko/FT Packat	Grönsakshuset AB	Grönsakshuset	1 x 1. KG	KG	679.55	34	20	20	0	Ja	Nej	Nej	Ja	Ja	ECUADOR	ECUADOR
Härnösand Kommun	-	Gymnasieskola	Härnösands gymnasium 1 aktuell	Färskvaror/Kylvaror	Frukt/bär	Bananer	Grönsakshuset AB	40010	Banan Eko/FT Packat	Grönsakshuset AB	Grönsakshuset	1 x 1. KG	KG	1468.01	75.8	19.4	19.4	0	Ja	Nej	Nej	Ja	Ja	ECUADOR	ECUADOR
Härnösand Kommun	-	Övrigt	Prod.köket Navet	Färskvaror/Kylvaror	Frukt/bär	Bananer	Grönsakshuset AB	40010	Banan Eko/FT Packat	Grönsakshuset AB	Grönsakshuset	1 x 1. KG	KG	206026	10440.6	19.7	19.7	0	Ja	Nej	Nej	Ja	Ja	ECUADOR	ECUADOR
Härnösand Kommun	-	Övrigt	Resursgruppen	Färskvaror/Kylvaror	Frukt/bär	Bananer	Grönsakshuset AB	40010	Banan Eko/FT Packat	Grönsakshuset AB	Grönsakshuset	1 x 1. KG	KG	14674.5	740.44	19.8	19.8	0	Ja	Nej	Nej	Ja	Ja	ECUADOR	ECUADOR
Härnösand Kommun	-	Grundskola	Brännaskolan	Färskvaror/Kylvaror	Frukt/bär	Blodapelsin	Grönsakshuset AB	10310	Blodapelsin 1kg	Grönsakshuset AB	Grönsakshuset	1 x 1. KG	ST	225.4	14	16.1	-16.1	0	Nej	Nej	Nej	Nej	Nej	ITALIEN	ITALIEN
Härnösand Kommun	-	Övrigt	Resursgruppen	Färskvaror/Kylvaror	Frukt/bär	Blodapelsin	Grönsakshuset AB	10310	Blodapelsin 1kg	Grönsakshuset AB	Grönsakshuset	1 x 1. KG	ST	739.62	40	18.5	-18.5	0	Nej	Nej	Nej	Nej	Nej	ITALIEN	ITALIEN
Härnösand Kommun	-	Grundskola	Brännaskolan	Färskvaror/Kylvaror	Frukt/bär	Bär/frukt blandade	Grönsakshuset AB	19090	Blandad Frukt	Grönsakshuset AB	Grönsakshuset	1 x 1. KG	KG	1142.4	68	16.8	-16.8	0	Nej	Nej	Nej	Nej	Nej	EUROPEISKA UNIONEN	EUROPEISKA UNIONEN
Härnösand Kommun	-	Grundskola	Murbergsskolan	Färskvaror/Kylvaror	Frukt/bär	Bär/frukt blandade	Grönsakshuset AB	19090	Blandad Frukt	Grönsakshuset AB	Grönsakshuset	1 x 1. KG	KG	327.6	13	25.2	-25.2	0	Nej	Nej	Nej	Nej	Nej	EUROPEISKA UNIONEN	EUROPEISKA UNIONEN
Härnösand Kommun	-	Gymnasieskola	H-sand Gymn.kock.skola Hr-prog	Färskvaror/Kylvaror	Frukt/bär	Carambola	Martin & Servera AB	072843	Carambole	Martin & Servera AB	Martin & Servera	1 x 0.15 KG	ST	145.58	0.5	291.2	291.2	100	Nej	Nej	Nej	Nej	Nej	MALAYSIA	MALAYSIA
Härnösand Kommun	-	Gymnasieskola	H-sand Gymn.kock.skola Hr-prog	Färskvaror/Kylvaror	Frukt/bär	Citron	Martin & Servera AB	069583	Citron	Martin & Servera AB	Martin & Servera	1 x 1. KG	KG	2335.27	62.92	37.1	37.1	100	Nej	Nej	Nej	Nej	Nej	SYDAFRIKA	SYDAFRIKA
Härnösand Kommun	-	Övrigt	Villa Fridhem	Färskvaror/Kylvaror	Frukt/bär	Citron	Martin & Servera AB	069583	Citron	Martin & Servera AB	Martin & Servera	1 x 1. KG	KG	79.61	2.25	35.4	35.4	100	Nej	Nej	Nej	Nej	Nej	SYDAFRIKA	SYDAFRIKA
Härnösand Kommun	-	Övrigt	Prod.köket Navet	Färskvaror/Kylvaror	Frukt/bär	Citron	Grönsakshuset AB	11510	Citron 70/90	Grönsakshuset AB	Grönsakshuset	1 x 1. KG	KG	41.18	2	20.6	20.6	0	Nej	Nej	Nej	Nej	Nej	SYDAFRIKA	SYDAFRIKA
Härnösand Kommun	-	Café	Villa Fridhem/Trappan	Färskvaror/Kylvaror	Frukt/bär	Citron	Grönsakshuset AB	41032	Citron Eko Lösvikt	Grönsakshuset AB	Grönsakshuset	1 x 1. KG	KG	316.28	11.25	28.1	-28.1	0	Ja	Nej	Nej	Nej	Nej	SPANIEN	SPANIEN
Härnösand Kommun	-	Grundskola	Brännaskolan	Färskvaror/Kylvaror	Frukt/bär	Citron	Grönsakshuset AB	41032	Citron Eko Lösvikt	Grönsakshuset AB	Grönsakshuset	1 x 1. KG	KG	481.6	17.2	28	-28	0	Ja	Nej	Nej	Nej	Nej	SPANIEN	SPANIEN
Härnösand Kommun	-	Grundskola	Gerestaskolan	Färskvaror/Kylvaror	Frukt/bär	Citron	Grönsakshuset AB	41032	Citron Eko Lösvikt	Grönsakshuset AB	Grönsakshuset	1 x 1. KG	KG	33.6	1.2	28	-28	0	Ja	Nej	Nej	Nej	Nej	SPANIEN	SPANIEN
Härnösand Kommun	-	Grundskola	Hedda Wisingskolan	Färskvaror/Kylvaror	Frukt/bär	Citron	Grönsakshuset AB	41032	Citron Eko Lösvikt	Grönsakshuset AB	Grönsakshuset	1 x 1. KG	KG	1951.6	69.7	28	-28	0	Ja	Nej	Nej	Nej	Nej	SPANIEN	SPANIEN
Härnösand Kommun	-	Grundskola	Murbergsskolan	Färskvaror/Kylvaror	Frukt/bär	Citron	Grönsakshuset AB	41032	Citron Eko Lösvikt	Grönsakshuset AB	Grönsakshuset	1 x 1. KG	KG	28	1	28	-28	0	Ja	Nej	Nej	Nej	Nej	SPANIEN	SPANIEN
Härnösand Kommun	-	Grundskola	Solenskolan	Färskvaror/Kylvaror	Frukt/bär	Citron	Grönsakshuset AB	41032	Citron Eko Lösvikt	Grönsakshuset AB	Grönsakshuset	1 x 1. KG	KG	16.8	0.6	28	-28	0	Ja	Nej	Nej	Nej	Nej	SPANIEN	SPANIEN
Härnösand Kommun	-	Grundskola	Wendela Hellman skola	Färskvaror/Kylvaror	Frukt/bär	Citron	Grönsakshuset AB	41032	Citron Eko Lösvikt	Grönsakshuset AB	Grönsakshuset	1 x 1. KG	KG	89.6	3.2	28	-28	0	Ja	Nej	Nej	Nej	Nej	SPANIEN	SPANIEN
Härnösand Kommun	-	Grundskola	Älandsbro Skola	Färskvaror/Kylvaror	Frukt/bär	Citron	Grönsakshuset AB	41032	Citron Eko Lösvikt	Grönsakshuset AB	Grönsakshuset	1 x 1. KG	KG	263.2	9.4	28	-28	0	Ja	Nej	Nej	Nej	Nej	SPANIEN	SPANIEN
Härnösand Kommun	-	Övrigt	Prod.köket Navet	Färskvaror/Kylvaror	Frukt/bär	Citron	Grönsakshuset AB	41032	Citron Eko Lösvikt	Grönsakshuset AB	Grönsakshuset	1 x 1. KG	KG	12613.6	454.1	27.8	-27.8	0	Ja	Nej	Nej	Nej	Nej	SPANIEN	SPANIEN
Härnösand Kommun	-	Övrigt	Resursgruppen	Färskvaror/Kylvaror	Frukt/bär	Citron	Grönsakshuset AB	41032	Citron Eko Lösvikt	Grönsakshuset AB	Grönsakshuset	1 x 1. KG	KG	849.36	30.3	28	-28	0	Ja	Nej	Nej	Nej	Nej	SPANIEN	SPANIEN
Härnösand Kommun	-	Café	Villa Fridhem/Trappan	Färskvaror/Kylvaror	Frukt/bär	Dadlar	Martin & Servera AB	116772	Dadlar Eko 400g	Martin & Servera AB	Martin & Servera	1 x 0.4 KG	ST	49.64	0.4	124.1	124.1	100	Ja	Nej	Nej	Nej	Nej	IRAN	IRAN
Härnösand Kommun	-	Övrigt	Villa Fridhem	Färskvaror/Kylvaror	Frukt/bär	Dadlar	Martin & Servera AB	116772	Dadlar Eko 400g	Martin & Servera AB	Martin & Servera	1 x 0.4 KG	ST	104.6	0.8	130.8	130.8	100	Ja	Nej	Nej	Nej	Nej	IRAN	IRAN
Härnösand Kommun	-	Övrigt	Prod.köket Navet	Färskvaror/Kylvaror	Frukt/bär	Dadlar	Martin & Servera AB	131227	Dadlar 200g	Martin & Servera AB	Martin & Servera	1 x 0.2 KG	ST	1351.08	16.2	83.4	0	100	Nej	Nej	Nej	Nej	Nej	ALGERIET	ALGERIET
Härnösand Kommun	-	Gymnasieskola	H-sand Gymn.kock.skola Hr-prog	Färskvaror/Kylvaror	Frukt/bär	Granatäpple	Martin & Servera AB	125211	Granatäpple	Martin & Servera AB	Martin & Servera	1 x 0.25 KG	KG	136.85	3.5	39.1	39.1	100	Nej	Nej	Nej	Nej	Nej	SPANIEN	SPANIEN
Härnösand Kommun	-	Övrigt	Villa Fridhem	Färskvaror/Kylvaror	Frukt/bär	Granatäpple	Martin & Servera AB	125211	Granatäpple	Martin & Servera AB	Martin & Servera	1 x 0.25 KG	KG	40.66	1.04	39.1	39.1	100	Nej	Nej	Nej	Nej	Nej	SPANIEN	SPANIEN
Härnösand Kommun	-	Grundskola	Brännaskolan	Färskvaror/Kylvaror	Frukt/bär	Granatäpple	Grönsakshuset AB	18047	Granatäpple	Grönsakshuset AB	Grönsakshuset	1 x 1. KG	KG	184.53	4.9	37.7	37.7	0	Nej	Nej	Nej	Nej	Nej	TURKIET	TURKIET
Härnösand Kommun	-	Grundskola	Gerestaskolan	Färskvaror/Kylvaror	Frukt/bär	Granatäpple	Grönsakshuset AB	18047	Granatäpple	Grönsakshuset AB	Grönsakshuset	1 x 1. KG	KG	203.49	7.12	28.6	28.6	0	Nej	Nej	Nej	Nej	Nej	TURKIET	TURKIET
Härnösand Kommun	-	Grundskola	Murbergsskolan	Färskvaror/Kylvaror	Frukt/bär	Granatäpple	Grönsakshuset AB	18047	Granatäpple	Grönsakshuset AB	Grönsakshuset	1 x 1. KG	KG	83.33	3.1	26.9	26.9	0	Nej	Nej	Nej	Nej	Nej	TURKIET	TURKIET
Härnösand Kommun	-	Grundskola	Wendela Hellman skola	Färskvaror/Kylvaror	Frukt/bär	Granatäpple	Grönsakshuset AB	18047	Granatäpple	Grönsakshuset AB	Grönsakshuset	1 x 1. KG	KG	177.52	5.2	34.1	34.1	0	Nej	Nej	Nej	Nej	Nej	TURKIET	TURKIET
Härnösand Kommun	-	Gymnasieskola	Härnösands gymnasium 1 aktuell	Färskvaror/Kylvaror	Frukt/bär	Granatäpple	Grönsakshuset AB	18047	Granatäpple	Grönsakshuset AB	Grönsakshuset	1 x 1. KG	KG	86.02	3.2	26.9	26.9	0	Nej	Nej	Nej	Nej	Nej	TURKIET	TURKIET
Härnösand Kommun	-	Övrigt	Prod.köket Navet	Färskvaror/Kylvaror	Frukt/bär	Granatäpple	Grönsakshuset AB	18047	Granatäpple	Grönsakshuset AB	Grönsakshuset	1 x 1. KG	KG	1579.01	40.6	38.9	38.9	0	Nej	Nej	Nej	Nej	Nej	TURKIET	TURKIET
Härnösand Kommun	-	Grundskola	Brännaskolan	Färskvaror/Kylvaror	Frukt/bär	Grapefrukt	Grönsakshuset AB	11900	Grape Röd	Grönsakshuset AB	Grönsakshuset	1 x 1. KG	KG	111.3	5	22.3	22.3	0	Nej	Nej	Nej	Nej	Nej	USA	USA
Härnösand Kommun	-	Gymnasieskola	H-sand Gymn.kock.skola Hr-prog	Färskvaror/Kylvaror	Frukt/bär	Hallon	Martin & Servera AB	069633	Hallon Ask 125g	Martin & Servera AB	Martin & Servera	1 x 0.125 KG	ASK	79.18	0.25	316.7	316.7	100	Nej	Nej	Nej	Nej	Nej	PORTUGAL	PORTUGAL
Härnösand Kommun	-	Café	Villa Fridhem/Trappan	Färskvaror/Kylvaror	Frukt/bär	Hallon	Grönsakshuset AB	10941	Hallon Ask 125g	Grönsakshuset AB	Grönsakshuset	1 x 0.125 KG	ST	104.72	0.48	218.2	218.2	0	Nej	Nej	Nej	Nej	Nej	PORTUGAL	PORTUGAL
Härnösand Kommun	-	Övrigt	Resursgruppen	Färskvaror/Kylvaror	Frukt/bär	Hallon	Grönsakshuset AB	10941	Hallon Ask 125g	Grönsakshuset AB	Grönsakshuset	1 x 0.125 KG	ST	2441.6	12.84	190.2	190.2	0	Nej	Nej	Nej	Nej	Nej	PORTUGAL	PORTUGAL
Härnösand Kommun	-	Gymnasieskola	H-sand Gymn.kock.skola Hr-prog	Färskvaror/Kylvaror	Frukt/bär	Jordgubbar	Martin & Servera AB	069641	Jordgubbar 500g	Martin & Servera AB	Martin & Servera	1 x 0.5 KG	ASK	101.61	0.5	203.2	203.2	100	Nej	Nej	Nej	Nej	Nej	SVERIGE	SVERIGE
Härnösand Kommun	-	Grundskola	Brännaskolan	Färskvaror/Kylvaror	Frukt/bär	Jordgubbar	Grönsakshuset AB	11000	Jordgubbar Se 500g	Grönsakshuset AB	Grönsakshuset	1 x 0.5 KG	ST	5251.4	60.5	86.8	-43.4	0	Nej	Nej	Nej	Nej	Nej	SVERIGE	SVERIGE
Härnösand Kommun	-	Grundskola	Gerestaskolan	Färskvaror/Kylvaror	Frukt/bär	Jordgubbar	Grönsakshuset AB	11000	Jordgubbar Se 500g	Grönsakshuset AB	Grönsakshuset	1 x 0.5 KG	ST	173.6	2	86.8	-43.4	0	Nej	Nej	Nej	Nej	Nej	SVERIGE	SVERIGE
Härnösand Kommun	-	Övrigt	Prod.köket Navet	Färskvaror/Kylvaror	Frukt/bär	Jordgubbar	Grönsakshuset AB	11000	Jordgubbar Se 500g	Grönsakshuset AB	Grönsakshuset	1 x 0.5 KG	ST	14224.6	162.5	87.5	-43.8	0	Nej	Nej	Nej	Nej	Nej	SVERIGE	SVERIGE
Härnösand Kommun	-	Övrigt	Resursgruppen	Färskvaror/Kylvaror	Frukt/bär	Jordgubbar	Grönsakshuset AB	11000	Jordgubbar Se 500g	Grönsakshuset AB	Grönsakshuset	1 x 0.5 KG	ST	1998	21	95.1	-47.6	0	Nej	Nej	Nej	Nej	Nej	SVERIGE	SVERIGE
Härnösand Kommun	-	Grundskola	Gerestaskolan	Färskvaror/Kylvaror	Frukt/bär	Jordgubbar	Grönsakshuset AB	11020	Jordgubbar A 500g	Grönsakshuset AB	Grönsakshuset	1 x 0.5 KG	ST	159.6	2	79.8	-39.9	0	Nej	Nej	Nej	Nej	Nej	NEDERLÄNDERNA	NEDERLÄNDERNA
Härnösand Kommun	-	Övrigt	Prod.köket Navet	Färskvaror/Kylvaror	Frukt/bär	Jordgubbar	Grönsakshuset AB	11020	Jordgubbar A 500g	Grönsakshuset AB	Grönsakshuset	1 x 0.5 KG	ST	159.6	2	79.8	-39.9	0	Nej	Nej	Nej	Nej	Nej	NEDERLÄNDERNA	NEDERLÄNDERNA
Härnösand Kommun	-	Grundskola	Brännaskolan	Färskvaror/Kylvaror	Frukt/bär	Jordgubbar	Grönsakshuset AB	11030	Jordgubbar A/B Lyx 500g BE	Grönsakshuset AB	Grönsakshuset	1 x 0.5 KG	ST	80	0.5	160	160	0	Nej	Nej	Nej	Nej	Nej	BELGIEN	BELGIEN
Härnösand Kommun	-	Gymnasieskola	H-sand Gymn.kock.skola Hr-prog	Färskvaror/Kylvaror	Frukt/bär	Jordgubbar	Martin & Servera AB	123695	Jordgubbar 250g	Martin & Servera AB	Martin & Servera	1 x 0.25 KG	ASK	298.34	1.5	198.9	198.9	100	Nej	Nej	Nej	Nej	Nej	SPANIEN	SPANIEN
Härnösand Kommun	-	Gymnasieskola	H-sand Gymn.kock.skola Hr-prog	Färskvaror/Kylvaror	Frukt/bär	Jordgubbar	Martin & Servera AB	299180	Jordgubbar 500g	Martin & Servera AB	Martin & Servera	1 x 0.5 KG	ST	807.71	3.5	230.8	230.8	100	Nej	Nej	Nej	Nej	Nej	BELGIEN	BELGIEN
Härnösand Kommun	-	Övrigt	Prod.köket Navet	Färskvaror/Kylvaror	Frukt/bär	Kiwi	Grönsakshuset AB	12710	Kiwi Styckpris	Grönsakshuset AB	Grönsakshuset	1 x 0.07 KG	ST	103.95	2.7	38.5	-2.7	0	Nej	Nej	Nej	Nej	Nej	ITALIEN	ITALIEN
Härnösand Kommun	-	Övrigt	Prod.köket Navet	Färskvaror/Kylvaror	Frukt/bär	Kiwi	Grönsakshuset AB	41021	Kiwi Eko	Grönsakshuset AB	Grönsakshuset	1 x 0.2 KG	ST	19141.5	410.7	46.6	46.6	0	Ja	Nej	Nej	Nej	Nej	ITALIEN	ITALIEN
Härnösand Kommun	-	Övrigt	Resursgruppen	Färskvaror/Kylvaror	Frukt/bär	Kiwi	Grönsakshuset AB	41021	Kiwi Eko	Grönsakshuset AB	Grönsakshuset	1 x 0.2 KG	ST	16.8	0.4	42	42	0	Ja	Nej	Nej	Nej	Nej	ITALIEN	ITALIEN
Härnösand Kommun	-	Gymnasieskola	H-sand Gymn.kock.skola Hr-prog	Färskvaror/Kylvaror	Frukt/bär	Lime	Martin & Servera AB	069674	Lime	Martin & Servera AB	Martin & Servera	1 x 0.08 KG	ST	672	10.83	62	62	100	Nej	Nej	Nej	Nej	Nej	MEXIKO	MEXIKO
Härnösand Kommun	-	Övrigt	Villa Fridhem	Färskvaror/Kylvaror	Frukt/bär	Lime	Martin & Servera AB	069674	Lime	Martin & Servera AB	Martin & Servera	1 x 0.08 KG	ST	20.75	0.42	49.8	49.8	100	Nej	Nej	Nej	Nej	Nej	MEXIKO	MEXIKO
Härnösand Kommun	-	Café	Villa Fridhem/Trappan	Färskvaror/Kylvaror	Frukt/bär	Lime	Grönsakshuset AB	18085	Lime BR	Grönsakshuset AB	Grönsakshuset	1 x 0.1 KG	ST	198.77	3.78	52.6	52.6	0	Nej	Nej	Nej	Nej	Nej	BRASILIEN	BRASILIEN
Härnösand Kommun	-	Grundskola	Brännaskolan	Färskvaror/Kylvaror	Frukt/bär	Lime	Grönsakshuset AB	18085	Lime BR	Grönsakshuset AB	Grönsakshuset	1 x 0.1 KG	ST	64.75	1.35	48	48	0	Nej	Nej	Nej	Nej	Nej	BRASILIEN	BRASILIEN
Härnösand Kommun	-	Grundskola	Gerestaskolan	Färskvaror/Kylvaror	Frukt/bär	Lime	Grönsakshuset AB	18085	Lime BR	Grönsakshuset AB	Grönsakshuset	1 x 0.1 KG	ST	110.6	2.61	42.4	42.4	0	Nej	Nej	Nej	Nej	Nej	BRASILIEN	BRASILIEN
Härnösand Kommun	-	Grundskola	Hedda Wisingskolan	Färskvaror/Kylvaror	Frukt/bär	Lime	Grönsakshuset AB	18085	Lime BR	Grönsakshuset AB	Grönsakshuset	1 x 0.1 KG	ST	197.89	3.87	51.1	51.1	0	Nej	Nej	Nej	Nej	Nej	BRASILIEN	BRASILIEN
Härnösand Kommun	-	Övrigt	Prod.köket Navet	Färskvaror/Kylvaror	Frukt/bär	Lime	Grönsakshuset AB	18085	Lime BR	Grönsakshuset AB	Grönsakshuset	1 x 0.1 KG	ST	947.88	18.81	50.4	50.4	0	Nej	Nej	Nej	Nej	Nej	BRASILIEN	BRASILIEN
Härnösand Kommun	-	Övrigt	Resursgruppen	Färskvaror/Kylvaror	Frukt/bär	Lime	Grönsakshuset AB	18085	Lime BR	Grönsakshuset AB	Grönsakshuset	1 x 0.1 KG	ST	157.5	3.6	43.8	43.8	0	Nej	Nej	Nej	Nej	Nej	BRASILIEN	BRASILIEN
Härnösand Kommun	-	Gymnasieskola	H-sand Gymn.kock.skola Hr-prog	Färskvaror/Kylvaror	Frukt/bär	Mango	Martin & Servera AB	069682	Mango	Martin & Servera AB	Martin & Servera	1 x 0.33 KG	ST	89.7	1.67	53.8	32.3	100	Nej	Nej	Nej	Nej	Nej	BRASILIEN	BRASILIEN
Härnösand Kommun	-	Grundskola	Gerestaskolan	Färskvaror/Kylvaror	Frukt/bär	Mango	Grönsakshuset AB	18106	Mango Ätmogen	Grönsakshuset AB	Grönsakshuset	1 x 0.3 KG	ST	121.1	3.6	33.6	-12.6	0	Nej	Nej	Nej	Nej	Nej	BRASILIEN	BRASILIEN
Härnösand Kommun	-	Övrigt	Prod.köket Navet	Färskvaror/Kylvaror	Frukt/bär	Mango	Grönsakshuset AB	18106	Mango Ätmogen	Grönsakshuset AB	Grönsakshuset	1 x 0.3 KG	ST	4009.82	107.6	37.3	-14	0	Nej	Nej	Nej	Nej	Nej	BRASILIEN	BRASILIEN
Härnösand Kommun	-	Gymnasieskola	H-sand Gymn.kock.skola Hr-prog	Färskvaror/Kylvaror	Frukt/bär	Melon	Martin & Servera AB	069658	Vattenmelon	Martin & Servera AB	Martin & Servera	1 x 1. KG	KG	449.77	9.18	49	49	100	Nej	Nej	Nej	Nej	Nej	SPANIEN	SPANIEN
Härnösand Kommun	-	Övrigt	Villa Fridhem	Färskvaror/Kylvaror	Frukt/bär	Melon	Martin & Servera AB	069658	Vattenmelon	Martin & Servera AB	Martin & Servera	1 x 1. KG	KG	141.72	5.43	26.1	26.1	100	Nej	Nej	Nej	Nej	Nej	SPANIEN	SPANIEN
Härnösand Kommun	-	Gymnasieskola	H-sand Gymn.kock.skola Hr-prog	Färskvaror/Kylvaror	Frukt/bär	Melon	Martin & Servera AB	080044	Honungsmelon	Martin & Servera AB	Martin & Servera	1 x 1. KG	KG	731.94	19.61	37.3	37.3	100	Nej	Nej	Nej	Nej	Nej	BRASILIEN	BRASILIEN
Härnösand Kommun	-	Café	Villa Fridhem/Trappan	Färskvaror/Kylvaror	Frukt/bär	Melon	Grönsakshuset AB	24320	Melon Galia	Grönsakshuset AB	Grönsakshuset	1 x 1. KG	KG	124.7	5.7	21.9	21.9	0	Nej	Nej	Nej	Nej	Nej	BRASILIEN	BRASILIEN
Härnösand Kommun	-	Grundskola	Brännaskolan	Färskvaror/Kylvaror	Frukt/bär	Melon	Grönsakshuset AB	24320	Melon Galia	Grönsakshuset AB	Grönsakshuset	1 x 1. KG	KG	55.06	2.3	23.9	23.9	0	Nej	Nej	Nej	Nej	Nej	BRASILIEN	BRASILIEN
Härnösand Kommun	-	Grundskola	Gerestaskolan	Färskvaror/Kylvaror	Frukt/bär	Melon	Grönsakshuset AB	24320	Melon Galia	Grönsakshuset AB	Grönsakshuset	1 x 1. KG	KG	615.76	21.1	29.2	29.2	0	Nej	Nej	Nej	Nej	Nej	BRASILIEN	BRASILIEN
Härnösand Kommun	-	Övrigt	Prod.köket Navet	Färskvaror/Kylvaror	Frukt/bär	Melon	Grönsakshuset AB	24320	Melon Galia	Grönsakshuset AB	Grönsakshuset	1 x 1. KG	KG	866.1	45.7	19	19	0	Nej	Nej	Nej	Nej	Nej	BRASILIEN	BRASILIEN
Härnösand Kommun	-	Övrigt	Resursgruppen	Färskvaror/Kylvaror	Frukt/bär	Melon	Grönsakshuset AB	24320	Melon Galia	Grönsakshuset AB	Grönsakshuset	1 x 1. KG	KG	45.78	2	22.9	22.9	0	Nej	Nej	Nej	Nej	Nej	BRASILIEN	BRASILIEN
Härnösand Kommun	-	Café	Villa Fridhem/Trappan	Färskvaror/Kylvaror	Frukt/bär	Melon	Grönsakshuset AB	24335	Honungsmelon ES	Grönsakshuset AB	Grönsakshuset	1 x 1. KG	KG	93.62	3.6	26	26	0	Nej	Nej	Nej	Nej	Nej	Import	Import
Härnösand Kommun	-	Grundskola	Brännaskolan	Färskvaror/Kylvaror	Frukt/bär	Melon	Grönsakshuset AB	24335	Honungsmelon ES	Grönsakshuset AB	Grönsakshuset	1 x 1. KG	KG	2516.57	102.7	24.5	24.5	0	Nej	Nej	Nej	Nej	Nej	Import	Import
Härnösand Kommun	-	Grundskola	Gerestaskolan	Färskvaror/Kylvaror	Frukt/bär	Melon	Grönsakshuset AB	24335	Honungsmelon ES	Grönsakshuset AB	Grönsakshuset	1 x 1. KG	KG	1254.72	53.9	23.3	23.3	0	Nej	Nej	Nej	Nej	Nej	Import	Import
Härnösand Kommun	-	Grundskola	Murbergsskolan	Färskvaror/Kylvaror	Frukt/bär	Melon	Grönsakshuset AB	24335	Honungsmelon ES	Grönsakshuset AB	Grönsakshuset	1 x 1. KG	KG	175.34	9.8	17.9	17.9	0	Nej	Nej	Nej	Nej	Nej	Import	Import
Härnösand Kommun	-	Grundskola	Solenskolan	Färskvaror/Kylvaror	Frukt/bär	Melon	Grönsakshuset AB	24335	Honungsmelon ES	Grönsakshuset AB	Grönsakshuset	1 x 1. KG	KG	676.25	34.6	19.5	19.5	0	Nej	Nej	Nej	Nej	Nej	Import	Import
Härnösand Kommun	-	Grundskola	Wendela Hellman skola	Färskvaror/Kylvaror	Frukt/bär	Melon	Grönsakshuset AB	24335	Honungsmelon ES	Grönsakshuset AB	Grönsakshuset	1 x 1. KG	KG	6615.46	291.9	22.7	22.7	0	Nej	Nej	Nej	Nej	Nej	Import	Import
Härnösand Kommun	-	Grundskola	Älandsbro Skola	Färskvaror/Kylvaror	Frukt/bär	Melon	Grönsakshuset AB	24335	Honungsmelon ES	Grönsakshuset AB	Grönsakshuset	1 x 1. KG	KG	76.99	4.7	16.4	16.4	0	Nej	Nej	Nej	Nej	Nej	Import	Import
Härnösand Kommun	-	Gymnasieskola	Härnösands gymnasium 1 aktuell	Färskvaror/Kylvaror	Frukt/bär	Melon	Grönsakshuset AB	24335	Honungsmelon ES	Grönsakshuset AB	Grönsakshuset	1 x 1. KG	KG	2281.72	132	17.3	17.3	0	Nej	Nej	Nej	Nej	Nej	Import	Import
Härnösand Kommun	-	Övrigt	Prod.köket Navet	Färskvaror/Kylvaror	Frukt/bär	Melon	Grönsakshuset AB	24335	Honungsmelon ES	Grönsakshuset AB	Grönsakshuset	1 x 1. KG	KG	21948.8	948.1	23.2	23.2	0	Nej	Nej	Nej	Nej	Nej	Import	Import
Härnösand Kommun	-	Café	Villa Fridhem/Trappan	Färskvaror/Kylvaror	Frukt/bär	Melon	Grönsakshuset AB	24355	Vattenmelon Kärnfri ES	Grönsakshuset AB	Grönsakshuset	1 x 1. KG	KG	232.24	16.1	14.4	14.4	0	Nej	Nej	Nej	Nej	Nej	BRASILIEN	BRASILIEN
Härnösand Kommun	-	Grundskola	Brännaskolan	Färskvaror/Kylvaror	Frukt/bär	Melon	Grönsakshuset AB	24355	Vattenmelon Kärnfri ES	Grönsakshuset AB	Grönsakshuset	1 x 1. KG	KG	3292.77	153.1	21.5	21.5	0	Nej	Nej	Nej	Nej	Nej	BRASILIEN	BRASILIEN
Härnösand Kommun	-	Grundskola	Gerestaskolan	Färskvaror/Kylvaror	Frukt/bär	Melon	Grönsakshuset AB	24355	Vattenmelon Kärnfri ES	Grönsakshuset AB	Grönsakshuset	1 x 1. KG	KG	1193.83	56.5	21.1	21.1	0	Nej	Nej	Nej	Nej	Nej	BRASILIEN	BRASILIEN
Härnösand Kommun	-	Grundskola	Hedda Wisingskolan	Färskvaror/Kylvaror	Frukt/bär	Melon	Grönsakshuset AB	24355	Vattenmelon Kärnfri ES	Grönsakshuset AB	Grönsakshuset	1 x 1. KG	KG	3715.11	186	20	20	0	Nej	Nej	Nej	Nej	Nej	BRASILIEN	BRASILIEN
Härnösand Kommun	-	Grundskola	Murbergsskolan	Färskvaror/Kylvaror	Frukt/bär	Melon	Grönsakshuset AB	24355	Vattenmelon Kärnfri ES	Grönsakshuset AB	Grönsakshuset	1 x 1. KG	KG	572.18	39.9	14.3	14.3	0	Nej	Nej	Nej	Nej	Nej	BRASILIEN	BRASILIEN
Härnösand Kommun	-	Grundskola	Solenskolan	Färskvaror/Kylvaror	Frukt/bär	Melon	Grönsakshuset AB	24355	Vattenmelon Kärnfri ES	Grönsakshuset AB	Grönsakshuset	1 x 1. KG	KG	360.11	18.3	19.7	19.7	0	Nej	Nej	Nej	Nej	Nej	BRASILIEN	BRASILIEN
Härnösand Kommun	-	Grundskola	Wendela Hellman skola	Färskvaror/Kylvaror	Frukt/bär	Melon	Grönsakshuset AB	24355	Vattenmelon Kärnfri ES	Grönsakshuset AB	Grönsakshuset	1 x 1. KG	KG	1000.74	57.9	17.3	17.3	0	Nej	Nej	Nej	Nej	Nej	BRASILIEN	BRASILIEN
Härnösand Kommun	-	Grundskola	Älandsbro Skola	Färskvaror/Kylvaror	Frukt/bär	Melon	Grönsakshuset AB	24355	Vattenmelon Kärnfri ES	Grönsakshuset AB	Grönsakshuset	1 x 1. KG	KG	2005.21	99.4	20.2	20.2	0	Nej	Nej	Nej	Nej	Nej	BRASILIEN	BRASILIEN
Härnösand Kommun	-	Gymnasieskola	Härnösands gymnasium 1 aktuell	Färskvaror/Kylvaror	Frukt/bär	Melon	Grönsakshuset AB	24355	Vattenmelon Kärnfri ES	Grönsakshuset AB	Grönsakshuset	1 x 1. KG	KG	3308.06	244	13.6	13.6	0	Nej	Nej	Nej	Nej	Nej	BRASILIEN	BRASILIEN
Härnösand Kommun	-	Övrigt	Prod.köket Navet	Färskvaror/Kylvaror	Frukt/bär	Melon	Grönsakshuset AB	24355	Vattenmelon Kärnfri ES	Grönsakshuset AB	Grönsakshuset	1 x 1. KG	KG	7950.9	531.5	15	15	0	Nej	Nej	Nej	Nej	Nej	BRASILIEN	BRASILIEN
Härnösand Kommun	-	Övrigt	Resursgruppen	Färskvaror/Kylvaror	Frukt/bär	Melon	Grönsakshuset AB	24355	Vattenmelon Kärnfri ES	Grönsakshuset AB	Grönsakshuset	1 x 1. KG	KG	149.24	7.6	19.6	19.6	0	Nej	Nej	Nej	Nej	Nej	BRASILIEN	BRASILIEN
Härnösand Kommun	-	Café	Villa Fridhem/Trappan	Färskvaror/Kylvaror	Frukt/bär	Melon	Grönsakshuset AB	24356	Vattenmelon Stora	Grönsakshuset AB	Grönsakshuset	1 x 1. KG	KG	36.97	1.9	19.5	19.5	0	Nej	Nej	Nej	Nej	Nej	SPANIEN	SPANIEN
Härnösand Kommun	-	Grundskola	Brännaskolan	Färskvaror/Kylvaror	Frukt/bär	Melon	Grönsakshuset AB	24356	Vattenmelon Stora	Grönsakshuset AB	Grönsakshuset	1 x 1. KG	KG	896.77	29.7	30.2	30.2	0	Nej	Nej	Nej	Nej	Nej	SPANIEN	SPANIEN
Härnösand Kommun	-	Grundskola	Hedda Wisingskolan	Färskvaror/Kylvaror	Frukt/bär	Melon	Grönsakshuset AB	24356	Vattenmelon Stora	Grönsakshuset AB	Grönsakshuset	1 x 1. KG	KG	846.72	39.4	21.5	21.5	0	Nej	Nej	Nej	Nej	Nej	SPANIEN	SPANIEN
Härnösand Kommun	-	Grundskola	Älandsbro Skola	Färskvaror/Kylvaror	Frukt/bär	Melon	Grönsakshuset AB	24356	Vattenmelon Stora	Grönsakshuset AB	Grönsakshuset	1 x 1. KG	KG	234.85	12.1	19.4	19.4	0	Nej	Nej	Nej	Nej	Nej	SPANIEN	SPANIEN
Härnösand Kommun	-	Övrigt	Villa Fridhem	Färskvaror/Kylvaror	Frukt/bär	Nektariner	Martin & Servera AB	069690	Nektariner	Martin & Servera AB	Martin & Servera	1 x 1. KG	KG	65.68	1.07	61.4	61.4	100	Nej	Nej	Nej	Nej	Nej	CHILE	CHILE
Härnösand Kommun	-	Övrigt	Prod.köket Navet	Färskvaror/Kylvaror	Frukt/bär	Passionsfrukt	Grönsakshuset AB	18131	Passionsfrukt Large	Grönsakshuset AB	Grönsakshuset	1 x 1. KG	KG	676.76	6	112.8	-112.8	0	Nej	Nej	Nej	Nej	Nej	COLOMBIA	COLOMBIA
Härnösand Kommun	-	Övrigt	Resursgruppen	Färskvaror/Kylvaror	Frukt/bär	Passionsfrukt	Grönsakshuset AB	18131	Passionsfrukt Large	Grönsakshuset AB	Grönsakshuset	1 x 1. KG	KG	266.7	2	133.4	-133.4	0	Nej	Nej	Nej	Nej	Nej	COLOMBIA	COLOMBIA
Härnösand Kommun	-	Gymnasieskola	H-sand Gymn.kock.skola Hr-prog	Färskvaror/Kylvaror	Frukt/bär	Passionsfrukt	Martin & Servera AB	259036	Passionsfrukt	Martin & Servera AB	Martin & Servera	1 x 0.05 KG	HG	30.76	0.22	139.8	139.8	100	Nej	Nej	Nej	Nej	Nej	COLOMBIA	COLOMBIA
Härnösand Kommun	-	Övrigt	Villa Fridhem	Färskvaror/Kylvaror	Frukt/bär	Passionsfrukt	Martin & Servera AB	259036	Passionsfrukt	Martin & Servera AB	Martin & Servera	1 x 0.05 KG	HG	28.14	0.12	234.5	234.5	100	Nej	Nej	Nej	Nej	Nej	COLOMBIA	COLOMBIA
Härnösand Kommun	-	Café	Villa Fridhem/Trappan	Färskvaror/Kylvaror	Frukt/bär	Persikor	Grönsakshuset AB	14800	Persikor B ES	Grönsakshuset AB	Grönsakshuset	1 x 1. KG	KG	27.16	1	27.2	27.2	0	Nej	Nej	Nej	Nej	Nej	SPANIEN	SPANIEN
Härnösand Kommun	-	Grundskola	Solenskolan	Färskvaror/Kylvaror	Frukt/bär	Persikor	Grönsakshuset AB	14800	Persikor B ES	Grönsakshuset AB	Grönsakshuset	1 x 1. KG	KG	1038.8	38.3	27.1	27.1	0	Nej	Nej	Nej	Nej	Nej	SPANIEN	SPANIEN
Härnösand Kommun	-	Övrigt	Resursgruppen	Färskvaror/Kylvaror	Frukt/bär	Persikor	Grönsakshuset AB	14800	Persikor B ES	Grönsakshuset AB	Grönsakshuset	1 x 1. KG	KG	111.44	4	27.9	27.9	0	Nej	Nej	Nej	Nej	Nej	SPANIEN	SPANIEN
Härnösand Kommun	-	Övrigt	Villa Fridhem	Färskvaror/Kylvaror	Frukt/bär	Physalis	Martin & Servera AB	069740	Physalis Ask	Martin & Servera AB	Martin & Servera	1 x 0.1 KG	ASK	35.36	0.2	176.8	176.8	100	Nej	Nej	Nej	Nej	Nej	COLOMBIA	COLOMBIA
Härnösand Kommun	-	Gymnasieskola	H-sand Gymn.kock.skola Hr-prog	Färskvaror/Kylvaror	Frukt/bär	Plommon	Martin & Servera AB	142190	Plommon Röda/Blå	Martin & Servera AB	Martin & Servera	1 x 1. KG	KG	59.94	1	59.9	59.9	100	Nej	Nej	Nej	Nej	Nej	ITALIEN	ITALIEN
Härnösand Kommun	-	Café	Villa Fridhem/Trappan	Färskvaror/Kylvaror	Frukt/bär	Päron	Grönsakshuset AB	15210	Päron Conference 50+	Grönsakshuset AB	Grönsakshuset	1 x 1. KG	KG	16.1	1	16.1	16.1	0	Nej	Nej	Nej	Nej	Nej	NEDERLÄNDERNA	NEDERLÄNDERNA
Härnösand Kommun	-	Grundskola	Brännaskolan	Färskvaror/Kylvaror	Frukt/bär	Päron	Grönsakshuset AB	15210	Päron Conference 50+	Grönsakshuset AB	Grönsakshuset	1 x 1. KG	KG	4376.36	264.7	16.5	16.5	0	Nej	Nej	Nej	Nej	Nej	NEDERLÄNDERNA	NEDERLÄNDERNA
Härnösand Kommun	-	Grundskola	Gerestaskolan	Färskvaror/Kylvaror	Frukt/bär	Päron	Grönsakshuset AB	15210	Päron Conference 50+	Grönsakshuset AB	Grönsakshuset	1 x 1. KG	KG	4889.38	290.1	16.9	16.9	0	Nej	Nej	Nej	Nej	Nej	NEDERLÄNDERNA	NEDERLÄNDERNA
Härnösand Kommun	-	Grundskola	Murbergsskolan	Färskvaror/Kylvaror	Frukt/bär	Päron	Grönsakshuset AB	15210	Päron Conference 50+	Grönsakshuset AB	Grönsakshuset	1 x 1. KG	KG	231.79	14.2	16.3	16.3	0	Nej	Nej	Nej	Nej	Nej	NEDERLÄNDERNA	NEDERLÄNDERNA
Härnösand Kommun	-	Grundskola	Solenskolan	Färskvaror/Kylvaror	Frukt/bär	Päron	Grönsakshuset AB	15210	Päron Conference 50+	Grönsakshuset AB	Grönsakshuset	1 x 1. KG	KG	4400.71	265.7	16.6	16.6	0	Nej	Nej	Nej	Nej	Nej	NEDERLÄNDERNA	NEDERLÄNDERNA
Härnösand Kommun	-	Grundskola	Älandsbro Skola	Färskvaror/Kylvaror	Frukt/bär	Päron	Grönsakshuset AB	15210	Päron Conference 50+	Grönsakshuset AB	Grönsakshuset	1 x 1. KG	KG	970.89	57.9	16.8	16.8	0	Nej	Nej	Nej	Nej	Nej	NEDERLÄNDERNA	NEDERLÄNDERNA
Härnösand Kommun	-	Gymnasieskola	Härnösands gymnasium 1 aktuell	Färskvaror/Kylvaror	Frukt/bär	Päron	Grönsakshuset AB	15210	Päron Conference 50+	Grönsakshuset AB	Grönsakshuset	1 x 1. KG	KG	3440.57	206.3	16.7	16.7	0	Nej	Nej	Nej	Nej	Nej	NEDERLÄNDERNA	NEDERLÄNDERNA
Härnösand Kommun	-	Övrigt	Prod.köket Navet	Färskvaror/Kylvaror	Frukt/bär	Päron	Grönsakshuset AB	15210	Päron Conference 50+	Grönsakshuset AB	Grönsakshuset	1 x 1. KG	KG	84608.4	5007	16.9	16.9	0	Nej	Nej	Nej	Nej	Nej	NEDERLÄNDERNA	NEDERLÄNDERNA
Härnösand Kommun	-	Övrigt	Resursgruppen	Färskvaror/Kylvaror	Frukt/bär	Päron	Grönsakshuset AB	15210	Päron Conference 50+	Grönsakshuset AB	Grönsakshuset	1 x 1. KG	KG	2188.99	128.4	17	17	0	Nej	Nej	Nej	Nej	Nej	NEDERLÄNDERNA	NEDERLÄNDERNA
Härnösand Kommun	-	Grundskola	Gerestaskolan	Färskvaror/Kylvaror	Frukt/bär	Päron	Grönsakshuset AB	15212	Päron Conferance 1kg	Grönsakshuset AB	Grönsakshuset	1 x 1. KG	ST	58.38	3	19.5	-19.5	0	Nej	Nej	Nej	Nej	Nej	NEDERLÄNDERNA	NEDERLÄNDERNA
Härnösand Kommun	-	Gymnasieskola	H-sand Gymn.kock.skola Hr-prog	Färskvaror/Kylvaror	Frukt/bär	Päron	Martin & Servera AB	297903	Päron Conference 2kg Påse	Martin & Servera AB	Martin & Servera	1 x 2. KG	ST	527.3	14	37.7	37.7	100	Nej	Nej	Nej	Nej	Nej	NEDERLÄNDERNA	NEDERLÄNDERNA
Härnösand Kommun	-	Grundskola	Brännaskolan	Färskvaror/Kylvaror	Frukt/bär	Päron	Grönsakshuset AB	41031	Päron eko Lv	Grönsakshuset AB	Grönsakshuset	1 x 1. KG	KG	440.8	14.2	31	31	0	Ja	Nej	Nej	Nej	Nej	ITALIEN	ITALIEN
Härnösand Kommun	-	Grundskola	Gerestaskolan	Färskvaror/Kylvaror	Frukt/bär	Päron	Grönsakshuset AB	41031	Päron eko Lv	Grönsakshuset AB	Grönsakshuset	1 x 1. KG	KG	495.63	18.8	26.4	26.4	0	Ja	Nej	Nej	Nej	Nej	ITALIEN	ITALIEN
Härnösand Kommun	-	Grundskola	Solenskolan	Färskvaror/Kylvaror	Frukt/bär	Päron	Grönsakshuset AB	41031	Päron eko Lv	Grönsakshuset AB	Grönsakshuset	1 x 1. KG	KG	366.77	14.1	26	26	0	Ja	Nej	Nej	Nej	Nej	ITALIEN	ITALIEN
Härnösand Kommun	-	Gymnasieskola	Härnösands gymnasium 1 aktuell	Färskvaror/Kylvaror	Frukt/bär	Päron	Grönsakshuset AB	41031	Päron eko Lv	Grönsakshuset AB	Grönsakshuset	1 x 1. KG	KG	531.85	20.1	26.5	26.5	0	Ja	Nej	Nej	Nej	Nej	ITALIEN	ITALIEN
Härnösand Kommun	-	Övrigt	Prod.köket Navet	Färskvaror/Kylvaror	Frukt/bär	Päron	Grönsakshuset AB	41031	Päron eko Lv	Grönsakshuset AB	Grönsakshuset	1 x 1. KG	KG	11852.1	405.1	29.3	29.3	0	Ja	Nej	Nej	Nej	Nej	ITALIEN	ITALIEN
Härnösand Kommun	-	Gymnasieskola	H-sand Gymn.kock.skola Hr-prog	Färskvaror/Kylvaror	Frukt/bär	Rabarber	Martin & Servera AB	121871	Rabarber Victoria	Martin & Servera AB	Martin & Servera	1 x 1. KG	KG	602.93	7.2	83.7	83.7	100	Nej	Nej	Nej	Nej	Nej	SVERIGE	SVERIGE
Härnösand Kommun	-	Gymnasieskola	H-sand Gymn.kock.skola Hr-prog	Färskvaror/Kylvaror	Frukt/bär	Rabarber	Martin & Servera AB	124685	Rabarber	Martin & Servera AB	Martin & Servera	1 x 1. KG	KG	919.98	18.9	48.7	48.7	100	Nej	Nej	Nej	Nej	Nej	NEDERLÄNDERNA	NEDERLÄNDERNA
Härnösand Kommun	-	Gymnasieskola	H-sand Gymn.kock.skola Hr-prog	Färskvaror/Kylvaror	Frukt/bär	Småcitrus	Martin & Servera AB	111450	Clementin Nadarcott	Martin & Servera AB	Martin & Servera	1 x 1. KG	KG	154.02	3.02	51	51	100	Nej	Nej	Nej	Nej	Nej	SPANIEN	SPANIEN
Härnösand Kommun	-	Övrigt	Resursgruppen	Färskvaror/Kylvaror	Frukt/bär	Småcitrus	Grönsakshuset AB	11600	Satsumas	Grönsakshuset AB	Grönsakshuset	1 x 1. KG	KG	557.2	20	27.9	27.9	0	Nej	Nej	Nej	Nej	Nej	SPANIEN	SPANIEN
Härnösand Kommun	-	Grundskola	Brännaskolan	Färskvaror/Kylvaror	Frukt/bär	Småcitrus	Grönsakshuset AB	11800	Clementin/Satsumas 1-3 Lv	Grönsakshuset AB	Grönsakshuset	1 x 1. KG	KG	8210.66	432	19	19	0	Nej	Nej	Nej	Nej	Nej	SPANIEN	SPANIEN
Härnösand Kommun	-	Grundskola	Gerestaskolan	Färskvaror/Kylvaror	Frukt/bär	Småcitrus	Grönsakshuset AB	11800	Clementin/Satsumas 1-3 Lv	Grönsakshuset AB	Grönsakshuset	1 x 1. KG	KG	1651.87	73.5	22.5	22.5	0	Nej	Nej	Nej	Nej	Nej	SPANIEN	SPANIEN
Härnösand Kommun	-	Grundskola	Murbergsskolan	Färskvaror/Kylvaror	Frukt/bär	Småcitrus	Grönsakshuset AB	11800	Clementin/Satsumas 1-3 Lv	Grönsakshuset AB	Grönsakshuset	1 x 1. KG	KG	20.86	1	20.9	20.9	0	Nej	Nej	Nej	Nej	Nej	SPANIEN	SPANIEN
Härnösand Kommun	-	Grundskola	Solenskolan	Färskvaror/Kylvaror	Frukt/bär	Småcitrus	Grönsakshuset AB	11800	Clementin/Satsumas 1-3 Lv	Grönsakshuset AB	Grönsakshuset	1 x 1. KG	KG	6478.23	316.7	20.5	20.5	0	Nej	Nej	Nej	Nej	Nej	SPANIEN	SPANIEN
Härnösand Kommun	-	Grundskola	Wendela Hellman skola	Färskvaror/Kylvaror	Frukt/bär	Småcitrus	Grönsakshuset AB	11800	Clementin/Satsumas 1-3 Lv	Grönsakshuset AB	Grönsakshuset	1 x 1. KG	KG	1008	50	20.2	20.2	0	Nej	Nej	Nej	Nej	Nej	SPANIEN	SPANIEN
Härnösand Kommun	-	Grundskola	Älandsbro Skola	Färskvaror/Kylvaror	Frukt/bär	Småcitrus	Grönsakshuset AB	11800	Clementin/Satsumas 1-3 Lv	Grönsakshuset AB	Grönsakshuset	1 x 1. KG	KG	1369.38	63.7	21.5	21.5	0	Nej	Nej	Nej	Nej	Nej	SPANIEN	SPANIEN
Härnösand Kommun	-	Gymnasieskola	Härnösands gymnasium 1 aktuell	Färskvaror/Kylvaror	Frukt/bär	Småcitrus	Grönsakshuset AB	11800	Clementin/Satsumas 1-3 Lv	Grönsakshuset AB	Grönsakshuset	1 x 1. KG	KG	214.2	10	21.4	21.4	0	Nej	Nej	Nej	Nej	Nej	SPANIEN	SPANIEN
Härnösand Kommun	-	Övrigt	Prod.köket Navet	Färskvaror/Kylvaror	Frukt/bär	Småcitrus	Grönsakshuset AB	11800	Clementin/Satsumas 1-3 Lv	Grönsakshuset AB	Grönsakshuset	1 x 1. KG	KG	50299.2	2485	20.2	20.2	0	Nej	Nej	Nej	Nej	Nej	SPANIEN	SPANIEN
Härnösand Kommun	-	Övrigt	Resursgruppen	Färskvaror/Kylvaror	Frukt/bär	Småcitrus	Grönsakshuset AB	11800	Clementin/Satsumas 1-3 Lv	Grönsakshuset AB	Grönsakshuset	1 x 1. KG	KG	3450.1	163.8	21.1	21.1	0	Nej	Nej	Nej	Nej	Nej	SPANIEN	SPANIEN
Härnösand Kommun	-	Övrigt	Prod.köket Navet	Färskvaror/Kylvaror	Frukt/bär	Småcitrus	Grönsakshuset AB	11805	Clementin Nardocott	Grönsakshuset AB	Grönsakshuset	1 x 1. KG	KG	300	10	30	30	0	Nej	Nej	Nej	Nej	Nej	MAROCKO	MAROCKO
Härnösand Kommun	-	Gymnasieskola	H-sand Gymn.kock.skola Hr-prog	Färskvaror/Kylvaror	Frukt/bär	Småcitrus	Martin & Servera AB	208025	Clementin 2.3kg	Saba Fruit AB	Saba Fruit	1 x 2.3 KG	KRT	256.29	6.9	37.1	37.1	100	Nej	Nej	Nej	Nej	Nej	MAROCKO	MAROCKO
Härnösand Kommun	-	Gymnasieskola	H-sand Gymn.kock.skola Hr-prog	Färskvaror/Kylvaror	Frukt/bär	Småcitrus	Martin & Servera AB	298190	Clementin 2kg	Martin & Servera AB	Martin & Servera	1 x 2. KG	ST	298.29	6	49.7	49.7	100	Nej	Nej	Nej	Nej	Nej	SPANIEN	SPANIEN
Härnösand Kommun	-	Gymnasieskola	H-sand Gymn.kock.skola Hr-prog	Färskvaror/Kylvaror	Frukt/bär	Vinbär	Martin & Servera AB	069799	Vinbär Röda 125g	Martin & Servera AB	Martin & Servera	1 x 0.125 KG	ASK	93.06	0.25	372.2	372.2	100	Nej	Nej	Nej	Nej	Nej	NEDERLÄNDERNA	NEDERLÄNDERNA
Härnösand Kommun	-	Gymnasieskola	H-sand Gymn.kock.skola Hr-prog	Färskvaror/Kylvaror	Frukt/bär	Vindruvor	Martin & Servera AB	069807	Druvor Blå/Röda Kärnfria	Martin & Servera AB	Martin & Servera	1 x 0.5 KG	KG	660.73	7.28	90.8	90.8	100	Nej	Nej	Nej	Nej	Nej	PERU	PERU
Härnösand Kommun	-	Övrigt	Villa Fridhem	Färskvaror/Kylvaror	Frukt/bär	Vindruvor	Martin & Servera AB	069823	Druvor Gröna Kärnfri Kg	Martin & Servera AB	Martin & Servera	1 x 1. KG	KG	58.8	0.77	76.4	76.4	100	Nej	Nej	Nej	Nej	Nej	BRASILIEN	BRASILIEN
Härnösand Kommun	-	Café	Villa Fridhem/Trappan	Färskvaror/Kylvaror	Frukt/bär	Vindruvor	Grönsakshuset AB	11215	Druvor Vittoria Lösvikt IT	Grönsakshuset AB	Grönsakshuset	1 x 1. KG	KG	42.95	1.5	28.6	28.6	0	Nej	Nej	Nej	Nej	Nej	ITALIEN	ITALIEN
Härnösand Kommun	-	Grundskola	Brännaskolan	Färskvaror/Kylvaror	Frukt/bär	Vindruvor	Grönsakshuset AB	11215	Druvor Vittoria Lösvikt IT	Grönsakshuset AB	Grönsakshuset	1 x 1. KG	KG	140	5	28	28	0	Nej	Nej	Nej	Nej	Nej	ITALIEN	ITALIEN
Härnösand Kommun	-	Grundskola	Solenskolan	Färskvaror/Kylvaror	Frukt/bär	Vindruvor	Grönsakshuset AB	11215	Druvor Vittoria Lösvikt IT	Grönsakshuset AB	Grönsakshuset	1 x 1. KG	KG	140	5	28	28	0	Nej	Nej	Nej	Nej	Nej	ITALIEN	ITALIEN
Härnösand Kommun	-	Grundskola	Älandsbro Skola	Färskvaror/Kylvaror	Frukt/bär	Vindruvor	Grönsakshuset AB	11215	Druvor Vittoria Lösvikt IT	Grönsakshuset AB	Grönsakshuset	1 x 1. KG	KG	28	1	28	28	0	Nej	Nej	Nej	Nej	Nej	ITALIEN	ITALIEN
Härnösand Kommun	-	Övrigt	Resursgruppen	Färskvaror/Kylvaror	Frukt/bär	Vindruvor	Grönsakshuset AB	11215	Druvor Vittoria Lösvikt IT	Grönsakshuset AB	Grönsakshuset	1 x 1. KG	KG	28	1	28	28	0	Nej	Nej	Nej	Nej	Nej	ITALIEN	ITALIEN
Härnösand Kommun	-	Övrigt	Prod.köket Navet	Färskvaror/Kylvaror	Frukt/bär	Vindruvor	Grönsakshuset AB	11250	Druvor Gröna Kärnfri Askc500g	Grönsakshuset AB	Grönsakshuset	1 x 0.5 KG	ST	466.97	9.5	49.2	-24.6	0	Nej	Nej	Nej	Nej	Nej	PERU	PERU
Härnösand Kommun	-	Övrigt	Prod.köket Navet	Färskvaror/Kylvaror	Frukt/bär	Vindruvor	Grönsakshuset AB	11255	Druvor Ask Grön 500g	Grönsakshuset AB	Grönsakshuset	1 x 0.5 KG	ST	44.52	1	44.5	44.5	0	Nej	Nej	Nej	Nej	Nej	SYDAFRIKA	SYDAFRIKA
Härnösand Kommun	-	Övrigt	Prod.köket Navet	Färskvaror/Kylvaror	Frukt/bär	Vindruvor	Grönsakshuset AB	11320	Druvor Röd Kärnfri Ask 500g	Grönsakshuset AB	Grönsakshuset	1 x 0.5 KG	ST	4849.53	96.5	50.3	-25.1	0	Nej	Nej	Nej	Nej	Nej	ITALIEN	ITALIEN
Härnösand Kommun	-	Grundskola	Brännaskolan	Färskvaror/Kylvaror	Frukt/bär	Vindruvor	Grönsakshuset AB	11330	Druvor Röda Kärnfria Lv	Grönsakshuset AB	Grönsakshuset	1 x 1. KG	KG	204.12	4.5	45.4	45.4	0	Nej	Nej	Nej	Nej	Nej	Uppgift saknas	Uppgift saknas
Härnösand Kommun	-	Övrigt	Prod.köket Navet	Färskvaror/Kylvaror	Frukt/bär	Vindruvor	Grönsakshuset AB	11330	Druvor Röda Kärnfria Lv	Grönsakshuset AB	Grönsakshuset	1 x 1. KG	KG	255.15	4.5	56.7	56.7	0	Nej	Nej	Nej	Nej	Nej	Uppgift saknas	Uppgift saknas
Härnösand Kommun	-	Övrigt	Prod.köket Navet	Färskvaror/Kylvaror	Frukt/bär	Vindruvor	Grönsakshuset AB	11340	Druva Röd Kärnfri 500g	Grönsakshuset AB	Grönsakshuset	1 x 0.5 KG	ST	2739.27	68.5	40	40	0	Nej	Nej	Nej	Nej	Nej	Uppgift saknas	Uppgift saknas
Härnösand Kommun	-	Övrigt	Resursgruppen	Färskvaror/Kylvaror	Frukt/bär	Vindruvor	Grönsakshuset AB	11340	Druva Röd Kärnfri 500g	Grönsakshuset AB	Grönsakshuset	1 x 0.5 KG	ST	175.14	4.5	38.9	38.9	0	Nej	Nej	Nej	Nej	Nej	Uppgift saknas	Uppgift saknas
Härnösand Kommun	-	Gymnasieskola	H-sand Gymn.kock.skola Hr-prog	Färskvaror/Kylvaror	Frukt/bär	Äpplen	Martin & Servera AB	010694	Äpple Aroma 11kg	Martin & Servera AB	Martin & Servera	1 x 1. KG	KG	183.92	4	46	46	100	Nej	Nej	Nej	Nej	Nej	SVERIGE	SVERIGE
Härnösand Kommun	-	Övrigt	Villa Fridhem	Färskvaror/Kylvaror	Frukt/bär	Äpplen	Martin & Servera AB	010694	Äpple Aroma 11kg	Martin & Servera AB	Martin & Servera	1 x 1. KG	KG	31.85	0.5	63.7	63.7	100	Nej	Nej	Nej	Nej	Nej	SVERIGE	SVERIGE
Härnösand Kommun	-	Gymnasieskola	H-sand Gymn.kock.skola Hr-prog	Färskvaror/Kylvaror	Frukt/bär	Äpplen	Martin & Servera AB	102949	Äpple Frida Eko SE	Martin & Servera AB	Martin & Servera	1 x 1. KG	KG	82.35	3	27.5	27.5	100	Ja	Nej	Nej	Nej	Nej	SVERIGE	SVERIGE
Härnösand Kommun	-	Gymnasieskola	H-sand Gymn.kock.skola Hr-prog	Färskvaror/Kylvaror	Frukt/bär	Äpplen	Martin & Servera AB	104238	Äpple Ingrid Marie Eko SE	Juleboda Gård	Juleboda Gård	1 x 1. KG	KG	274.45	11	25	25	100	Ja	Nej	Nej	Nej	Nej	SVERIGE	SVERIGE
Härnösand Kommun	-	Övrigt	Villa Fridhem	Färskvaror/Kylvaror	Frukt/bär	Äpplen	Martin & Servera AB	130328	Äpple Royal Gala Eko	Martin & Servera AB	Martin & Servera	1 x 1. KG	KG	165.17	3.28	50.4	50.4	100	Ja	Nej	Nej	Nej	Nej	ITALIEN	ITALIEN
Härnösand Kommun	-	Gymnasieskola	H-sand Gymn.kock.skola Hr-prog	Färskvaror/Kylvaror	Frukt/bär	Äpplen	Martin & Servera AB	137794	Äpple Granny Smith	Martin & Servera AB	Martin & Servera	1 x 1. KG	KG	570.17	17.46	32.7	0	100	Nej	Nej	Nej	Nej	Nej	Uppgift saknas	Uppgift saknas
Härnösand Kommun	-	Café	Villa Fridhem/Trappan	Färskvaror/Kylvaror	Frukt/bär	Äpplen	Grönsakshuset AB	16225	Äpple Gala 65+ Lv	Grönsakshuset AB	Grönsakshuset	1 x 1. KG	KG	32.83	3	10.9	10.9	0	Nej	Nej	Nej	Nej	Nej	ITALIEN	ITALIEN
Härnösand Kommun	-	Grundskola	Brännaskolan	Färskvaror/Kylvaror	Frukt/bär	Äpplen	Grönsakshuset AB	16225	Äpple Gala 65+ Lv	Grönsakshuset AB	Grönsakshuset	1 x 1. KG	KG	4872.49	462	10.5	10.5	0	Nej	Nej	Nej	Nej	Nej	ITALIEN	ITALIEN
Härnösand Kommun	-	Grundskola	Gerestaskolan	Färskvaror/Kylvaror	Frukt/bär	Äpplen	Grönsakshuset AB	16225	Äpple Gala 65+ Lv	Grönsakshuset AB	Grönsakshuset	1 x 1. KG	KG	5779.46	551.3	10.5	10.5	0	Nej	Nej	Nej	Nej	Nej	ITALIEN	ITALIEN
Härnösand Kommun	-	Grundskola	Hedda Wisingskolan	Färskvaror/Kylvaror	Frukt/bär	Äpplen	Grönsakshuset AB	16225	Äpple Gala 65+ Lv	Grönsakshuset AB	Grönsakshuset	1 x 1. KG	KG	456.17	42.3	10.8	10.8	0	Nej	Nej	Nej	Nej	Nej	ITALIEN	ITALIEN
Härnösand Kommun	-	Grundskola	Murbergsskolan	Färskvaror/Kylvaror	Frukt/bär	Äpplen	Grönsakshuset AB	16225	Äpple Gala 65+ Lv	Grönsakshuset AB	Grönsakshuset	1 x 1. KG	KG	87.49	8.1	10.8	10.8	0	Nej	Nej	Nej	Nej	Nej	ITALIEN	ITALIEN
Härnösand Kommun	-	Grundskola	Solenskolan	Färskvaror/Kylvaror	Frukt/bär	Äpplen	Grönsakshuset AB	16225	Äpple Gala 65+ Lv	Grönsakshuset AB	Grönsakshuset	1 x 1. KG	KG	6351.73	603.1	10.5	10.5	0	Nej	Nej	Nej	Nej	Nej	ITALIEN	ITALIEN
Härnösand Kommun	-	Grundskola	Wendela Hellman skola	Färskvaror/Kylvaror	Frukt/bär	Äpplen	Grönsakshuset AB	16225	Äpple Gala 65+ Lv	Grönsakshuset AB	Grönsakshuset	1 x 1. KG	KG	1268.91	123.2	10.3	10.3	0	Nej	Nej	Nej	Nej	Nej	ITALIEN	ITALIEN
Härnösand Kommun	-	Grundskola	Älandsbro Skola	Färskvaror/Kylvaror	Frukt/bär	Äpplen	Grönsakshuset AB	16225	Äpple Gala 65+ Lv	Grönsakshuset AB	Grönsakshuset	1 x 1. KG	KG	756.71	74.2	10.2	10.2	0	Nej	Nej	Nej	Nej	Nej	ITALIEN	ITALIEN
Härnösand Kommun	-	Gymnasieskola	Härnösands gymnasium 1 aktuell	Färskvaror/Kylvaror	Frukt/bär	Äpplen	Grönsakshuset AB	16225	Äpple Gala 65+ Lv	Grönsakshuset AB	Grönsakshuset	1 x 1. KG	KG	63.42	6	10.6	10.6	0	Nej	Nej	Nej	Nej	Nej	ITALIEN	ITALIEN
Härnösand Kommun	-	Övrigt	Prod.köket Navet	Färskvaror/Kylvaror	Frukt/bär	Äpplen	Grönsakshuset AB	16225	Äpple Gala 65+ Lv	Grönsakshuset AB	Grönsakshuset	1 x 1. KG	KG	7984.99	715	11.2	11.2	0	Nej	Nej	Nej	Nej	Nej	ITALIEN	ITALIEN
Härnösand Kommun	-	Övrigt	Resursgruppen	Färskvaror/Kylvaror	Frukt/bär	Äpplen	Grönsakshuset AB	16225	Äpple Gala 65+ Lv	Grönsakshuset AB	Grönsakshuset	1 x 1. KG	KG	2264.6	219.3	10.3	10.3	0	Nej	Nej	Nej	Nej	Nej	ITALIEN	ITALIEN
Härnösand Kommun	-	Grundskola	Gerestaskolan	Färskvaror/Kylvaror	Frukt/bär	Äpplen	Grönsakshuset AB	16230	Äpple Royal Gala 70/75 2-lav	Grönsakshuset AB	Grönsakshuset	1 x 1. KG	KG	300.3	13	23.1	23.1	0	Nej	Nej	Nej	Nej	Nej	FRANKRIKE	FRANKRIKE
Härnösand Kommun	-	Grundskola	Brännaskolan	Färskvaror/Kylvaror	Frukt/bär	Äpplen	Grönsakshuset AB	16241	Äpple Golden 60+ lv	Grönsakshuset AB	Grönsakshuset	1 x 1. KG	KG	5007.33	332.3	15.1	-15.1	0	Nej	Nej	Nej	Nej	Nej	ITALIEN	ITALIEN
Härnösand Kommun	-	Grundskola	Gerestaskolan	Färskvaror/Kylvaror	Frukt/bär	Äpplen	Grönsakshuset AB	16241	Äpple Golden 60+ lv	Grönsakshuset AB	Grönsakshuset	1 x 1. KG	KG	1216.32	78	15.6	-15.6	0	Nej	Nej	Nej	Nej	Nej	ITALIEN	ITALIEN
Härnösand Kommun	-	Grundskola	Hedda Wisingskolan	Färskvaror/Kylvaror	Frukt/bär	Äpplen	Grönsakshuset AB	16241	Äpple Golden 60+ lv	Grönsakshuset AB	Grönsakshuset	1 x 1. KG	KG	287.92	18.2	15.8	-15.8	0	Nej	Nej	Nej	Nej	Nej	ITALIEN	ITALIEN
Härnösand Kommun	-	Grundskola	Murbergsskolan	Färskvaror/Kylvaror	Frukt/bär	Äpplen	Grönsakshuset AB	16241	Äpple Golden 60+ lv	Grönsakshuset AB	Grönsakshuset	1 x 1. KG	KG	63.28	4	15.8	-15.8	0	Nej	Nej	Nej	Nej	Nej	ITALIEN	ITALIEN
Härnösand Kommun	-	Grundskola	Solenskolan	Färskvaror/Kylvaror	Frukt/bär	Äpplen	Grönsakshuset AB	16241	Äpple Golden 60+ lv	Grönsakshuset AB	Grönsakshuset	1 x 1. KG	KG	3085.81	182	17	-17	0	Nej	Nej	Nej	Nej	Nej	ITALIEN	ITALIEN
Härnösand Kommun	-	Grundskola	Älandsbro Skola	Färskvaror/Kylvaror	Frukt/bär	Äpplen	Grönsakshuset AB	16241	Äpple Golden 60+ lv	Grönsakshuset AB	Grönsakshuset	1 x 1. KG	KG	213.54	13.7	15.6	-15.6	0	Nej	Nej	Nej	Nej	Nej	ITALIEN	ITALIEN
Härnösand Kommun	-	Övrigt	Prod.köket Navet	Färskvaror/Kylvaror	Frukt/bär	Äpplen	Grönsakshuset AB	16241	Äpple Golden 60+ lv	Grönsakshuset AB	Grönsakshuset	1 x 1. KG	KG	40585	2535	16	-16	0	Nej	Nej	Nej	Nej	Nej	ITALIEN	ITALIEN
Härnösand Kommun	-	Övrigt	Resursgruppen	Färskvaror/Kylvaror	Frukt/bär	Äpplen	Grönsakshuset AB	16241	Äpple Golden 60+ lv	Grönsakshuset AB	Grönsakshuset	1 x 1. KG	KG	486.08	30	16.2	-16.2	0	Nej	Nej	Nej	Nej	Nej	ITALIEN	ITALIEN
Härnösand Kommun	-	Grundskola	Brännaskolan	Färskvaror/Kylvaror	Frukt/bär	Äpplen	Grönsakshuset AB	16255	Äpple Granny Smith 65+	Grönsakshuset AB	Grönsakshuset	1 x 1. KG	KG	2861.03	167.1	17.1	17.1	0	Nej	Nej	Nej	Nej	Nej	ITALIEN	ITALIEN
Härnösand Kommun	-	Grundskola	Gerestaskolan	Färskvaror/Kylvaror	Frukt/bär	Äpplen	Grönsakshuset AB	16255	Äpple Granny Smith 65+	Grönsakshuset AB	Grönsakshuset	1 x 1. KG	KG	30.52	2	15.3	15.3	0	Nej	Nej	Nej	Nej	Nej	ITALIEN	ITALIEN
Härnösand Kommun	-	Grundskola	Hedda Wisingskolan	Färskvaror/Kylvaror	Frukt/bär	Äpplen	Grönsakshuset AB	16255	Äpple Granny Smith 65+	Grönsakshuset AB	Grönsakshuset	1 x 1. KG	KG	6064.1	372	16.3	16.3	0	Nej	Nej	Nej	Nej	Nej	ITALIEN	ITALIEN
Härnösand Kommun	-	Grundskola	Murbergsskolan	Färskvaror/Kylvaror	Frukt/bär	Äpplen	Grönsakshuset AB	16255	Äpple Granny Smith 65+	Grönsakshuset AB	Grönsakshuset	1 x 1. KG	KG	288.12	18	16	16	0	Nej	Nej	Nej	Nej	Nej	ITALIEN	ITALIEN
Härnösand Kommun	-	Grundskola	Solenskolan	Färskvaror/Kylvaror	Frukt/bär	Äpplen	Grönsakshuset AB	16255	Äpple Granny Smith 65+	Grönsakshuset AB	Grönsakshuset	1 x 1. KG	KG	2724.54	156	17.5	17.5	0	Nej	Nej	Nej	Nej	Nej	ITALIEN	ITALIEN
Härnösand Kommun	-	Övrigt	Resursgruppen	Färskvaror/Kylvaror	Frukt/bär	Äpplen	Grönsakshuset AB	16255	Äpple Granny Smith 65+	Grönsakshuset AB	Grönsakshuset	1 x 1. KG	KG	260.68	15	17.4	17.4	0	Nej	Nej	Nej	Nej	Nej	ITALIEN	ITALIEN
Härnösand Kommun	-	Grundskola	Gerestaskolan	Färskvaror/Kylvaror	Frukt/bär	Äpplen	Grönsakshuset AB	16300	Äpple SE Aroma 60+ Back	Grönsakshuset AB	Grönsakshuset	1 x 1. KG	KG	1630.86	88	18.5	18.5	0	Nej	Nej	Nej	Nej	Nej	SVERIGE	SVERIGE
Härnösand Kommun	-	Grundskola	Hedda Wisingskolan	Färskvaror/Kylvaror	Frukt/bär	Äpplen	Grönsakshuset AB	16300	Äpple SE Aroma 60+ Back	Grönsakshuset AB	Grönsakshuset	1 x 1. KG	KG	96.46	5	19.3	19.3	0	Nej	Nej	Nej	Nej	Nej	SVERIGE	SVERIGE
Härnösand Kommun	-	Grundskola	Solenskolan	Färskvaror/Kylvaror	Frukt/bär	Äpplen	Grönsakshuset AB	16300	Äpple SE Aroma 60+ Back	Grönsakshuset AB	Grönsakshuset	1 x 1. KG	KG	409.64	22	18.6	18.6	0	Nej	Nej	Nej	Nej	Nej	SVERIGE	SVERIGE
Härnösand Kommun	-	Övrigt	Prod.köket Navet	Färskvaror/Kylvaror	Frukt/bär	Äpplen	Grönsakshuset AB	16300	Äpple SE Aroma 60+ Back	Grönsakshuset AB	Grönsakshuset	1 x 1. KG	KG	660.38	36	18.3	18.3	0	Nej	Nej	Nej	Nej	Nej	SVERIGE	SVERIGE
Härnösand Kommun	-	Grundskola	Hedda Wisingskolan	Färskvaror/Kylvaror	Frukt/bär	Äpplen	Grönsakshuset AB	16321	Äpple Alice 60+ Back SE	Grönsakshuset AB	Grönsakshuset	1 x 1. KG	KG	458.92	22	20.9	20.9	0	Nej	Nej	Nej	Nej	Nej	SVERIGE	SVERIGE
Härnösand Kommun	-	Övrigt	Prod.köket Navet	Färskvaror/Kylvaror	Frukt/bär	Äpplen	Grönsakshuset AB	16321	Äpple Alice 60+ Back SE	Grönsakshuset AB	Grönsakshuset	1 x 1. KG	KG	48.58	2	24.3	24.3	0	Nej	Nej	Nej	Nej	Nej	SVERIGE	SVERIGE
Härnösand Kommun	-	Grundskola	Brännaskolan	Färskvaror/Kylvaror	Frukt/bär	Äpplen	Grönsakshuset AB	16325	Äpple Discovery 60+ SE	Grönsakshuset AB	Grönsakshuset	1 x 1. KG	KG	54.04	2	27	27	0	Nej	Nej	Nej	Nej	Nej	SVERIGE	SVERIGE
Härnösand Kommun	-	Grundskola	Gerestaskolan	Färskvaror/Kylvaror	Frukt/bär	Äpplen	Grönsakshuset AB	16325	Äpple Discovery 60+ SE	Grönsakshuset AB	Grönsakshuset	1 x 1. KG	KG	254.1	11	23.1	23.1	0	Nej	Nej	Nej	Nej	Nej	SVERIGE	SVERIGE
Härnösand Kommun	-	Grundskola	Brännaskolan	Färskvaror/Kylvaror	Frukt/bär	Äpplen	Grönsakshuset AB	16350	Äpple Ingrid Marie 65+ SE	Grönsakshuset AB	Grönsakshuset	1 x 1. KG	KG	1257.9	67	18.8	18.8	0	Nej	Nej	Nej	Nej	Nej	SVERIGE	SVERIGE
Härnösand Kommun	-	Grundskola	Gerestaskolan	Färskvaror/Kylvaror	Frukt/bär	Äpplen	Grönsakshuset AB	16350	Äpple Ingrid Marie 65+ SE	Grönsakshuset AB	Grönsakshuset	1 x 1. KG	KG	1166.7	57.2	20.4	20.4	0	Nej	Nej	Nej	Nej	Nej	SVERIGE	SVERIGE
Härnösand Kommun	-	Grundskola	Hedda Wisingskolan	Färskvaror/Kylvaror	Frukt/bär	Äpplen	Grönsakshuset AB	16350	Äpple Ingrid Marie 65+ SE	Grönsakshuset AB	Grönsakshuset	1 x 1. KG	KG	37.24	2	18.6	18.6	0	Nej	Nej	Nej	Nej	Nej	SVERIGE	SVERIGE
Härnösand Kommun	-	Övrigt	Prod.köket Navet	Färskvaror/Kylvaror	Frukt/bär	Äpplen	Grönsakshuset AB	16350	Äpple Ingrid Marie 65+ SE	Grönsakshuset AB	Grönsakshuset	1 x 1. KG	KG	30.21	1.6	18.9	18.9	0	Nej	Nej	Nej	Nej	Nej	SVERIGE	SVERIGE
Härnösand Kommun	-	Gymnasieskola	H-sand Gymn.kock.skola Hr-prog	Färskvaror/Kylvaror	Frukt/bär	Äpplen	Martin & Servera AB	243014	Äpplen Ingrid-marie	Martin & Servera AB	Martin & Servera	1 x 1. KG	KG	379.44	10.59	35.8	35.8	100	Nej	Nej	Nej	Nej	Nej	SVERIGE	SVERIGE
Härnösand Kommun	-	Gymnasieskola	H-sand Gymn.kock.skola Hr-prog	Färskvaror/Kylvaror	Frukt/bär	Äpplen	Martin & Servera AB	247718	Äpple Discovery 11kg	Martin & Servera AB	Martin & Servera	1 x 1. KG	KG	903.22	22.07	40.9	40.9	100	Nej	Nej	Nej	Nej	Nej	SVERIGE	SVERIGE
Härnösand Kommun	-	Gymnasieskola	H-sand Gymn.kock.skola Hr-prog	Färskvaror/Kylvaror	Frukt/bär	Äpplen	Martin & Servera AB	297846	Äpple Royal Gala	Martin & Servera AB	Martin & Servera	1 x 2. KG	ST	98.28	2	49.1	49.1	100	Nej	Nej	Nej	Nej	Nej	ITALIEN	ITALIEN
Härnösand Kommun	-	Övrigt	Villa Fridhem	Färskvaror/Kylvaror	Frukt/bär	Äpplen	Martin & Servera AB	402560	Äpple Rubinola SE	Martin & Servera AB	Martin & Servera	1 x 1. KG	KG	40.91	2.06	19.9	19.9	100	Nej	Nej	Nej	Nej	Nej	SVERIGE	SVERIGE
Härnösand Kommun	-	Grundskola	Brännaskolan	Färskvaror/Kylvaror	Frukt/bär	Äpplen	Grönsakshuset AB	41042	Äpple Röda Eko 65+	Grönsakshuset AB	Grönsakshuset	1 x 1. KG	KG	316.82	15	21.1	0	0	Ja	Nej	Nej	Nej	Nej	ITALIEN	ITALIEN
Härnösand Kommun	-	Grundskola	Gerestaskolan	Färskvaror/Kylvaror	Frukt/bär	Äpplen	Grönsakshuset AB	41042	Äpple Röda Eko 65+	Grönsakshuset AB	Grönsakshuset	1 x 1. KG	KG	249.34	13	19.2	0	0	Ja	Nej	Nej	Nej	Nej	ITALIEN	ITALIEN
Härnösand Kommun	-	Grundskola	Hedda Wisingskolan	Färskvaror/Kylvaror	Frukt/bär	Äpplen	Grönsakshuset AB	41042	Äpple Röda Eko 65+	Grönsakshuset AB	Grönsakshuset	1 x 1. KG	KG	965.85	52.1	18.5	0	0	Ja	Nej	Nej	Nej	Nej	ITALIEN	ITALIEN
Härnösand Kommun	-	Övrigt	Prod.köket Navet	Färskvaror/Kylvaror	Frukt/bär	Äpplen	Grönsakshuset AB	41042	Äpple Röda Eko 65+	Grönsakshuset AB	Grönsakshuset	1 x 1. KG	KG	84265.7	3990	21.1	0	0	Ja	Nej	Nej	Nej	Nej	ITALIEN	ITALIEN
Härnösand Kommun	-	Övrigt	Resursgruppen	Färskvaror/Kylvaror	Frukt/bär	Äpplen	Grönsakshuset AB	41042	Äpple Röda Eko 65+	Grönsakshuset AB	Grönsakshuset	1 x 1. KG	KG	85.68	4	21.4	0	0	Ja	Nej	Nej	Nej	Nej	ITALIEN	ITALIEN
Härnösand Kommun	-	Gymnasieskola	H-sand Gymn.kock.skola Hr-prog	Färskvaror/Kylvaror	Fågel oberedd	Fågel övrig	Martin & Servera AB	877852	Vaktel Urbenad 90-110g	Martin & Servera AB	Martin & Servera Import	1 x 1. KG	KG	2441.85	6.69	365	365	100	Nej	Nej	Nej	Nej	Nej	FRANKRIKE	FRANKRIKE
Härnösand Kommun	-	Gymnasieskola	H-sand Gymn.kock.skola Hr-prog	Färskvaror/Kylvaror	Fågel oberedd	Kyckling hel	Martin & Servera AB	171736	Roaster Utan Inkråm ca1.6kg	Guldfågeln AB	Guldfågeln	1 x 1.6 KG	KG	2365.64	51.2	46.2	73.9	100	Nej	Nej	Nej	Nej	Nej	SVERIGE	SVERIGE
Härnösand Kommun	-	Gymnasieskola	H-sand Gymn.kock.skola Hr-prog	Färskvaror/Kylvaror	Fågel oberedd	Kyckling hel	Martin & Servera AB	508176	Gårdskyckling Hel 1.050-1.160kg	Kronfågel AB	Kronfågel	1 x 1.16 KG	KG	533.25	11.85	45	45	100	Nej	Nej	Nej	Nej	Nej	SVERIGE	SVERIGE
Härnösand Kommun	-	Grundskola	Brunne Skola	Färskvaror/Kylvaror	Fågel oberedd	Kyckling strimlad	Martin & Servera AB	129668	Kycklinglårfilé Strimlad 12mm 5kg	Guldfågeln AB	Guldfågeln	1 x 5. KG	KG	7980.33	111.44	71.6	358.1	0	Nej	Nej	Nej	Nej	Nej	SVERIGE	SVERIGE
Härnösand Kommun	-	Grundskola	Häggdångers Skola	Färskvaror/Kylvaror	Fågel oberedd	Kyckling strimlad	Martin & Servera AB	129668	Kycklinglårfilé Strimlad 12mm 5kg	Guldfågeln AB	Guldfågeln	1 x 5. KG	KG	5800.58	77.84	74.5	372.6	0	Nej	Nej	Nej	Nej	Nej	SVERIGE	SVERIGE
Härnösand Kommun	-	Övrigt	Prod.köket Navet	Färskvaror/Kylvaror	Fågel oberedd	Kyckling strimlad	Martin & Servera AB	129668	Kycklinglårfilé Strimlad 12mm 5kg	Guldfågeln AB	Guldfågeln	1 x 5. KG	KG	208577	2713.42	76.9	384.3	0	Nej	Nej	Nej	Nej	Nej	SVERIGE	SVERIGE
Härnösand Kommun	-	Övrigt	Villa Fridhem	Färskvaror/Kylvaror	Fågel oberedd	Kyckling strimlad	Martin & Servera AB	129668	Kycklinglårfilé Strimlad 12mm 5kg	Guldfågeln AB	Guldfågeln	1 x 5. KG	KG	742.47	10.82	68.6	343.1	0	Nej	Nej	Nej	Nej	Nej	SVERIGE	SVERIGE
Härnösand Kommun	-	Övrigt	Villa Fridhem	Färskvaror/Kylvaror	Fågel oberedd	Kyckling strimlad	Martin & Servera AB	332213	Kycklinglårfilé Strimlad 12mm 5kg	Martin & Servera AB	Dos Pollos	1 x 5. KG	KRT	397.06	5	79.4	0	100	Nej	Nej	Nej	Nej	Nej	LETTLAND	LETTLAND
Härnösand Kommun	-	Grundskola	Häggdångers Skola	Färskvaror/Kylvaror	Fågel oberedd	Kycklingfilé	Martin & Servera AB	886036	Kycklingbröstfilé Mörad 150-180g/5kg	Guldfågeln AB	Guldfågeln	1 x 5. KG	KG	5029.74	57.36	87.7	438.4	0	Nej	Nej	Nej	Nej	Nej	SVERIGE	SVERIGE
Härnösand Kommun	-	Övrigt	Prod.köket Navet	Färskvaror/Kylvaror	Fågel oberedd	Kycklingfilé	Martin & Servera AB	886036	Kycklingbröstfilé Mörad 150-180g/5kg	Guldfågeln AB	Guldfågeln	1 x 5. KG	KG	16711.4	175.04	95.5	477.4	0	Nej	Nej	Nej	Nej	Nej	SVERIGE	SVERIGE
Härnösand Kommun	-	Övrigt	Villa Fridhem	Färskvaror/Kylvaror	Fågel oberedd	Kycklingfilé	Martin & Servera AB	886036	Kycklingbröstfilé Mörad 150-180g/5kg	Guldfågeln AB	Guldfågeln	1 x 5. KG	KG	399	5.34	74.7	373.6	0	Nej	Nej	Nej	Nej	Nej	SVERIGE	SVERIGE
Härnösand Kommun	-	Gymnasieskola	H-sand Gymn.kock.skola Hr-prog	Färskvaror/Kylvaror	Fågelprodukter	Anklever	Martin & Servera AB	438093	Anklever Block Ej tvångsmatad 150g	Martin & Servera AB	Labeyrie	1 x 0.15 KG	ST	352.77	0.45	783.9	0	100	Nej	Nej	Nej	Nej	Nej	Import	Import
Härnösand Kommun	-	Café	Villa Fridhem/Trappan	Färskvaror/Kylvaror	Fågelprodukter	Hönskött skivat	Martin & Servera AB	408809	Hönsbröstpålägg Alspånsrökt Skivat 500g	Guldfågeln AB	Guldfågeln	1 x 0.5 KG	ST	39.9	0.5	79.8	79.8	0	Nej	Nej	Nej	Nej	Nej	SVERIGE	SVERIGE
Härnösand Kommun	-	Grundskola	Bondsjöhöjdens Skola	Färskvaror/Kylvaror	Fågelprodukter	Hönskött skivat	Martin & Servera AB	408809	Hönsbröstpålägg Alspånsrökt Skivat 500g	Guldfågeln AB	Guldfågeln	1 x 0.5 KG	ST	39.2	0.5	78.4	78.4	0	Nej	Nej	Nej	Nej	Nej	SVERIGE	SVERIGE
Härnösand Kommun	-	Grundskola	Brännaskolan	Färskvaror/Kylvaror	Fågelprodukter	Hönskött skivat	Martin & Servera AB	408809	Hönsbröstpålägg Alspånsrökt Skivat 500g	Guldfågeln AB	Guldfågeln	1 x 0.5 KG	ST	3080.92	36	85.6	85.6	0	Nej	Nej	Nej	Nej	Nej	SVERIGE	SVERIGE
Härnösand Kommun	-	Grundskola	Murbergsskolan	Färskvaror/Kylvaror	Fågelprodukter	Hönskött skivat	Martin & Servera AB	408809	Hönsbröstpålägg Alspånsrökt Skivat 500g	Guldfågeln AB	Guldfågeln	1 x 0.5 KG	ST	822	10	82.2	82.2	0	Nej	Nej	Nej	Nej	Nej	SVERIGE	SVERIGE
Härnösand Kommun	-	Grundskola	Älandsbro Skola	Färskvaror/Kylvaror	Fågelprodukter	Hönskött skivat	Martin & Servera AB	408809	Hönsbröstpålägg Alspånsrökt Skivat 500g	Guldfågeln AB	Guldfågeln	1 x 0.5 KG	ST	567.6	7	81.1	81.1	0	Nej	Nej	Nej	Nej	Nej	SVERIGE	SVERIGE
Härnösand Kommun	-	Övrigt	Prod.köket Navet	Färskvaror/Kylvaror	Fågelprodukter	Hönskött skivat	Martin & Servera AB	408809	Hönsbröstpålägg Alspånsrökt Skivat 500g	Guldfågeln AB	Guldfågeln	1 x 0.5 KG	ST	27941.5	332	84.2	84.2	0	Nej	Nej	Nej	Nej	Nej	SVERIGE	SVERIGE
Härnösand Kommun	-	Övrigt	Prod.köket Navet	Färskvaror/Kylvaror	Fågelprodukter	Kalkon strimlad	Martin & Servera AB	181644	Kalkon Rökt Strimlad 2.5kg	Martin & Servera AB	Martin & Servera	1 x 2.5 KG	KG	338.13	2.5	135.3	270.5	100	Nej	Nej	Nej	Nej	Nej	POLEN	POLEN
Härnösand Kommun	-	Grundskola	Hedda Wisingskolan	Färskvaror/Kylvaror	Fågelprodukter	Kalkon tärnad	Martin & Servera AB	181636	Kalkon Rökt Tärnad 2.5kg	Martin & Servera AB	Martin & Servera	1 x 2.5 KG	KG	315.48	2.5	126.2	315.5	100	Nej	Nej	Nej	Nej	Nej	POLEN	POLEN
Härnösand Kommun	-	Café	Villa Fridhem/Trappan	Färskvaror/Kylvaror	Fågelprodukter	Kalkonbröst	Martin & Servera AB	226233	Kalkonbröst Rökt Skivat 250g	Martin & Servera AB	Martin & Servera	1 x 0.25 KG	ST	5688.36	51	111.5	111.5	0	Nej	Nej	Nej	Nej	Nej	POLEN	POLEN
Härnösand Kommun	-	Grundskola	Bondsjöhöjdens Skola	Färskvaror/Kylvaror	Fågelprodukter	Kalkonbröst	Martin & Servera AB	226233	Kalkonbröst Rökt Skivat 250g	Martin & Servera AB	Martin & Servera	1 x 0.25 KG	ST	1108.6	10	110.9	110.9	0	Nej	Nej	Nej	Nej	Nej	POLEN	POLEN
Härnösand Kommun	-	Grundskola	Brunne Skola	Färskvaror/Kylvaror	Fågelprodukter	Kalkonbröst	Martin & Servera AB	226233	Kalkonbröst Rökt Skivat 250g	Martin & Servera AB	Martin & Servera	1 x 0.25 KG	ST	82.77	0.75	110.4	110.4	0	Nej	Nej	Nej	Nej	Nej	POLEN	POLEN
Härnösand Kommun	-	Grundskola	Brännaskolan	Färskvaror/Kylvaror	Fågelprodukter	Kalkonbröst	Martin & Servera AB	226233	Kalkonbröst Rökt Skivat 250g	Martin & Servera AB	Martin & Servera	1 x 0.25 KG	ST	358.67	3.25	110.4	110.4	0	Nej	Nej	Nej	Nej	Nej	POLEN	POLEN
Härnösand Kommun	-	Grundskola	Gerestaskolan	Färskvaror/Kylvaror	Fågelprodukter	Kalkonbröst	Martin & Servera AB	226233	Kalkonbröst Rökt Skivat 250g	Martin & Servera AB	Martin & Servera	1 x 0.25 KG	ST	2725.07	24.5	111.2	111.2	0	Nej	Nej	Nej	Nej	Nej	POLEN	POLEN
Härnösand Kommun	-	Grundskola	Hedda Wisingskolan	Färskvaror/Kylvaror	Fågelprodukter	Kalkonbröst	Martin & Servera AB	226233	Kalkonbröst Rökt Skivat 250g	Martin & Servera AB	Martin & Servera	1 x 0.25 KG	ST	6004.44	54	111.2	111.2	0	Nej	Nej	Nej	Nej	Nej	POLEN	POLEN
Härnösand Kommun	-	Grundskola	Häggdångers Skola	Färskvaror/Kylvaror	Fågelprodukter	Kalkonbröst	Martin & Servera AB	226233	Kalkonbröst Rökt Skivat 250g	Martin & Servera AB	Martin & Servera	1 x 0.25 KG	ST	28.84	0.25	115.4	115.4	0	Nej	Nej	Nej	Nej	Nej	POLEN	POLEN
Härnösand Kommun	-	Grundskola	Murbergsskolan	Färskvaror/Kylvaror	Fågelprodukter	Kalkonbröst	Martin & Servera AB	226233	Kalkonbröst Rökt Skivat 250g	Martin & Servera AB	Martin & Servera	1 x 0.25 KG	ST	441.44	4	110.4	110.4	0	Nej	Nej	Nej	Nej	Nej	POLEN	POLEN
Härnösand Kommun	-	Grundskola	Solenskolan	Färskvaror/Kylvaror	Fågelprodukter	Kalkonbröst	Martin & Servera AB	226233	Kalkonbröst Rökt Skivat 250g	Martin & Servera AB	Martin & Servera	1 x 0.25 KG	ST	8135.12	73.25	111.1	111.1	0	Nej	Nej	Nej	Nej	Nej	POLEN	POLEN
Härnösand Kommun	-	Övrigt	Prod.köket Navet	Färskvaror/Kylvaror	Fågelprodukter	Kalkonbröst	Martin & Servera AB	226233	Kalkonbröst Rökt Skivat 250g	Martin & Servera AB	Martin & Servera	1 x 0.25 KG	ST	6681.06	58.5	114.2	114.2	0	Nej	Nej	Nej	Nej	Nej	POLEN	POLEN
Härnösand Kommun	-	Övrigt	Villa Fridhem	Färskvaror/Kylvaror	Fågelprodukter	Kalkonbröst	Martin & Servera AB	226233	Kalkonbröst Rökt Skivat 250g	Martin & Servera AB	Martin & Servera	1 x 0.25 KG	ST	110.36	1	110.4	110.4	0	Nej	Nej	Nej	Nej	Nej	POLEN	POLEN
Härnösand Kommun	-	Grundskola	Wendela Hellman skola	Färskvaror/Kylvaror	Fågelprodukter	Kalkonbröst	Martin & Servera AB	370379	Kalkon Rökt Skivad 1kg	Martin & Servera AB	Martin & Servera	1 x 1. KG	ST	396	4	99	99	100	Nej	Nej	Nej	Nej	Nej	POLEN	POLEN
Härnösand Kommun	-	Grundskola	Bondsjöhöjdens Skola	Färskvaror/Kylvaror	Fågelprodukter	Kalkonbröst	Martin & Servera AB	516542	Kalkonbröst Rökt Skivat 1.8kg	Martin & Servera AB	Martin & Servera	1 x 1.8 KG	KG	4531.78	47.23	96	153.5	0	Nej	Nej	Nej	Nej	Nej	POLEN	POLEN
Härnösand Kommun	-	Grundskola	Hedda Wisingskolan	Färskvaror/Kylvaror	Fågelprodukter	Kalkonbröst	Martin & Servera AB	516542	Kalkonbröst Rökt Skivat 1.8kg	Martin & Servera AB	Martin & Servera	1 x 1.8 KG	KG	166.1	1.74	95.5	152.7	0	Nej	Nej	Nej	Nej	Nej	POLEN	POLEN
Härnösand Kommun	-	Grundskola	Solenskolan	Färskvaror/Kylvaror	Fågelprodukter	Kalkonbröst	Martin & Servera AB	516542	Kalkonbröst Rökt Skivat 1.8kg	Martin & Servera AB	Martin & Servera	1 x 1.8 KG	KG	533.62	5.59	95.5	152.7	0	Nej	Nej	Nej	Nej	Nej	POLEN	POLEN
Härnösand Kommun	-	Grundskola	Wendela Hellman skola	Färskvaror/Kylvaror	Fågelprodukter	Kalkonbröst	Martin & Servera AB	516542	Kalkonbröst Rökt Skivat 1.8kg	Martin & Servera AB	Martin & Servera	1 x 1.8 KG	KG	14875.7	155.58	95.6	153	0	Nej	Nej	Nej	Nej	Nej	POLEN	POLEN
Härnösand Kommun	-	Övrigt	Prod.köket Navet	Färskvaror/Kylvaror	Fågelprodukter	Kalkonbröst	Martin & Servera AB	516542	Kalkonbröst Rökt Skivat 1.8kg	Martin & Servera AB	Martin & Servera	1 x 1.8 KG	KG	19688.9	204.11	96.5	154.3	0	Nej	Nej	Nej	Nej	Nej	POLEN	POLEN
Härnösand Kommun	-	Övrigt	Villa Fridhem	Färskvaror/Kylvaror	Fågelprodukter	Kalkonbröst	Martin & Servera AB	516542	Kalkonbröst Rökt Skivat 1.8kg	Martin & Servera AB	Martin & Servera	1 x 1.8 KG	KG	1202.51	12.38	97.1	155.4	0	Nej	Nej	Nej	Nej	Nej	POLEN	POLEN
Härnösand Kommun	-	Övrigt	Prod.köket Navet	Färskvaror/Kylvaror	Fågelprodukter	Kalkonpastrami	Martin & Servera AB	559799	Kalkonpastrami Skivad 1.6kg	Signal & Andersson Charkuterifabrik	Signal & Andersson	1 x 1.6 KG	KG	203.55	1.77	115	115	100	Nej	Nej	Nej	Nej	Nej	SVERIGE	POLEN
Härnösand Kommun	-	Café	Villa Fridhem/Trappan	Färskvaror/Kylvaror	Fågelprodukter	Kycklingkorv	Martin & Servera AB	487447	Kycklingvarmkorv Msk 50g/2kg	Atria Foodservice AB	Lithells	3 x 2. KG	KRT	1243.48	18	69.1	69.1	0	Nej	Nej	Nej	Nej	Nej	SVERIGE	SVERIGE
Härnösand Kommun	-	Grundskola	Brunne Skola	Färskvaror/Kylvaror	Fågelprodukter	Kycklingkorv	Martin & Servera AB	487447	Kycklingvarmkorv Msk 50g/2kg	Atria Foodservice AB	Lithells	3 x 2. KG	KRT	4942.25	72	68.6	68.6	0	Nej	Nej	Nej	Nej	Nej	SVERIGE	SVERIGE
Härnösand Kommun	-	Grundskola	Brännaskolan	Färskvaror/Kylvaror	Fågelprodukter	Kycklingkorv	Martin & Servera AB	487447	Kycklingvarmkorv Msk 50g/2kg	Atria Foodservice AB	Lithells	3 x 2. KG	KRT	1912.35	30	63.7	63.7	0	Nej	Nej	Nej	Nej	Nej	SVERIGE	SVERIGE
Härnösand Kommun	-	Grundskola	Gerestaskolan	Färskvaror/Kylvaror	Fågelprodukter	Kycklingkorv	Martin & Servera AB	487447	Kycklingvarmkorv Msk 50g/2kg	Atria Foodservice AB	Lithells	3 x 2. KG	KRT	5679.05	84	67.6	67.6	0	Nej	Nej	Nej	Nej	Nej	SVERIGE	SVERIGE
Härnösand Kommun	-	Grundskola	Hedda Wisingskolan	Färskvaror/Kylvaror	Fågelprodukter	Kycklingkorv	Martin & Servera AB	487447	Kycklingvarmkorv Msk 50g/2kg	Atria Foodservice AB	Lithells	3 x 2. KG	KRT	1163.73	18	64.7	64.7	0	Nej	Nej	Nej	Nej	Nej	SVERIGE	SVERIGE
Härnösand Kommun	-	Grundskola	Häggdångers Skola	Färskvaror/Kylvaror	Fågelprodukter	Kycklingkorv	Martin & Servera AB	487447	Kycklingvarmkorv Msk 50g/2kg	Atria Foodservice AB	Lithells	3 x 2. KG	KRT	1155.57	18	64.2	64.2	0	Nej	Nej	Nej	Nej	Nej	SVERIGE	SVERIGE
Härnösand Kommun	-	Övrigt	Prod.köket Navet	Färskvaror/Kylvaror	Fågelprodukter	Kycklingkorv	Martin & Servera AB	487447	Kycklingvarmkorv Msk 50g/2kg	Atria Foodservice AB	Lithells	3 x 2. KG	KRT	40244.8	606	66.4	66.4	0	Nej	Nej	Nej	Nej	Nej	SVERIGE	SVERIGE
Härnösand Kommun	-	Social & omsorg	Gula Villan	Färskvaror/Kylvaror	Färdiga rätter	Smörgås färdig med fyllning	Martin & Servera AB	259630	Mr Panini Kebab/Vitlök 230g	Mr Panini/Carolines Kök	Mr Panini	6 x 0.235 KG	KRT	502.2	4.23	118.7	118.7	100	Nej	Nej	Nej	Nej	Nej	SVERIGE	Uppgift saknas
Härnösand Kommun	-	Social & omsorg	Gula Villan	Färskvaror/Kylvaror	Färdiga rätter	Smörgås färdig med fyllning	Martin & Servera AB	259663	Mr Panini Bbq Kyckling & Bacon 235g	Mr Panini/Carolines Kök	Mr Panini	6 x 0.235 KG	KRT	418.5	2.82	148.4	148.4	100	Nej	Nej	Nej	Nej	Nej	Import	Import
Härnösand Kommun	-	Övrigt	Villa Fridhem	Färskvaror/Kylvaror	För- och huvudrättsbakverk med fyllning	Paj, fisk och skaldjur	Martin & Servera AB	346389	Paj Lax- & Spenat 1.6kg	Snellman AB	Carolines Kök	2 x 1.6 KG	KRT	266.57	3.2	83.3	83.3	0	Nej	Nej	Nej	Nej	Nej	SVERIGE	NORGE
Härnösand Kommun	-	Övrigt	Villa Fridhem	Färskvaror/Kylvaror	För- och huvudrättsbakverk med fyllning	Paj, grönsaker	Martin & Servera AB	346249	Paj Broccoli & Ädelost 1.6kg	Snellman AB	Carolines Kök	2 x 1.6 KG	KRT	262.19	3.2	81.9	81.9	0	Nej	Nej	Nej	Nej	Nej	SVERIGE	Uppgift saknas
Härnösand Kommun	-	Övrigt	Villa Fridhem	Färskvaror/Kylvaror	För- och huvudrättsbakverk med fyllning	Paj, grönsaker	Martin & Servera AB	346262	Paj Feta & Spenat 1.6kg	Snellman AB	Carolines Kök	2 x 1.6 KG	KRT	256.01	3.2	80	80	0	Nej	Nej	Nej	Nej	Nej	SVERIGE	Uppgift saknas
Härnösand Kommun	-	Övrigt	Villa Fridhem	Färskvaror/Kylvaror	För- och huvudrättsbakverk med fyllning	Paj, köttfärs	Martin & Servera AB	346318	Köttfärspaj 1.6kg	Snellman AB	Carolines Kök	2 x 1.6 KG	KRT	269.48	3.2	84.2	84.2	0	Nej	Nej	Nej	Nej	Nej	FINLAND	FINLAND
Härnösand Kommun	-	Övrigt	Villa Fridhem	Färskvaror/Kylvaror	För- och huvudrättsbakverk med fyllning	Paj, ost	Martin & Servera AB	346522	Västerbottensostpaj 1.6kg	Snellman AB	Carolines Kök	2 x 1.6 KG	KRT	961.65	9.6	100.2	100.2	0	Nej	Nej	Nej	Nej	Nej	SVERIGE	Uppgift saknas
Härnösand Kommun	-	Övrigt	Villa Fridhem	Färskvaror/Kylvaror	För- och huvudrättsbakverk med fyllning	Paj, övriga	Martin & Servera AB	346237	Paj Brie & Salami 1.6kg	Snellman AB	Carolines Kök	2 x 1.6 KG	KRT	272.41	3.2	85.1	85.1	0	Nej	Nej	Nej	Nej	Nej	SVERIGE	TYSKLAND
Härnösand Kommun	-	Gymnasieskola	Härnösands gymnasium 1 aktuell	Färskvaror/Kylvaror	Grönsaker behandlade	Kålrot	Grönsakshuset AB	71410	Kålrot Skalad Bit 5kg	Aviko Norden	Aviko	1 x 5. KG	KG	2009	70	28.7	0	0	Nej	Nej	Nej	Nej	Nej	SVERIGE	Uppgift saknas
Härnösand Kommun	-	Övrigt	Prod.köket Navet	Färskvaror/Kylvaror	Grönsaker behandlade	Kålrot	Grönsakshuset AB	71410	Kålrot Skalad Bit 5kg	Aviko Norden	Aviko	1 x 5. KG	KG	11193	390	28.7	0	0	Nej	Nej	Nej	Nej	Nej	SVERIGE	Uppgift saknas
Härnösand Kommun	-	Övrigt	Prod.köket Navet	Färskvaror/Kylvaror	Grönsaker behandlade	Lök röd	Martin & Servera AB	103713	Lök Röd Tärnad 3mm 1kg	Aviko Norden	Aviko	1 x 1. KG	PÅSE	267.6	5	53.5	0	100	Nej	Nej	Nej	Nej	Nej	SVERIGE	Uppgift saknas
Härnösand Kommun	-	Övrigt	Prod.köket Navet	Färskvaror/Kylvaror	Grönsaker behandlade	Lök röd	Martin & Servera AB	443473	Lök Röd Tärnad 6mm 1kg	Aviko Norden	Aviko	1 x 1. KG	PÅSE	1425.45	26	54.8	54.8	100	Nej	Nej	Nej	Nej	Nej	SVERIGE	EUROPEISKA UNIONEN
Härnösand Kommun	-	Grundskola	Brännaskolan	Färskvaror/Kylvaror	Grönsaker behandlade	Morötter	Grönsakshuset AB	59005	Morot Julienne 3mm 1kg	Everfresh AB	Chef's Cut	1 x 1. KG	KG	1576.4	70	22.5	0	0	Nej	Nej	Nej	Nej	Nej	SVERIGE	EUROPEISKA UNIONEN
Härnösand Kommun	-	Gymnasieskola	Härnösands gymnasium 1 aktuell	Färskvaror/Kylvaror	Grönsaker behandlade	Morötter	Grönsakshuset AB	59005	Morot Julienne 3mm 1kg	Everfresh AB	Chef's Cut	1 x 1. KG	KG	146.16	6	24.4	0	0	Nej	Nej	Nej	Nej	Nej	SVERIGE	EUROPEISKA UNIONEN
Härnösand Kommun	-	Övrigt	Resursgruppen	Färskvaror/Kylvaror	Grönsaker behandlade	Morötter	Grönsakshuset AB	59005	Morot Julienne 3mm 1kg	Everfresh AB	Chef's Cut	1 x 1. KG	KG	410.48	18	22.8	0	0	Nej	Nej	Nej	Nej	Nej	SVERIGE	EUROPEISKA UNIONEN
Härnösand Kommun	-	Övrigt	Villa Fridhem	Färskvaror/Kylvaror	Grönsaker behandlade	Sallad övrig	Martin & Servera AB	124198	Sidesallad 500g	Ewerman AB	Sallacarte	1 x 0.5 KG	ST	500.22	4.5	111.2	111.2	100	Nej	Nej	Nej	Nej	Nej	SVERIGE	Uppgift saknas
Härnösand Kommun	-	Grundskola	Brännaskolan	Färskvaror/Kylvaror	Grönsaker behandlade	Vitkål	Grönsakshuset AB	59051	Vitkål Strimlad 1.5mm 2.5kg	Everfresh AB	Chef's Cut	1 x 2.5 KG	ST	6647.2	395	16.8	0	0	Nej	Nej	Nej	Nej	Nej	SVERIGE	EUROPEISKA UNIONEN
Härnösand Kommun	-	Övrigt	Prod.köket Navet	Färskvaror/Kylvaror	Grönsaker behandlade	Vitkål	Grönsakshuset AB	59051	Vitkål Strimlad 1.5mm 2.5kg	Everfresh AB	Chef's Cut	1 x 2.5 KG	ST	1735.68	102.5	16.9	0	0	Nej	Nej	Nej	Nej	Nej	SVERIGE	EUROPEISKA UNIONEN
Härnösand Kommun	-	Grundskola	Brännaskolan	Färskvaror/Kylvaror	Grönsaker behandlade	Vitkål	Grönsakshuset AB	80482	Vitkål Strimlad 1kg	Grönsakshuset AB	Grönsakshuset	1 x 1. KG	ST	437.5	25	17.5	17.5	0	Nej	Nej	Nej	Nej	Nej	Uppgift saknas	Uppgift saknas
Härnösand Kommun	-	Övrigt	Prod.köket Navet	Färskvaror/Kylvaror	Grönsaker behandlade	Vitkål	Grönsakshuset AB	80482	Vitkål Strimlad 1kg	Grönsakshuset AB	Grönsakshuset	1 x 1. KG	ST	52.5	3	17.5	17.5	0	Nej	Nej	Nej	Nej	Nej	Uppgift saknas	Uppgift saknas
Härnösand Kommun	-	Gymnasieskola	H-sand Gymn.kock.skola Hr-prog	Färskvaror/Kylvaror	Grönsaker obehandlade	Aubergine	Martin & Servera AB	069856	Aubergine	Martin & Servera AB	Martin & Servera	1 x 1. KG	KG	75.69	2.14	35.4	35.4	100	Nej	Nej	Nej	Nej	Nej	NEDERLÄNDERNA	NEDERLÄNDERNA
Härnösand Kommun	-	Café	Villa Fridhem/Trappan	Färskvaror/Kylvaror	Grönsaker obehandlade	Aubergine	Grönsakshuset AB	20000	Aubergine Lv	Grönsakshuset AB	Grönsakshuset	1 x 1. KG	KG	96.88	4	24.2	24.2	0	Nej	Nej	Nej	Nej	Nej	NEDERLÄNDERNA	NEDERLÄNDERNA
Härnösand Kommun	-	Övrigt	Prod.köket Navet	Färskvaror/Kylvaror	Grönsaker obehandlade	Aubergine	Grönsakshuset AB	20000	Aubergine Lv	Grönsakshuset AB	Grönsakshuset	1 x 1. KG	KG	848.44	28	30.3	30.3	0	Nej	Nej	Nej	Nej	Nej	NEDERLÄNDERNA	NEDERLÄNDERNA
Härnösand Kommun	-	Café	Villa Fridhem/Trappan	Färskvaror/Kylvaror	Grönsaker obehandlade	Avocado	Grönsakshuset AB	20100	Avocado Ätmogen	Grönsakshuset AB	Grönsakshuset	1 x 0.2 KG	ST	44.24	0.72	61.4	61.4	0	Nej	Nej	Nej	Nej	Nej	CHILE	CHILE
Härnösand Kommun	-	Gymnasieskola	Härnösands gymnasium 1 aktuell	Färskvaror/Kylvaror	Grönsaker obehandlade	Avocado	Grönsakshuset AB	20100	Avocado Ätmogen	Grönsakshuset AB	Grönsakshuset	1 x 0.2 KG	ST	6024.34	91.62	65.8	65.8	0	Nej	Nej	Nej	Nej	Nej	CHILE	CHILE
Härnösand Kommun	-	Övrigt	Prod.köket Navet	Färskvaror/Kylvaror	Grönsaker obehandlade	Avocado	Grönsakshuset AB	20100	Avocado Ätmogen	Grönsakshuset AB	Grönsakshuset	1 x 0.2 KG	ST	3232.34	48.42	66.8	66.8	0	Nej	Nej	Nej	Nej	Nej	CHILE	CHILE
Härnösand Kommun	-	Övrigt	Prod.köket Navet	Färskvaror/Kylvaror	Grönsaker obehandlade	Avocado	Grönsakshuset AB	20104	Avocado Ätmogen	Grönsakshuset AB	Grönsakshuset	1 x 0.12 KG	ST	119.35	2	59.6	59.6	0	Nej	Nej	Nej	Nej	Nej	SPANIEN	SPANIEN
Härnösand Kommun	-	Gymnasieskola	H-sand Gymn.kock.skola Hr-prog	Färskvaror/Kylvaror	Grönsaker obehandlade	Avocado	Martin & Servera AB	275669	Avocado Ätmogen Styck	Martin & Servera AB	Martin & Servera	1 x 0.18 KG	ST	460.34	4	115.1	115.1	100	Nej	Nej	Nej	Nej	Nej	PERU	PERU
Härnösand Kommun	-	Gymnasieskola	H-sand Gymn.kock.skola Hr-prog	Färskvaror/Kylvaror	Grönsaker obehandlade	Bladsallad	Martin & Servera AB	071829	Huvudsallat	Martin & Servera AB	Martin & Servera	1 x 0.2 KG	ST	120.96	0.6	201.6	201.6	100	Nej	Nej	Nej	Nej	Nej	SVERIGE	SVERIGE
Härnösand Kommun	-	Café	Villa Fridhem/Trappan	Färskvaror/Kylvaror	Grönsaker obehandlade	Bladsallad	Grönsakshuset AB	26300	Sallat Blad	Grönsakshuset AB	Grönsakshuset	1 x 0.2 KG	ST	38.64	0.4	96.6	96.6	0	Nej	Nej	Nej	Nej	Nej	SVERIGE	SVERIGE
Härnösand Kommun	-	Grundskola	Hedda Wisingskolan	Färskvaror/Kylvaror	Grönsaker obehandlade	Bladsallad	Grönsakshuset AB	26300	Sallat Blad	Grönsakshuset AB	Grönsakshuset	1 x 0.2 KG	ST	159.6	1.2	133	133	0	Nej	Nej	Nej	Nej	Nej	SVERIGE	SVERIGE
Härnösand Kommun	-	Övrigt	Prod.köket Navet	Färskvaror/Kylvaror	Grönsaker obehandlade	Bladsallad	Grönsakshuset AB	26300	Sallat Blad	Grönsakshuset AB	Grönsakshuset	1 x 0.2 KG	ST	3066.84	25.8	118.9	118.9	0	Nej	Nej	Nej	Nej	Nej	SVERIGE	SVERIGE
Härnösand Kommun	-	Övrigt	Resursgruppen	Färskvaror/Kylvaror	Grönsaker obehandlade	Bladsallad	Grönsakshuset AB	26300	Sallat Blad	Grönsakshuset AB	Grönsakshuset	1 x 0.2 KG	ST	6361.71	55.2	115.2	115.2	0	Nej	Nej	Nej	Nej	Nej	SVERIGE	SVERIGE
Härnösand Kommun	-	Gymnasieskola	H-sand Gymn.kock.skola Hr-prog	Färskvaror/Kylvaror	Grönsaker obehandlade	Blekselleri	Martin & Servera AB	131912	Blekselleri	Martin & Servera AB	Martin & Servera	1 x 0.45 KG	ST	112.62	2.7	41.7	41.7	100	Nej	Nej	Nej	Nej	Nej	SVERIGE	SVERIGE
Härnösand Kommun	-	Grundskola	Brännaskolan	Färskvaror/Kylvaror	Grönsaker obehandlade	Blekselleri	Grönsakshuset AB	20201	Blekselleri	Grönsakshuset AB	Grönsakshuset	1 x 0.5 KG	ST	29.96	1	30	30	0	Nej	Nej	Nej	Nej	Nej	SVERIGE	SVERIGE
Härnösand Kommun	-	Grundskola	Murbergsskolan	Färskvaror/Kylvaror	Grönsaker obehandlade	Blekselleri	Grönsakshuset AB	20201	Blekselleri	Grönsakshuset AB	Grönsakshuset	1 x 0.5 KG	ST	52.5	1.5	35	35	0	Nej	Nej	Nej	Nej	Nej	SVERIGE	SVERIGE
Härnösand Kommun	-	Gymnasieskola	Härnösands gymnasium 1 aktuell	Färskvaror/Kylvaror	Grönsaker obehandlade	Blekselleri	Grönsakshuset AB	20201	Blekselleri	Grönsakshuset AB	Grönsakshuset	1 x 0.5 KG	ST	905.1	26.5	34.2	34.2	0	Nej	Nej	Nej	Nej	Nej	SVERIGE	SVERIGE
Härnösand Kommun	-	Övrigt	Prod.köket Navet	Färskvaror/Kylvaror	Grönsaker obehandlade	Blekselleri	Grönsakshuset AB	20201	Blekselleri	Grönsakshuset AB	Grönsakshuset	1 x 0.5 KG	ST	152.88	5.5	27.8	27.8	0	Nej	Nej	Nej	Nej	Nej	SVERIGE	SVERIGE
Härnösand Kommun	-	Gymnasieskola	H-sand Gymn.kock.skola Hr-prog	Färskvaror/Kylvaror	Grönsaker obehandlade	Blomkål	Martin & Servera AB	069864	Blomkål	Martin & Servera AB	Martin & Servera	1 x 1. KG	KG	1572.68	46.9	33.5	33.5	100	Nej	Nej	Nej	Nej	Nej	SVERIGE	SVERIGE
Härnösand Kommun	-	Café	Villa Fridhem/Trappan	Färskvaror/Kylvaror	Grönsaker obehandlade	Blomkål	Grönsakshuset AB	20305	Blomkål Ofilmad SE	Grönsakshuset AB	Grönsakshuset	1 x 1. KG	KG	174.84	8.4	20.8	-20.8	0	Nej	Nej	Nej	Nej	Nej	SVERIGE	SVERIGE
Härnösand Kommun	-	Grundskola	Brännaskolan	Färskvaror/Kylvaror	Grönsaker obehandlade	Blomkål	Grönsakshuset AB	20305	Blomkål Ofilmad SE	Grönsakshuset AB	Grönsakshuset	1 x 1. KG	KG	1575.33	84.6	18.6	-18.6	0	Nej	Nej	Nej	Nej	Nej	SVERIGE	SVERIGE
Härnösand Kommun	-	Grundskola	Gerestaskolan	Färskvaror/Kylvaror	Grönsaker obehandlade	Blomkål	Grönsakshuset AB	20305	Blomkål Ofilmad SE	Grönsakshuset AB	Grönsakshuset	1 x 1. KG	KG	2011.08	106.4	18.9	-18.9	0	Nej	Nej	Nej	Nej	Nej	SVERIGE	SVERIGE
Härnösand Kommun	-	Grundskola	Hedda Wisingskolan	Färskvaror/Kylvaror	Grönsaker obehandlade	Blomkål	Grönsakshuset AB	20305	Blomkål Ofilmad SE	Grönsakshuset AB	Grönsakshuset	1 x 1. KG	KG	1691.66	88.95	19	-19	0	Nej	Nej	Nej	Nej	Nej	SVERIGE	SVERIGE
Härnösand Kommun	-	Grundskola	Murbergsskolan	Färskvaror/Kylvaror	Grönsaker obehandlade	Blomkål	Grönsakshuset AB	20305	Blomkål Ofilmad SE	Grönsakshuset AB	Grönsakshuset	1 x 1. KG	KG	774.79	44.7	17.3	-17.3	0	Nej	Nej	Nej	Nej	Nej	SVERIGE	SVERIGE
Härnösand Kommun	-	Grundskola	Solenskolan	Färskvaror/Kylvaror	Grönsaker obehandlade	Blomkål	Grönsakshuset AB	20305	Blomkål Ofilmad SE	Grönsakshuset AB	Grönsakshuset	1 x 1. KG	KG	1934.5	106.85	18.1	-18.1	0	Nej	Nej	Nej	Nej	Nej	SVERIGE	SVERIGE
Härnösand Kommun	-	Grundskola	Wendela Hellman skola	Färskvaror/Kylvaror	Grönsaker obehandlade	Blomkål	Grönsakshuset AB	20305	Blomkål Ofilmad SE	Grönsakshuset AB	Grönsakshuset	1 x 1. KG	KG	1626.25	83.34	19.5	-19.5	0	Nej	Nej	Nej	Nej	Nej	SVERIGE	SVERIGE
Härnösand Kommun	-	Grundskola	Älandsbro Skola	Färskvaror/Kylvaror	Grönsaker obehandlade	Blomkål	Grönsakshuset AB	20305	Blomkål Ofilmad SE	Grönsakshuset AB	Grönsakshuset	1 x 1. KG	KG	318.89	17	18.8	-18.8	0	Nej	Nej	Nej	Nej	Nej	SVERIGE	SVERIGE
Härnösand Kommun	-	Gymnasieskola	Härnösands gymnasium 1 aktuell	Färskvaror/Kylvaror	Grönsaker obehandlade	Blomkål	Grönsakshuset AB	20305	Blomkål Ofilmad SE	Grönsakshuset AB	Grönsakshuset	1 x 1. KG	KG	1071.09	61.6	17.4	-17.4	0	Nej	Nej	Nej	Nej	Nej	SVERIGE	SVERIGE
Härnösand Kommun	-	Övrigt	Prod.köket Navet	Färskvaror/Kylvaror	Grönsaker obehandlade	Blomkål	Grönsakshuset AB	20305	Blomkål Ofilmad SE	Grönsakshuset AB	Grönsakshuset	1 x 1. KG	KG	10198.5	549.5	18.6	-18.6	0	Nej	Nej	Nej	Nej	Nej	SVERIGE	SVERIGE
Härnösand Kommun	-	Grundskola	Solenskolan	Färskvaror/Kylvaror	Grönsaker obehandlade	Blomkål	Grönsakshuset AB	20310	Blomkål Filmad Imp	Grönsakshuset AB	Grönsakshuset	1 x 1. KG	KG	155.68	10	15.6	15.6	0	Nej	Nej	Nej	Nej	Nej	SPANIEN	SPANIEN
Härnösand Kommun	-	Gymnasieskola	Härnösands gymnasium 1 aktuell	Färskvaror/Kylvaror	Grönsaker obehandlade	Blomkål	Grönsakshuset AB	20310	Blomkål Filmad Imp	Grönsakshuset AB	Grönsakshuset	1 x 1. KG	KG	155.68	10	15.6	15.6	0	Nej	Nej	Nej	Nej	Nej	SPANIEN	SPANIEN
Härnösand Kommun	-	Övrigt	Prod.köket Navet	Färskvaror/Kylvaror	Grönsaker obehandlade	Blomkål	Grönsakshuset AB	20310	Blomkål Filmad Imp	Grönsakshuset AB	Grönsakshuset	1 x 1. KG	KG	241.3	20	12.1	12.1	0	Nej	Nej	Nej	Nej	Nej	SPANIEN	SPANIEN
Härnösand Kommun	-	Gymnasieskola	H-sand Gymn.kock.skola Hr-prog	Färskvaror/Kylvaror	Grönsaker obehandlade	Broccoli	Martin & Servera AB	069880	Broccoli 1kg	Martin & Servera AB	Martin & Servera	1 x 1. KG	KG	3564.77	53.34	66.8	66.8	100	Nej	Nej	Nej	Nej	Nej	SVERIGE	SVERIGE
Härnösand Kommun	-	Café	Villa Fridhem/Trappan	Färskvaror/Kylvaror	Grönsaker obehandlade	Broccoli	Grönsakshuset AB	20410	Broccoli Filmad Lv	Grönsakshuset AB	Grönsakshuset	1 x 1. KG	KG	131.6	3	43.9	43.9	0	Nej	Nej	Nej	Nej	Nej	SPANIEN	SPANIEN
Härnösand Kommun	-	Grundskola	Gerestaskolan	Färskvaror/Kylvaror	Grönsaker obehandlade	Broccoli	Grönsakshuset AB	20410	Broccoli Filmad Lv	Grönsakshuset AB	Grönsakshuset	1 x 1. KG	KG	70	2	35	35	0	Nej	Nej	Nej	Nej	Nej	SPANIEN	SPANIEN
Härnösand Kommun	-	Övrigt	Prod.köket Navet	Färskvaror/Kylvaror	Grönsaker obehandlade	Broccoli	Grönsakshuset AB	20410	Broccoli Filmad Lv	Grönsakshuset AB	Grönsakshuset	1 x 1. KG	KG	2561.49	65.6	39	39	0	Nej	Nej	Nej	Nej	Nej	SPANIEN	SPANIEN
Härnösand Kommun	-	Gymnasieskola	H-sand Gymn.kock.skola Hr-prog	Färskvaror/Kylvaror	Grönsaker obehandlade	Brysselkål	Martin & Servera AB	069898	Brysselkål	Martin & Servera AB	Martin & Servera	1 x 1. KG	KG	263.05	8.09	32.5	32.5	100	Nej	Nej	Nej	Nej	Nej	NEDERLÄNDERNA	NEDERLÄNDERNA
Härnösand Kommun	-	Gymnasieskola	H-sand Gymn.kock.skola Hr-prog	Färskvaror/Kylvaror	Grönsaker obehandlade	Brytbönor/Vaxbönor/Haricots	Martin & Servera AB	101188	Haricots Verts	Martin & Servera AB	Martin & Servera	1 x 1. KG	KG	695.12	4	173.8	0	100	Nej	Nej	Nej	Nej	Nej	SVERIGE	SVERIGE
Härnösand Kommun	-	Gymnasieskola	H-sand Gymn.kock.skola Hr-prog	Färskvaror/Kylvaror	Grönsaker obehandlade	Champinjoner	Martin & Servera AB	108902	Champinjon 1kg	Martin & Servera AB	Martin & Servera	1 x 1. KG	KG	1862.76	36	51.7	0	100	Nej	Nej	Nej	Nej	Nej	POLEN	POLEN
Härnösand Kommun	-	Övrigt	Villa Fridhem	Färskvaror/Kylvaror	Grönsaker obehandlade	Champinjoner	Martin & Servera AB	108902	Champinjon 1kg	Martin & Servera AB	Martin & Servera	1 x 1. KG	KG	63.64	1.06	60	0	100	Nej	Nej	Nej	Nej	Nej	POLEN	POLEN
Härnösand Kommun	-	Gymnasieskola	H-sand Gymn.kock.skola Hr-prog	Färskvaror/Kylvaror	Grönsaker obehandlade	Champinjoner	Martin & Servera AB	109645	Skogschampinjon	Martin & Servera AB	Martin & Servera	1 x 1. KG	KG	97.98	1.1	89.1	89.1	100	Nej	Nej	Nej	Nej	Nej	POLEN	POLEN
Härnösand Kommun	-	Café	Villa Fridhem/Trappan	Färskvaror/Kylvaror	Grönsaker obehandlade	Champinjoner	Grönsakshuset AB	21000	Champinjon	Grönsakshuset AB	Grönsakshuset	1 x 1. KG	KG	183.12	6	30.5	30.5	0	Nej	Nej	Nej	Nej	Nej	POLEN	POLEN
Härnösand Kommun	-	Grundskola	Brännaskolan	Färskvaror/Kylvaror	Grönsaker obehandlade	Champinjoner	Grönsakshuset AB	21000	Champinjon	Grönsakshuset AB	Grönsakshuset	1 x 1. KG	KG	2972.34	99	30	30	0	Nej	Nej	Nej	Nej	Nej	POLEN	POLEN
Härnösand Kommun	-	Grundskola	Gerestaskolan	Färskvaror/Kylvaror	Grönsaker obehandlade	Champinjoner	Grönsakshuset AB	21000	Champinjon	Grönsakshuset AB	Grönsakshuset	1 x 1. KG	KG	351.12	12	29.3	29.3	0	Nej	Nej	Nej	Nej	Nej	POLEN	POLEN
Härnösand Kommun	-	Grundskola	Murbergsskolan	Färskvaror/Kylvaror	Grönsaker obehandlade	Champinjoner	Grönsakshuset AB	21000	Champinjon	Grönsakshuset AB	Grönsakshuset	1 x 1. KG	KG	1047.03	34.75	30.1	30.1	0	Nej	Nej	Nej	Nej	Nej	POLEN	POLEN
Härnösand Kommun	-	Grundskola	Solenskolan	Färskvaror/Kylvaror	Grönsaker obehandlade	Champinjoner	Grönsakshuset AB	21000	Champinjon	Grönsakshuset AB	Grönsakshuset	1 x 1. KG	KG	2373	78	30.4	30.4	0	Nej	Nej	Nej	Nej	Nej	POLEN	POLEN
Härnösand Kommun	-	Grundskola	Wendela Hellman skola	Färskvaror/Kylvaror	Grönsaker obehandlade	Champinjoner	Grönsakshuset AB	21000	Champinjon	Grönsakshuset AB	Grönsakshuset	1 x 1. KG	KG	1266.72	42	30.2	30.2	0	Nej	Nej	Nej	Nej	Nej	POLEN	POLEN
Härnösand Kommun	-	Grundskola	Älandsbro Skola	Färskvaror/Kylvaror	Grönsaker obehandlade	Champinjoner	Grönsakshuset AB	21000	Champinjon	Grönsakshuset AB	Grönsakshuset	1 x 1. KG	KG	95.34	3	31.8	31.8	0	Nej	Nej	Nej	Nej	Nej	POLEN	POLEN
Härnösand Kommun	-	Gymnasieskola	Härnösands gymnasium 1 aktuell	Färskvaror/Kylvaror	Grönsaker obehandlade	Champinjoner	Grönsakshuset AB	21000	Champinjon	Grönsakshuset AB	Grönsakshuset	1 x 1. KG	KG	1148.7	39	29.5	29.5	0	Nej	Nej	Nej	Nej	Nej	POLEN	POLEN
Härnösand Kommun	-	Övrigt	Prod.köket Navet	Färskvaror/Kylvaror	Grönsaker obehandlade	Champinjoner	Grönsakshuset AB	21000	Champinjon	Grönsakshuset AB	Grönsakshuset	1 x 1. KG	KG	3746.49	123.1	30.4	30.4	0	Nej	Nej	Nej	Nej	Nej	POLEN	POLEN
Härnösand Kommun	-	Övrigt	Prod.köket Navet	Färskvaror/Kylvaror	Grönsaker obehandlade	Champinjoner	Grönsakshuset AB	21003	Skogschampinjon SE	Grönsakshuset AB	Grönsakshuset	1 x 1. KG	KG	33.6	0.5	67.2	67.2	0	Nej	Nej	Nej	Nej	Nej	SVERIGE	SVERIGE
Härnösand Kommun	-	Gymnasieskola	H-sand Gymn.kock.skola Hr-prog	Färskvaror/Kylvaror	Grönsaker obehandlade	Fänkål	Martin & Servera AB	069971	Fänkål	Martin & Servera AB	Martin & Servera	1 x 1. KG	KG	522.71	9.58	54.6	54.6	100	Nej	Nej	Nej	Nej	Nej	SVERIGE	SVERIGE
Härnösand Kommun	-	Café	Villa Fridhem/Trappan	Färskvaror/Kylvaror	Grönsaker obehandlade	Fänkål	Grönsakshuset AB	21500	Fänkål	Grönsakshuset AB	Grönsakshuset	1 x 1. KG	KG	27.44	1	27.4	27.4	0	Nej	Nej	Nej	Nej	Nej	SVERIGE	ITALIEN
Härnösand Kommun	-	Grundskola	Brännaskolan	Färskvaror/Kylvaror	Grönsaker obehandlade	Fänkål	Grönsakshuset AB	21500	Fänkål	Grönsakshuset AB	Grönsakshuset	1 x 1. KG	KG	114.23	4.1	27.9	27.9	0	Nej	Nej	Nej	Nej	Nej	SVERIGE	ITALIEN
Härnösand Kommun	-	Grundskola	Hedda Wisingskolan	Färskvaror/Kylvaror	Grönsaker obehandlade	Fänkål	Grönsakshuset AB	21500	Fänkål	Grönsakshuset AB	Grönsakshuset	1 x 1. KG	KG	119.41	4.1	29.1	29.1	0	Nej	Nej	Nej	Nej	Nej	SVERIGE	ITALIEN
Härnösand Kommun	-	Övrigt	Prod.köket Navet	Färskvaror/Kylvaror	Grönsaker obehandlade	Fänkål	Grönsakshuset AB	21500	Fänkål	Grönsakshuset AB	Grönsakshuset	1 x 1. KG	KG	346.24	12.9	26.8	26.8	0	Nej	Nej	Nej	Nej	Nej	SVERIGE	ITALIEN
Härnösand Kommun	-	Gymnasieskola	H-sand Gymn.kock.skola Hr-prog	Färskvaror/Kylvaror	Grönsaker obehandlade	Garneringskål	Martin & Servera AB	130443	Garneringskål Mix	Ugglarps Frukt & Grönt	Ugglarps Frukt & Grönt	1 x 3. KG	KRT	286.96	5	57.4	57.4	100	Nej	Nej	Nej	Nej	Nej	SVERIGE	SVERIGE
Härnösand Kommun	-	Gymnasieskola	H-sand Gymn.kock.skola Hr-prog	Färskvaror/Kylvaror	Grönsaker obehandlade	Groddar/skott/småblad	Martin & Servera AB	108787	Rödbetsskott 50g	Martin & Servera AB	Martin & Servera	1 x 0.05 KG	ASK	265.08	0.15	1767.2	1767.2	100	Nej	Nej	Nej	Nej	Nej	DANMARK	DANMARK
Härnösand Kommun	-	Övrigt	Villa Fridhem	Färskvaror/Kylvaror	Grönsaker obehandlade	Groddar/skott/småblad	Martin & Servera AB	190672	Rödbetsgroddar 50g	Martin & Servera AB	Martin & Servera	1 x 0.05 KG	ST	36.12	0.05	722.4	722.4	100	Nej	Nej	Nej	Nej	Nej	SVERIGE	SVERIGE
Härnösand Kommun	-	Café	Villa Fridhem/Trappan	Färskvaror/Kylvaror	Grönsaker obehandlade	Groddar/skott/småblad	Grönsakshuset AB	21701	Alfagroddar Krav 500g	Grönsakshuset AB	Grönsakshuset	1 x 0.5 KG	ST	28.7	0.5	57.4	57.4	0	Ja	Nej	Ja	Nej	Nej	SVERIGE	SVERIGE
Härnösand Kommun	-	Grundskola	Brännaskolan	Färskvaror/Kylvaror	Grönsaker obehandlade	Groddar/skott/småblad	Grönsakshuset AB	21701	Alfagroddar Krav 500g	Grönsakshuset AB	Grönsakshuset	1 x 0.5 KG	ST	545.3	9.5	57.4	57.4	0	Ja	Nej	Ja	Nej	Nej	SVERIGE	SVERIGE
Härnösand Kommun	-	Grundskola	Hedda Wisingskolan	Färskvaror/Kylvaror	Grönsaker obehandlade	Groddar/skott/småblad	Grönsakshuset AB	21701	Alfagroddar Krav 500g	Grönsakshuset AB	Grönsakshuset	1 x 0.5 KG	ST	861	15	57.4	57.4	0	Ja	Nej	Ja	Nej	Nej	SVERIGE	SVERIGE
Härnösand Kommun	-	Grundskola	Solenskolan	Färskvaror/Kylvaror	Grönsaker obehandlade	Groddar/skott/småblad	Grönsakshuset AB	21701	Alfagroddar Krav 500g	Grönsakshuset AB	Grönsakshuset	1 x 0.5 KG	ST	1090.6	19	57.4	57.4	0	Ja	Nej	Ja	Nej	Nej	SVERIGE	SVERIGE
Härnösand Kommun	-	Grundskola	Wendela Hellman skola	Färskvaror/Kylvaror	Grönsaker obehandlade	Groddar/skott/småblad	Grönsakshuset AB	21701	Alfagroddar Krav 500g	Grönsakshuset AB	Grönsakshuset	1 x 0.5 KG	ST	200.9	3.5	57.4	57.4	0	Ja	Nej	Ja	Nej	Nej	SVERIGE	SVERIGE
Härnösand Kommun	-	Grundskola	Älandsbro Skola	Färskvaror/Kylvaror	Grönsaker obehandlade	Groddar/skott/småblad	Grönsakshuset AB	21701	Alfagroddar Krav 500g	Grönsakshuset AB	Grönsakshuset	1 x 0.5 KG	ST	200.9	3.5	57.4	57.4	0	Ja	Nej	Ja	Nej	Nej	SVERIGE	SVERIGE
Härnösand Kommun	-	Gymnasieskola	Härnösands gymnasium 1 aktuell	Färskvaror/Kylvaror	Grönsaker obehandlade	Groddar/skott/småblad	Grönsakshuset AB	21701	Alfagroddar Krav 500g	Grönsakshuset AB	Grönsakshuset	1 x 0.5 KG	ST	1320.2	23	57.4	57.4	0	Ja	Nej	Ja	Nej	Nej	SVERIGE	SVERIGE
Härnösand Kommun	-	Övrigt	Prod.köket Navet	Färskvaror/Kylvaror	Grönsaker obehandlade	Groddar/skott/småblad	Grönsakshuset AB	21701	Alfagroddar Krav 500g	Grönsakshuset AB	Grönsakshuset	1 x 0.5 KG	ST	2037.7	35.5	57.4	57.4	0	Ja	Nej	Ja	Nej	Nej	SVERIGE	SVERIGE
Härnösand Kommun	-	Café	Villa Fridhem/Trappan	Färskvaror/Kylvaror	Grönsaker obehandlade	Groddar/skott/småblad	Grönsakshuset AB	21716	Groddar Bön Krav 500g	Grönsakshuset AB	Grönsakshuset	1 x 0.5 KG	ST	57.4	1	57.4	-28.7	0	Ja	Nej	Ja	Nej	Nej	SVERIGE	SVERIGE
Härnösand Kommun	-	Grundskola	Brännaskolan	Färskvaror/Kylvaror	Grönsaker obehandlade	Groddar/skott/småblad	Grönsakshuset AB	21716	Groddar Bön Krav 500g	Grönsakshuset AB	Grönsakshuset	1 x 0.5 KG	ST	1090.6	19	57.4	-28.7	0	Ja	Nej	Ja	Nej	Nej	SVERIGE	SVERIGE
[truncated: 4,423 more rows]

## Sheet: Hantera livs - Rapportfilter
RAPPORTFILTER
Datum:	2022-09-05 09:06:14
Användare:	linda_1719
Periodstartdatum:	20210801
Periodslutdatum:	20220731
[truncated: 4 more rows]
